# Supplementary material for: Transcriptomic and Proteomic Characterizations of the Molecular Response to Blue Light and Salicylic Acid in Haematococcus pluvialis
Source: Mar Drugs. 2021 Dec 21;20(1):1. doi: 10.3390/md20010001 (PMC8780009; doi:10.3390/md20010001)
Supplement: Supplementary file 1 [file marinedrugs-20-00001-s001.zip]

Archive with 9 entries (9 files):
- .DS_Store
- Figure S1 Species distribution of annotated unigenes of Haematococcus pluvialis.pdf
- Figure S2 The length distribution of unigenes of Haematococcus pluvialis.pdf
- Figure S3 Enriched GO terms based on the unigenes with significant changes in Haematococcus pluvialis.pdf
- Figure S4 Enriched KEGG metabolic pathways based on the unigenes with significant changes in Haematococcus pluvialis.pdf
- Table S1 Summary of RNA-seq data in Haematococcus pluvialis based on three groups of samples on day 0, day 2, and day 7 after the treatments of white light, blue light, and salicylic acid (SA).pdf
- Table S2 KEGG enrichment and GO annotation of unigenes identified in Haematococcus pluvialis.xlsx
- Table S3 Transcripts and proteins derived from significantly expressed unigenes in Haematococcus pluvialis.xlsx
- Table S4 Classification of differentially expressed genes annotated to transcription factors in Haematococcus pluvialis.xlsx
