# Supplementary material for: Transcriptomic and Proteomic Characterizations of the Molecular Response to Blue Light and Salicylic Acid in Haematococcus pluvialis
Source: Mar Drugs. 2021 Dec 21;20(1):1. doi: 10.3390/md20010001 (PMC8780009; doi:10.3390/md20010001)
Supplement: Supplementary file 1 [file marinedrugs-20-00001-s001.zip › Table S2 KEGG enrichment and GO annotation of unigenes identified in Haematococcus pluvialis.xlsx]

## Sheet: GO_annotation
Query	GO_hit	GO_identity	GO_evalue	Symbol	GO_ID	GO_Term	GO_Function
TRINITY_DN10126_c0_g1	UNIPROTKB|Q88AH5	58.7	1.4e-25	PSPTO_0415	GO:0003674	molecular_function	molecular_function
TRINITY_DN10126_c0_g1	UNIPROTKB|Q88AH5	58.7	1.4e-25	PSPTO_0415	GO:0005575	cellular_component	cellular_component
TRINITY_DN10126_c0_g1	UNIPROTKB|Q88AH5	58.7	1.4e-25	PSPTO_0415	GO:0008150	biological_process	biological_process
TRINITY_DN10352_c0_g1	ZFIN|ZDB-GENE-060825-39	48.5	2.4e-16	zgc:153441	GO:0005575	cellular_component	cellular_component
TRINITY_DN10694_c0_g1	CGD|CAL0000144283	38.6	3.9e-10	CPAR2_808650	GO:0003674	molecular_function	molecular_function
TRINITY_DN11033_c0_g1	TAIR|locus:2197515	55.8	3e-12	PSAF	GO:0003674	molecular_function	molecular_function
TRINITY_DN11124_c0_g1	MGI|MGI:1100877	100	3.1e-35	Tbrg1	GO:0003674	molecular_function	molecular_function
TRINITY_DN11283_c0_g1	TAIR|locus:2079517	81.1	1.1e-10	AT3G61870	GO:0003674	molecular_function	molecular_function
TRINITY_DN11283_c0_g1	TAIR|locus:2079517	81.1	1.1e-10	AT3G61870	GO:0008150	biological_process	biological_process
TRINITY_DN11289_c0_g1	ZFIN|ZDB-GENE-040912-132	75.8	2.3e-50	fabp11a	GO:0005575	cellular_component	cellular_component
TRINITY_DN11805_c0_g2	RGD|620608	94.4	5e-66	Cox5b	GO:0005575	cellular_component	cellular_component
TRINITY_DN11863_c0_g1	DICTYBASE|DDB_G0291800	52.3	1.3e-37	DDB_G0291800	GO:0005575	cellular_component	cellular_component
TRINITY_DN12167_c0_g1	DICTYBASE|DDB_G0288899	45	7.4e-09	pigM	GO:0005575	cellular_component	cellular_component
TRINITY_DN12257_c0_g2	ASPGD|ASPL0000110592	52.5	2.2e-09	Afu8g01530	GO:0003674	molecular_function	molecular_function
TRINITY_DN12257_c0_g2	ASPGD|ASPL0000110592	52.5	2.2e-09	Afu8g01530	GO:0008150	biological_process	biological_process
TRINITY_DN12311_c0_g2	CGD|CAL0000145199	41.3	8.8e-07	CPAR2_200350	GO:0003674	molecular_function	molecular_function
TRINITY_DN12377_c0_g1	UNIPROTKB|Q74D23	59.3	4.8e-11	pilA-N	GO:0003674	molecular_function	molecular_function
TRINITY_DN12377_c0_g1	UNIPROTKB|Q74D23	59.3	4.8e-11	pilA-N	GO:0008150	biological_process	biological_process
TRINITY_DN12652_c0_g1	MGI|MGI:3780170	100	3.6e-56	Gm2000	GO:0003674	molecular_function	molecular_function
TRINITY_DN12652_c0_g1	MGI|MGI:3780170	100	3.6e-56	Gm2000	GO:0005575	cellular_component	cellular_component
TRINITY_DN12652_c0_g1	MGI|MGI:3780170	100	3.6e-56	Gm2000	GO:0008150	biological_process	biological_process
TRINITY_DN12668_c0_g1	DICTYBASE|DDB_G0276757	56.5	1.5e-07	sigH	GO:0003674	molecular_function	molecular_function
TRINITY_DN12668_c0_g1	DICTYBASE|DDB_G0276757	56.5	1.5e-07	sigH	GO:0008150	biological_process	biological_process
TRINITY_DN12668_c0_g2	DICTYBASE|DDB_G0276757	58.7	1.5e-07	sigH	GO:0003674	molecular_function	molecular_function
TRINITY_DN12668_c0_g2	DICTYBASE|DDB_G0276757	58.7	1.5e-07	sigH	GO:0008150	biological_process	biological_process
TRINITY_DN12825_c0_g2	ZFIN|ZDB-GENE-050302-11	52.9	1.1e-25	gpt2l	GO:0005575	cellular_component	cellular_component
TRINITY_DN1307_c0_g1	UNIPROTKB|Q74AM6	26.9	3.6e-09	GSU2326	GO:0003674	molecular_function	molecular_function
TRINITY_DN1307_c0_g1	UNIPROTKB|Q74AM6	26.9	3.6e-09	GSU2326	GO:0008150	biological_process	biological_process
TRINITY_DN13260_c0_g1	UNIPROTKB|Q74H78	50	4e-08	GSU0014	GO:0003674	molecular_function	molecular_function
TRINITY_DN13260_c0_g1	UNIPROTKB|Q74H78	50	4e-08	GSU0014	GO:0008150	biological_process	biological_process
TRINITY_DN13416_c0_g4	POMBASE|SPAC1093.04c	52.5	5.2e-24	cca1	GO:0005575	cellular_component	cellular_component
TRINITY_DN13428_c0_g1	ASPGD|ASPL0000230142	29.1	1e-08	An13g03380	GO:0005575	cellular_component	cellular_component
TRINITY_DN13428_c0_g1	ASPGD|ASPL0000230142	29.1	1e-08	An13g03380	GO:0008150	biological_process	biological_process
TRINITY_DN13447_c0_g1	UNIPROTKB|O00193	100	3.4e-31	SMAP	GO:0003674	molecular_function	molecular_function
TRINITY_DN13447_c0_g1	UNIPROTKB|O00193	100	3.4e-31	SMAP	GO:0005575	cellular_component	cellular_component
TRINITY_DN13447_c0_g1	UNIPROTKB|O00193	100	3.4e-31	SMAP	GO:0008150	biological_process	biological_process
TRINITY_DN1359_c0_g1	UNIPROTKB|Q48MW2	63.3	2.4e-34	ychF	GO:0005575	cellular_component	cellular_component
TRINITY_DN1359_c0_g1	UNIPROTKB|Q48MW2	63.3	2.4e-34	ychF	GO:0008150	biological_process	biological_process
TRINITY_DN1371_c0_g1	TAIR|locus:2037768	89.1	1.4e-23	AT1G15270	GO:0003674	molecular_function	molecular_function
TRINITY_DN1371_c0_g1	TAIR|locus:2037768	89.1	1.4e-23	AT1G15270	GO:0008150	biological_process	biological_process
TRINITY_DN14170_c0_g1	TAIR|locus:2034650	34	1.8e-18	AT1G12440	GO:0008150	biological_process	biological_process
TRINITY_DN14283_c0_g1	UNIPROTKB|P30408	100	7.9e-43	TM4SF1	GO:0003674	molecular_function	molecular_function
TRINITY_DN14283_c0_g1	UNIPROTKB|P30408	100	7.9e-43	TM4SF1	GO:0008150	biological_process	biological_process
TRINITY_DN14343_c0_g1	ASPGD|ASPL0000197152	42.3	9.5e-11	An02g08290	GO:0005575	cellular_component	cellular_component
TRINITY_DN14354_c0_g1	TAIR|locus:1005716747	39.1	2.7e-14	AT1G43667	GO:0003674	molecular_function	molecular_function
TRINITY_DN1479_c0_g1	ZFIN|ZDB-GENE-041010-43	46.6	6.7e-09	zgc:101840	GO:0005575	cellular_component	cellular_component
TRINITY_DN14969_c0_g2	ZFIN|ZDB-GENE-060929-416	32.6	7.8e-20	zgc:152951	GO:0005575	cellular_component	cellular_component
TRINITY_DN1505_c0_g1	UNIPROTKB|G4MSD5	72.9	5.2e-27	MGG_04458	GO:0005575	cellular_component	cellular_component
TRINITY_DN1513_c0_g1	UNIPROTKB|Q8E929	51.7	1e-09	SO_4465	GO:0003674	molecular_function	molecular_function
TRINITY_DN1513_c0_g1	UNIPROTKB|Q8E929	51.7	1e-09	SO_4465	GO:0008150	biological_process	biological_process
TRINITY_DN15228_c0_g1	UNIPROTKB|G4N0Z8	31.7	7.5e-07	MGG_07768	GO:0008150	biological_process	biological_process
TRINITY_DN15258_c0_g2	DICTYBASE|DDB_G0267392	37	4.4e-52	plbG	GO:0005575	cellular_component	cellular_component
TRINITY_DN15442_c0_g2	TAIR|locus:2007432	89.9	4.3e-59	AT1G07170	GO:0003674	molecular_function	molecular_function
TRINITY_DN15691_c0_g1	ZFIN|ZDB-GENE-040426-1650	48.7	2.7e-34	btf3l4	GO:0003674	molecular_function	molecular_function
TRINITY_DN15691_c0_g1	ZFIN|ZDB-GENE-040426-1650	48.7	2.7e-34	btf3l4	GO:0005575	cellular_component	cellular_component
TRINITY_DN15691_c0_g1	ZFIN|ZDB-GENE-040426-1650	48.7	2.7e-34	btf3l4	GO:0008150	biological_process	biological_process
TRINITY_DN15838_c0_g1	DICTYBASE|DDB_G0277397	45.8	5.6e-12	DG1122	GO:0003674	molecular_function	molecular_function
TRINITY_DN15838_c0_g1	DICTYBASE|DDB_G0277397	45.8	5.6e-12	DG1122	GO:0005575	cellular_component	cellular_component
TRINITY_DN15838_c0_g1	DICTYBASE|DDB_G0277397	45.8	5.6e-12	DG1122	GO:0008150	biological_process	biological_process
TRINITY_DN1606_c0_g1	ZFIN|ZDB-GENE-060825-109	47.9	2.8e-07	btr04	GO:0005575	cellular_component	cellular_component
TRINITY_DN16196_c0_g1	UNIPROTKB|P59910	38.5	8.3e-60	DNAJB13	GO:0003674	molecular_function	molecular_function
TRINITY_DN16196_c0_g1	UNIPROTKB|P59910	38.5	8.3e-60	DNAJB13	GO:0005575	cellular_component	cellular_component
TRINITY_DN16310_c0_g1	ASPGD|ASPL0000101433	29.6	8.1e-63	Afu1g02630	GO:0003674	molecular_function	molecular_function
TRINITY_DN16310_c0_g1	ASPGD|ASPL0000101433	29.6	8.1e-63	Afu1g02630	GO:0008150	biological_process	biological_process
TRINITY_DN16587_c0_g1	RGD|1560020	46.8	4.3e-17	Myb	GO:0003674	molecular_function	molecular_function
TRINITY_DN16587_c0_g1	RGD|1560020	46.8	4.3e-17	Myb	GO:0005575	cellular_component	cellular_component
TRINITY_DN16665_c0_g1	MGI|MGI:1920568	55.9	3.3e-37	Ube2d2b	GO:0005575	cellular_component	cellular_component
TRINITY_DN17006_c0_g2	ASPGD|ASPL0000108078	30.2	1.1e-11	Afu5g10120	GO:0005575	cellular_component	cellular_component
TRINITY_DN17319_c0_g1	TAIR|locus:2197515	74.5	5.6e-18	PSAF	GO:0003674	molecular_function	molecular_function
TRINITY_DN17353_c0_g1	DICTYBASE|DDB_G0284667	40.4	3.4e-28	pigF	GO:0003674	molecular_function	molecular_function
TRINITY_DN17353_c0_g1	DICTYBASE|DDB_G0284667	40.4	3.4e-28	pigF	GO:0005575	cellular_component	cellular_component
TRINITY_DN17786_c0_g1	UNIPROTKB|G4MY06	39	4.8e-06	MGG_10441	GO:0003674	molecular_function	molecular_function
TRINITY_DN1778_c0_g1	DICTYBASE|DDB_G0286969	40.5	1e-07	DDB_G0286969	GO:0005575	cellular_component	cellular_component
TRINITY_DN17852_c0_g1	MGI|MGI:1925903	100	7.4e-18	Bola3	GO:0003674	molecular_function	molecular_function
TRINITY_DN17852_c0_g1	MGI|MGI:1925903	100	7.4e-18	Bola3	GO:0008150	biological_process	biological_process
TRINITY_DN18501_c0_g1	TAIR|locus:2134183	86.4	1.8e-21	AT4G33640	GO:0003674	molecular_function	molecular_function
TRINITY_DN18501_c0_g1	TAIR|locus:2134183	86.4	1.8e-21	AT4G33640	GO:0008150	biological_process	biological_process
TRINITY_DN18720_c0_g1	UNIPROTKB|G4NI91	51.7	6.5e-11	MGG_10723	GO:0003674	molecular_function	molecular_function
TRINITY_DN18720_c0_g1	UNIPROTKB|G4NI91	51.7	6.5e-11	MGG_10723	GO:0008150	biological_process	biological_process
TRINITY_DN19147_c0_g1	MGI|MGI:1917436	100	1.7e-23	Fam162a	GO:0003674	molecular_function	molecular_function
TRINITY_DN19306_c0_g1	UNIPROTKB|Q81PF4	44.4	2.5e-10	bsr	GO:0008150	biological_process	biological_process
TRINITY_DN19461_c0_g2	UNIPROTKB|G4NGU7	40.6	1.2e-09	MGG_12131	GO:0005575	cellular_component	cellular_component
TRINITY_DN19461_c0_g2	UNIPROTKB|G4NGU7	40.6	1.2e-09	MGG_12131	GO:0008150	biological_process	biological_process
TRINITY_DN19580_c0_g1	ZFIN|ZDB-GENE-080204-13	43.4	8.6e-21	cbln8	GO:0003674	molecular_function	molecular_function
TRINITY_DN19580_c0_g1	ZFIN|ZDB-GENE-080204-13	43.4	8.6e-21	cbln8	GO:0005575	cellular_component	cellular_component
TRINITY_DN19580_c0_g1	ZFIN|ZDB-GENE-080204-13	43.4	8.6e-21	cbln8	GO:0008150	biological_process	biological_process
TRINITY_DN19707_c0_g2	UNIPROTKB|Q48AQ6	47.2	5.8e-24	CPS_0089	GO:0008150	biological_process	biological_process
TRINITY_DN19710_c0_g1	DICTYBASE|DDB_G0283667	43.2	1.2e-14	DDB_G0283667	GO:0003674	molecular_function	molecular_function
TRINITY_DN19710_c0_g1	DICTYBASE|DDB_G0283667	43.2	1.2e-14	DDB_G0283667	GO:0005575	cellular_component	cellular_component
TRINITY_DN19710_c0_g1	DICTYBASE|DDB_G0283667	43.2	1.2e-14	DDB_G0283667	GO:0008150	biological_process	biological_process
TRINITY_DN19737_c0_g1	DICTYBASE|DDB_G0272791	45.3	2.3e-22	rsc11-1	GO:0003674	molecular_function	molecular_function
TRINITY_DN19737_c0_g1	DICTYBASE|DDB_G0272791	45.3	2.3e-22	rsc11-1	GO:0005575	cellular_component	cellular_component
TRINITY_DN19737_c0_g1	DICTYBASE|DDB_G0272791	45.3	2.3e-22	rsc11-1	GO:0008150	biological_process	biological_process
TRINITY_DN19788_c0_g1	DICTYBASE|DDB_G0283279	55.6	6.5e-20	cdk11	GO:0005575	cellular_component	cellular_component
TRINITY_DN19843_c0_g1	UNIPROTKB|Q81MZ2	47.8	3.4e-18	GBAA_3427	GO:0003674	molecular_function	molecular_function
TRINITY_DN19843_c0_g1	UNIPROTKB|Q81MZ2	47.8	3.4e-18	GBAA_3427	GO:0005575	cellular_component	cellular_component
TRINITY_DN19843_c0_g1	UNIPROTKB|Q81MZ2	47.8	3.4e-18	GBAA_3427	GO:0008150	biological_process	biological_process
TRINITY_DN19843_c0_g2	UNIPROTKB|Q81MZ2	55.6	1.4e-14	GBAA_3427	GO:0003674	molecular_function	molecular_function
TRINITY_DN19843_c0_g2	UNIPROTKB|Q81MZ2	55.6	1.4e-14	GBAA_3427	GO:0005575	cellular_component	cellular_component
TRINITY_DN19843_c0_g2	UNIPROTKB|Q81MZ2	55.6	1.4e-14	GBAA_3427	GO:0008150	biological_process	biological_process
TRINITY_DN19853_c0_g2	ASPGD|ASPL0000185359	32.6	6.7e-11	eglC	GO:0005575	cellular_component	cellular_component
TRINITY_DN198_c0_g1	DICTYBASE|DDB_G0275415	47.1	1.2e-07	DDB_G0275415	GO:0005575	cellular_component	cellular_component
TRINITY_DN20020_c0_g1	RGD|1308374	44.6	1.6e-21	Sirt3	GO:0005575	cellular_component	cellular_component
TRINITY_DN20054_c0_g1	ZFIN|ZDB-GENE-071004-112	54.1	1.3e-23	zgc:173915	GO:0005575	cellular_component	cellular_component
TRINITY_DN20054_c0_g2	ZFIN|ZDB-GENE-071004-112	58.9	4.3e-26	zgc:173915	GO:0005575	cellular_component	cellular_component
TRINITY_DN20086_c0_g1	DICTYBASE|DDB_G0284353	43	1.2e-14	osbI	GO:0003674	molecular_function	molecular_function
TRINITY_DN20086_c0_g1	DICTYBASE|DDB_G0284353	43	1.2e-14	osbI	GO:0005575	cellular_component	cellular_component
TRINITY_DN20415_c0_g1	TAIR|locus:2146970	40.8	9.7e-31	AT5G25170	GO:0003674	molecular_function	molecular_function
TRINITY_DN20415_c0_g1	TAIR|locus:2146970	40.8	9.7e-31	AT5G25170	GO:0008150	biological_process	biological_process
TRINITY_DN20425_c0_g1	ASPGD|ASPL0000331088	44	7.8e-33	AO090026000081	GO:0003674	molecular_function	molecular_function
TRINITY_DN20425_c0_g1	ASPGD|ASPL0000331088	44	7.8e-33	AO090026000081	GO:0005575	cellular_component	cellular_component
TRINITY_DN20425_c0_g1	ASPGD|ASPL0000331088	44	7.8e-33	AO090026000081	GO:0008150	biological_process	biological_process
TRINITY_DN20660_c0_g1	MGI|MGI:1914008	34.5	2.6e-14	Zfp474	GO:0003674	molecular_function	molecular_function
TRINITY_DN20660_c0_g1	MGI|MGI:1914008	34.5	2.6e-14	Zfp474	GO:0005575	cellular_component	cellular_component
TRINITY_DN20660_c0_g1	MGI|MGI:1914008	34.5	2.6e-14	Zfp474	GO:0008150	biological_process	biological_process
TRINITY_DN20798_c0_g2	MGI|MGI:1891435	100	1.1e-26	Usmg5	GO:0003674	molecular_function	molecular_function
TRINITY_DN20798_c0_g2	MGI|MGI:1891435	100	1.1e-26	Usmg5	GO:0008150	biological_process	biological_process
TRINITY_DN2082_c0_g1	DICTYBASE|DDB_G0276399	53.9	6.6e-53	rab8B	GO:0005575	cellular_component	cellular_component
TRINITY_DN21090_c0_g1	DICTYBASE|DDB_G0290027	47.7	1.6e-14	DDB_G0290027	GO:0003674	molecular_function	molecular_function
TRINITY_DN21090_c0_g1	DICTYBASE|DDB_G0290027	47.7	1.6e-14	DDB_G0290027	GO:0005575	cellular_component	cellular_component
TRINITY_DN21090_c0_g1	DICTYBASE|DDB_G0290027	47.7	1.6e-14	DDB_G0290027	GO:0008150	biological_process	biological_process
TRINITY_DN2113_c0_g1	UNIPROTKB|Q74AM6	24.6	7.3e-07	GSU2326	GO:0003674	molecular_function	molecular_function
TRINITY_DN2113_c0_g1	UNIPROTKB|Q74AM6	24.6	7.3e-07	GSU2326	GO:0008150	biological_process	biological_process
TRINITY_DN2128_c0_g1	UNIPROTKB|Q83BB1	56.1	3.7e-07	CBU_1601	GO:0003674	molecular_function	molecular_function
TRINITY_DN2128_c0_g1	UNIPROTKB|Q83BB1	56.1	3.7e-07	CBU_1601	GO:0005575	cellular_component	cellular_component
TRINITY_DN2128_c0_g1	UNIPROTKB|Q83BB1	56.1	3.7e-07	CBU_1601	GO:0008150	biological_process	biological_process
TRINITY_DN2142_c0_g1	UNIPROTKB|Q889K7	27.2	5.9e-17	PSPTO_0742	GO:0003674	molecular_function	molecular_function
TRINITY_DN2142_c0_g1	UNIPROTKB|Q889K7	27.2	5.9e-17	PSPTO_0742	GO:0008150	biological_process	biological_process
TRINITY_DN21444_c0_g1	ASPGD|ASPL0000255947	21.9	4.7e-06	An12g01340	GO:0003674	molecular_function	molecular_function
TRINITY_DN21444_c0_g1	ASPGD|ASPL0000255947	21.9	4.7e-06	An12g01340	GO:0008150	biological_process	biological_process
TRINITY_DN2153_c0_g1	ZFIN|ZDB-GENE-061027-176	58.7	3.8e-07	tma7	GO:0003674	molecular_function	molecular_function
TRINITY_DN2153_c0_g1	ZFIN|ZDB-GENE-061027-176	58.7	3.8e-07	tma7	GO:0005575	cellular_component	cellular_component
TRINITY_DN2153_c0_g1	ZFIN|ZDB-GENE-061027-176	58.7	3.8e-07	tma7	GO:0008150	biological_process	biological_process
TRINITY_DN21581_c0_g1	UNIPROTKB|Q3Z6W4	34.3	2e-06	DET1324	GO:0003674	molecular_function	molecular_function
TRINITY_DN21581_c0_g1	UNIPROTKB|Q3Z6W4	34.3	2e-06	DET1324	GO:0005575	cellular_component	cellular_component
TRINITY_DN21581_c0_g1	UNIPROTKB|Q3Z6W4	34.3	2e-06	DET1324	GO:0008150	biological_process	biological_process
TRINITY_DN21959_c0_g1	DICTYBASE|DDB_G0289835	39.3	3e-06	DDB_G0289835	GO:0005575	cellular_component	cellular_component
TRINITY_DN22031_c0_g1	UNIPROTKB|Q5LUV9	56.8	1.2e-06	SPO0943	GO:0003674	molecular_function	molecular_function
TRINITY_DN22031_c0_g1	UNIPROTKB|Q5LUV9	56.8	1.2e-06	SPO0943	GO:0005575	cellular_component	cellular_component
TRINITY_DN22031_c0_g1	UNIPROTKB|Q5LUV9	56.8	1.2e-06	SPO0943	GO:0008150	biological_process	biological_process
TRINITY_DN22088_c0_g1	FB|FBgn0038666	59.7	1.2e-15	Smu1	GO:0003674	molecular_function	molecular_function
TRINITY_DN2212_c0_g1	TAIR|locus:2045359	88.9	1.9e-23	AT2G23090	GO:0003674	molecular_function	molecular_function
TRINITY_DN2212_c0_g1	TAIR|locus:2045359	88.9	1.9e-23	AT2G23090	GO:0008150	biological_process	biological_process
TRINITY_DN22775_c0_g1	CGD|CAL0000190268	37	7.6e-07	GLE2	GO:0003674	molecular_function	molecular_function
TRINITY_DN23073_c0_g1	TAIR|locus:2133279	55.3	8.6e-19	SAG21	GO:0003674	molecular_function	molecular_function
TRINITY_DN23073_c0_g2	TAIR|locus:2133279	56	6.9e-14	SAG21	GO:0003674	molecular_function	molecular_function
TRINITY_DN23255_c0_g1	ZFIN|ZDB-GENE-040625-57	100	8.5e-26	pvalb1	GO:0005575	cellular_component	cellular_component
TRINITY_DN23342_c0_g1	TAIR|locus:2201041	44.4	1.4e-46	OBAP1a	GO:0003674	molecular_function	molecular_function
TRINITY_DN23360_c0_g1	TAIR|locus:2167623	39	9.7e-11	AT5G44090	GO:0008150	biological_process	biological_process
TRINITY_DN23525_c0_g1	MGI|MGI:1916571	52.8	5.7e-55	1700007G11Rik	GO:0003674	molecular_function	molecular_function
TRINITY_DN23525_c0_g1	MGI|MGI:1916571	52.8	5.7e-55	1700007G11Rik	GO:0005575	cellular_component	cellular_component
TRINITY_DN23525_c0_g1	MGI|MGI:1916571	52.8	5.7e-55	1700007G11Rik	GO:0008150	biological_process	biological_process
TRINITY_DN23535_c0_g2	MGI|MGI:2685907	43.1	4.7e-09	Lrrc43	GO:0003674	molecular_function	molecular_function
TRINITY_DN23535_c0_g2	MGI|MGI:2685907	43.1	4.7e-09	Lrrc43	GO:0005575	cellular_component	cellular_component
TRINITY_DN23535_c0_g2	MGI|MGI:2685907	43.1	4.7e-09	Lrrc43	GO:0008150	biological_process	biological_process
TRINITY_DN23678_c0_g1	RGD|1308383	47.5	2.6e-24	Glrx5	GO:0003674	molecular_function	molecular_function
TRINITY_DN23678_c0_g1	RGD|1308383	47.5	2.6e-24	Glrx5	GO:0008150	biological_process	biological_process
TRINITY_DN23750_c0_g1	TAIR|locus:2100484	71.8	1.7e-22	AT3G48140	GO:0003674	molecular_function	molecular_function
TRINITY_DN2382_c0_g1	TAIR|locus:2064407	47.8	6.6e-17	PSBW	GO:0003674	molecular_function	molecular_function
TRINITY_DN23842_c0_g1	MGI|MGI:2685355	40	8.5e-27	Hephl1	GO:0005575	cellular_component	cellular_component
TRINITY_DN23963_c0_g2	RGD|1308053	41.8	5.9e-07	Poll	GO:0003674	molecular_function	molecular_function
TRINITY_DN23963_c0_g2	RGD|1308053	41.8	5.9e-07	Poll	GO:0005575	cellular_component	cellular_component
TRINITY_DN23963_c0_g2	RGD|1308053	41.8	5.9e-07	Poll	GO:0008150	biological_process	biological_process
TRINITY_DN23989_c0_g1	DICTYBASE|DDB_G0292734	34.7	4.2e-09	DDB_G0292734	GO:0005575	cellular_component	cellular_component
TRINITY_DN24017_c0_g1	ZFIN|ZDB-GENE-041111-13	31.1	3.6e-06	si:dkey-42p14.3	GO:0005575	cellular_component	cellular_component
TRINITY_DN24025_c0_g1	DICTYBASE|DDB_G0289943	47.5	1.6e-09	DDB_G0289943	GO:0003674	molecular_function	molecular_function
TRINITY_DN24025_c0_g1	DICTYBASE|DDB_G0289943	47.5	1.6e-09	DDB_G0289943	GO:0005575	cellular_component	cellular_component
TRINITY_DN24025_c0_g1	DICTYBASE|DDB_G0289943	47.5	1.6e-09	DDB_G0289943	GO:0008150	biological_process	biological_process
TRINITY_DN24041_c0_g2	MGI|MGI:1914261	51.9	1e-08	Mettl6	GO:0005575	cellular_component	cellular_component
TRINITY_DN24049_c0_g1	MGI|MGI:1913320	100	8.9e-33	Cwc15	GO:0003674	molecular_function	molecular_function
TRINITY_DN24049_c0_g1	MGI|MGI:1913320	100	8.9e-33	Cwc15	GO:0008150	biological_process	biological_process
TRINITY_DN24236_c0_g1	CGD|CAL0000153123	41.6	1e-23	CPAR2_501430	GO:0003674	molecular_function	molecular_function
TRINITY_DN24358_c0_g1	DICTYBASE|DDB_G0271806	58.7	1.8e-20	rapgap3	GO:0003674	molecular_function	molecular_function
TRINITY_DN24358_c0_g1	DICTYBASE|DDB_G0271806	58.7	1.8e-20	rapgap3	GO:0005575	cellular_component	cellular_component
TRINITY_DN24358_c0_g1	DICTYBASE|DDB_G0271806	58.7	1.8e-20	rapgap3	GO:0008150	biological_process	biological_process
TRINITY_DN24541_c0_g1	UNIPROTKB|Q9K2M2	53.3	1.2e-36	VC_A0347	GO:0003674	molecular_function	molecular_function
TRINITY_DN24541_c0_g1	UNIPROTKB|Q9K2M2	53.3	1.2e-36	VC_A0347	GO:0005575	cellular_component	cellular_component
TRINITY_DN24541_c0_g1	UNIPROTKB|Q9K2M2	53.3	1.2e-36	VC_A0347	GO:0008150	biological_process	biological_process
TRINITY_DN24717_c0_g1	TAIR|locus:2127348	35.5	6.4e-08	AT4G21260	GO:0003674	molecular_function	molecular_function
TRINITY_DN24817_c0_g2	UNIPROTKB|G5EHJ4	65.6	3.6e-19	MGCH7_ch7g454	GO:0005575	cellular_component	cellular_component
TRINITY_DN24835_c0_g2	DICTYBASE|DDB_G0294376	48.3	2.2e-07	fcpA	GO:0003674	molecular_function	molecular_function
TRINITY_DN24835_c0_g2	DICTYBASE|DDB_G0294376	48.3	2.2e-07	fcpA	GO:0005575	cellular_component	cellular_component
TRINITY_DN24985_c0_g1	DICTYBASE|DDB_G0285071	41.1	1.4e-50	echs1	GO:0003674	molecular_function	molecular_function
TRINITY_DN25267_c0_g1	ZFIN|ZDB-GENE-060929-894	47.7	1.1e-26	tyw5	GO:0005575	cellular_component	cellular_component
TRINITY_DN25269_c0_g1	ZFIN|ZDB-GENE-060929-612	42.2	7.8e-11	zgc:154055	GO:0005575	cellular_component	cellular_component
TRINITY_DN25269_c0_g2	DICTYBASE|DDB_G0288183	42	2.2e-11	roco9	GO:0005575	cellular_component	cellular_component
TRINITY_DN25300_c0_g1	UNIPROTKB|Q2KET6	22.6	1.5e-13	MGCH7_ch7g950	GO:0005575	cellular_component	cellular_component
TRINITY_DN25556_c0_g1	ASPGD|ASPL0000102218	41.3	1.9e-20	Afu1g11540	GO:0003674	molecular_function	molecular_function
TRINITY_DN25556_c0_g1	ASPGD|ASPL0000102218	41.3	1.9e-20	Afu1g11540	GO:0005575	cellular_component	cellular_component
TRINITY_DN25556_c0_g1	ASPGD|ASPL0000102218	41.3	1.9e-20	Afu1g11540	GO:0008150	biological_process	biological_process
TRINITY_DN25575_c0_g1	RGD|1303003	56	6.8e-23	RGD1303003	GO:0003674	molecular_function	molecular_function
TRINITY_DN25575_c0_g1	RGD|1303003	56	6.8e-23	RGD1303003	GO:0005575	cellular_component	cellular_component
TRINITY_DN25575_c0_g1	RGD|1303003	56	6.8e-23	RGD1303003	GO:0008150	biological_process	biological_process
TRINITY_DN25797_c0_g1	DICTYBASE|DDB_G0288823	41.7	2.2e-24	lzic	GO:0005575	cellular_component	cellular_component
TRINITY_DN25838_c0_g1	UNIPROTKB|G4MQZ5	25.4	1e-08	MGG_02373	GO:0005575	cellular_component	cellular_component
TRINITY_DN25840_c0_g1	ASPGD|ASPL0000101692	28.4	6e-12	pdeB	GO:0005575	cellular_component	cellular_component
TRINITY_DN25930_c0_g1	ASPGD|ASPL0000038622	35.9	8.1e-29	AN9063	GO:0008150	biological_process	biological_process
TRINITY_DN25972_c0_g1	TAIR|locus:2037768	84.4	1.1e-18	AT1G15270	GO:0003674	molecular_function	molecular_function
TRINITY_DN25972_c0_g1	TAIR|locus:2037768	84.4	1.1e-18	AT1G15270	GO:0008150	biological_process	biological_process
TRINITY_DN26112_c0_g1	ASPGD|ASPL0000110074	50	4.2e-19	Afu7g03790	GO:0008150	biological_process	biological_process
TRINITY_DN26330_c0_g1	CGD|CAL0000177696	39.3	8.2e-38	C4_01460C_A	GO:0003674	molecular_function	molecular_function
TRINITY_DN26330_c0_g1	CGD|CAL0000177696	39.3	8.2e-38	C4_01460C_A	GO:0005575	cellular_component	cellular_component
TRINITY_DN26330_c0_g1	CGD|CAL0000177696	39.3	8.2e-38	C4_01460C_A	GO:0008150	biological_process	biological_process
TRINITY_DN26488_c0_g1	DICTYBASE|DDB_G0282237	41.8	3.2e-07	DDB_G0282237	GO:0003674	molecular_function	molecular_function
TRINITY_DN26488_c0_g1	DICTYBASE|DDB_G0282237	41.8	3.2e-07	DDB_G0282237	GO:0005575	cellular_component	cellular_component
TRINITY_DN26488_c0_g1	DICTYBASE|DDB_G0282237	41.8	3.2e-07	DDB_G0282237	GO:0008150	biological_process	biological_process
TRINITY_DN26552_c0_g1	DICTYBASE|DDB_G0292392	47	3.6e-11	Dd5P3	GO:0005575	cellular_component	cellular_component
TRINITY_DN26621_c0_g1	DICTYBASE|DDB_G0292654	69.7	2.2e-59	ndrJ	GO:0005575	cellular_component	cellular_component
TRINITY_DN26681_c0_g1	UNIPROTKB|Q81KP7	40.7	7.5e-16	yjjX	GO:0003674	molecular_function	molecular_function
TRINITY_DN26681_c0_g1	UNIPROTKB|Q81KP7	40.7	7.5e-16	yjjX	GO:0005575	cellular_component	cellular_component
TRINITY_DN26681_c0_g1	UNIPROTKB|Q81KP7	40.7	7.5e-16	yjjX	GO:0008150	biological_process	biological_process
TRINITY_DN26902_c0_g2	ASPGD|ASPL0000179145	34.3	7.4e-07	An01g06820	GO:0005575	cellular_component	cellular_component
TRINITY_DN27128_c0_g1	ZFIN|ZDB-GENE-040625-74	60.2	9.6e-39	msrb3	GO:0005575	cellular_component	cellular_component
TRINITY_DN27148_c0_g1	ASPGD|ASPL0000345931	37.1	7.1e-14	AO090005000704	GO:0005575	cellular_component	cellular_component
TRINITY_DN27155_c0_g1	DICTYBASE|DDB_G0288031	39.8	9e-13	DDB_G0288031	GO:0005575	cellular_component	cellular_component
TRINITY_DN2717_c0_g1	ASPGD|ASPL0000073387	42	3.6e-07	AN4921	GO:0003674	molecular_function	molecular_function
TRINITY_DN2717_c0_g1	ASPGD|ASPL0000073387	42	3.6e-07	AN4921	GO:0005575	cellular_component	cellular_component
TRINITY_DN2717_c0_g1	ASPGD|ASPL0000073387	42	3.6e-07	AN4921	GO:0008150	biological_process	biological_process
TRINITY_DN27217_c0_g1	ZFIN|ZDB-GENE-060825-174	38.7	8.7e-39	kti12	GO:0005575	cellular_component	cellular_component
TRINITY_DN27217_c0_g1	ZFIN|ZDB-GENE-060825-174	38.7	8.7e-39	kti12	GO:0008150	biological_process	biological_process
TRINITY_DN27230_c0_g1	RGD|620643	36.7	2.4e-08	Vps33a	GO:0008150	biological_process	biological_process
TRINITY_DN27230_c0_g4	DICTYBASE|DDB_G0291097	35.5	1.9e-32	vps33	GO:0003674	molecular_function	molecular_function
TRINITY_DN27279_c0_g1	ASPGD|ASPL0000242621	38.7	1.3e-06	An03g04870	GO:0005575	cellular_component	cellular_component
TRINITY_DN27279_c0_g2	ASPGD|ASPL0000349151	27	1.2e-06	AO090701000822	GO:0005575	cellular_component	cellular_component
TRINITY_DN27285_c0_g1	UNIPROTKB|Q28Y69	36.9	9.1e-34	GA21225	GO:0003674	molecular_function	molecular_function
TRINITY_DN27285_c0_g1	UNIPROTKB|Q28Y69	36.9	9.1e-34	GA21225	GO:0005575	cellular_component	cellular_component
TRINITY_DN27285_c0_g1	UNIPROTKB|Q28Y69	36.9	9.1e-34	GA21225	GO:0008150	biological_process	biological_process
TRINITY_DN27411_c0_g1	ZFIN|ZDB-GENE-060929-800	54.7	2.6e-19	zgc:152945	GO:0005575	cellular_component	cellular_component
TRINITY_DN27411_c0_g1	ZFIN|ZDB-GENE-060929-800	54.7	2.6e-19	zgc:152945	GO:0008150	biological_process	biological_process
TRINITY_DN27484_c0_g1	TAIR|locus:2096389	32.4	5.9e-07	AT3G03610	GO:0003674	molecular_function	molecular_function
TRINITY_DN27526_c0_g1	ASPGD|ASPL0000042466	40.7	4.9e-15	AN1996	GO:0003674	molecular_function	molecular_function
TRINITY_DN27526_c0_g1	ASPGD|ASPL0000042466	40.7	4.9e-15	AN1996	GO:0008150	biological_process	biological_process
TRINITY_DN27568_c0_g2	DICTYBASE|DDB_G0282895	52.6	7.5e-36	DDB_G0282895	GO:0005575	cellular_component	cellular_component
TRINITY_DN27626_c0_g1	DICTYBASE|DDB_G0267472	38	3.6e-11	roco7	GO:0005575	cellular_component	cellular_component
TRINITY_DN27844_c0_g3	DICTYBASE|DDB_G0292456	46.6	8.1e-12	apeh	GO:0005575	cellular_component	cellular_component
TRINITY_DN27846_c0_g1	DICTYBASE|DDB_G0289791	54.4	2.1e-47	drkA	GO:0005575	cellular_component	cellular_component
TRINITY_DN27863_c0_g1	TAIR|locus:504955994	43.7	8.7e-27	AT2G41835	GO:0008150	biological_process	biological_process
TRINITY_DN27944_c0_g1	ASPGD|ASPL0000109277	41.8	2.5e-10	Afu6g09220	GO:0005575	cellular_component	cellular_component
TRINITY_DN27944_c0_g1	ASPGD|ASPL0000109277	41.8	2.5e-10	Afu6g09220	GO:0008150	biological_process	biological_process
TRINITY_DN28023_c0_g1	TAIR|locus:2093741	38.6	3.3e-06	AT3G24210	GO:0008150	biological_process	biological_process
TRINITY_DN28102_c0_g1	ZFIN|ZDB-GENE-060929-352	22.2	4.8e-06	cfap100	GO:0003674	molecular_function	molecular_function
TRINITY_DN28102_c0_g1	ZFIN|ZDB-GENE-060929-352	22.2	4.8e-06	cfap100	GO:0005575	cellular_component	cellular_component
TRINITY_DN28102_c0_g1	ZFIN|ZDB-GENE-060929-352	22.2	4.8e-06	cfap100	GO:0008150	biological_process	biological_process
TRINITY_DN28134_c0_g1	UNIPROTKB|Q17297	52.2	4.8e-51	unc-119	GO:0003674	molecular_function	molecular_function
TRINITY_DN28134_c0_g1	UNIPROTKB|Q17297	52.2	4.8e-51	unc-119	GO:0005575	cellular_component	cellular_component
TRINITY_DN28134_c0_g1	UNIPROTKB|Q17297	52.2	4.8e-51	unc-119	GO:0008150	biological_process	biological_process
TRINITY_DN28254_c0_g1	TAIR|locus:2076299	41.6	6.9e-18	AT3G10250	GO:0008150	biological_process	biological_process
TRINITY_DN28327_c0_g1	UNIPROTKB|G4N0Y0	48.3	7.1e-20	MGG_09572	GO:0003674	molecular_function	molecular_function
TRINITY_DN28327_c0_g1	UNIPROTKB|G4N0Y0	48.3	7.1e-20	MGG_09572	GO:0008150	biological_process	biological_process
TRINITY_DN28369_c0_g2	ASPGD|ASPL0000302168	32.1	5.1e-13	AO090038000229	GO:0005575	cellular_component	cellular_component
TRINITY_DN28488_c0_g1	DICTYBASE|DDB_G0293610	24.4	1.8e-06	DDB_G0293610	GO:0003674	molecular_function	molecular_function
TRINITY_DN28488_c0_g1	DICTYBASE|DDB_G0293610	24.4	1.8e-06	DDB_G0293610	GO:0008150	biological_process	biological_process
TRINITY_DN28491_c0_g2	TAIR|locus:2176677	40.2	4e-10	AT5G38220	GO:0008150	biological_process	biological_process
TRINITY_DN28506_c0_g1	TAIR|locus:2008460	44.8	3e-37	AT1G61150	GO:0008150	biological_process	biological_process
TRINITY_DN28563_c0_g1	ASPGD|ASPL0000228820	51.7	3.8e-16	An03g00010	GO:0005575	cellular_component	cellular_component
TRINITY_DN28563_c0_g1	ASPGD|ASPL0000228820	51.7	3.8e-16	An03g00010	GO:0008150	biological_process	biological_process
TRINITY_DN28563_c0_g2	DICTYBASE|DDB_G0284953	60.6	3.5e-43	oplah	GO:0005575	cellular_component	cellular_component
TRINITY_DN28563_c0_g2	DICTYBASE|DDB_G0284953	60.6	3.5e-43	oplah	GO:0008150	biological_process	biological_process
TRINITY_DN28677_c0_g1	UNIPROTKB|Q9UVR2	55.8	8.7e-34	UBC1	GO:0005575	cellular_component	cellular_component
TRINITY_DN28716_c1_g1	ASPGD|ASPL0000205389	32.6	1.8e-08	An12g06310	GO:0003674	molecular_function	molecular_function
TRINITY_DN28716_c1_g1	ASPGD|ASPL0000205389	32.6	1.8e-08	An12g06310	GO:0005575	cellular_component	cellular_component
TRINITY_DN28716_c1_g1	ASPGD|ASPL0000205389	32.6	1.8e-08	An12g06310	GO:0008150	biological_process	biological_process
TRINITY_DN28789_c0_g1	ZFIN|ZDB-GENE-050522-262	69.3	7.5e-84	itih3a	GO:0005575	cellular_component	cellular_component
TRINITY_DN29010_c0_g1	UNIPROTKB|Q8E929	49.2	1.1e-07	SO_4465	GO:0003674	molecular_function	molecular_function
TRINITY_DN29010_c0_g1	UNIPROTKB|Q8E929	49.2	1.1e-07	SO_4465	GO:0008150	biological_process	biological_process
TRINITY_DN29073_c0_g1	TAIR|locus:2019918	36.2	1.4e-15	AT1G10590	GO:0008150	biological_process	biological_process
TRINITY_DN29093_c0_g1	WB|WBGene00001754	33.7	3.4e-24	gst-6	GO:0005575	cellular_component	cellular_component
TRINITY_DN29158_c0_g2	ASPGD|ASPL0000008543	37.6	1.6e-08	AN10833	GO:0005575	cellular_component	cellular_component
TRINITY_DN29158_c0_g2	ASPGD|ASPL0000008543	37.6	1.6e-08	AN10833	GO:0008150	biological_process	biological_process
TRINITY_DN29301_c0_g1	DICTYBASE|DDB_G0288759	35.1	1.5e-07	tmem14A	GO:0003674	molecular_function	molecular_function
TRINITY_DN29301_c0_g1	DICTYBASE|DDB_G0288759	35.1	1.5e-07	tmem14A	GO:0005575	cellular_component	cellular_component
TRINITY_DN29337_c0_g1	TAIR|locus:2084868	32.9	2.5e-13	TPR10	GO:0005575	cellular_component	cellular_component
TRINITY_DN29337_c0_g1	TAIR|locus:2084868	32.9	2.5e-13	TPR10	GO:0008150	biological_process	biological_process
TRINITY_DN29365_c0_g1	ASPGD|ASPL0000110786	60.3	2.4e-19	Afu8g04510	GO:0003674	molecular_function	molecular_function
TRINITY_DN29365_c0_g1	ASPGD|ASPL0000110786	60.3	2.4e-19	Afu8g04510	GO:0005575	cellular_component	cellular_component
TRINITY_DN29365_c0_g1	ASPGD|ASPL0000110786	60.3	2.4e-19	Afu8g04510	GO:0008150	biological_process	biological_process
TRINITY_DN29406_c0_g1	DICTYBASE|DDB_G0285027	45.3	7.5e-14	alrD	GO:0003674	molecular_function	molecular_function
TRINITY_DN29406_c0_g1	DICTYBASE|DDB_G0285027	45.3	7.5e-14	alrD	GO:0005575	cellular_component	cellular_component
TRINITY_DN29406_c0_g1	DICTYBASE|DDB_G0285027	45.3	7.5e-14	alrD	GO:0008150	biological_process	biological_process
TRINITY_DN29406_c0_g2	DICTYBASE|DDB_G0285025	48.6	1.5e-13	alrE	GO:0005575	cellular_component	cellular_component
TRINITY_DN29433_c0_g1	CGD|CAL0000153761	55.4	5.7e-18	CPAR2_212960	GO:0003674	molecular_function	molecular_function
TRINITY_DN29559_c0_g1	UNIPROTKB|Q9KU00	43.2	4.7e-25	cutC	GO:0003674	molecular_function	molecular_function
TRINITY_DN29559_c0_g2	UNIPROTKB|Q9KU00	41.7	9.6e-12	cutC	GO:0003674	molecular_function	molecular_function
TRINITY_DN29602_c0_g1	DICTYBASE|DDB_G0292654	56.6	7.3e-37	ndrJ	GO:0005575	cellular_component	cellular_component
TRINITY_DN29645_c0_g1	DICTYBASE|DDB_G0268886	51.4	4.6e-12	vps13E	GO:0003674	molecular_function	molecular_function
TRINITY_DN29645_c0_g1	DICTYBASE|DDB_G0268886	51.4	4.6e-12	vps13E	GO:0005575	cellular_component	cellular_component
TRINITY_DN29701_c0_g1	DICTYBASE|DDB_G0276897	50	1.6e-13	DDB_G0276897	GO:0003674	molecular_function	molecular_function
TRINITY_DN29701_c0_g1	DICTYBASE|DDB_G0276897	50	1.6e-13	DDB_G0276897	GO:0005575	cellular_component	cellular_component
TRINITY_DN29794_c0_g8	MGI|MGI:1333820	100	2.9e-39	Mrpl30	GO:0003674	molecular_function	molecular_function
TRINITY_DN29794_c0_g8	MGI|MGI:1333820	100	2.9e-39	Mrpl30	GO:0008150	biological_process	biological_process
TRINITY_DN29865_c0_g3	DICTYBASE|DDB_G0289563	66.2	1.5e-24	mlcC	GO:0005575	cellular_component	cellular_component
TRINITY_DN29865_c0_g3	DICTYBASE|DDB_G0289563	66.2	1.5e-24	mlcC	GO:0008150	biological_process	biological_process
TRINITY_DN29866_c0_g2	DICTYBASE|DDB_G0277455	31.5	5.4e-09	plbE	GO:0005575	cellular_component	cellular_component
TRINITY_DN29993_c0_g1	CGD|CAL0000179338	31.7	8.7e-12	C2_07410W_A	GO:0005575	cellular_component	cellular_component
TRINITY_DN30082_c0_g2	ASPGD|ASPL0000297314	34.6	1.3e-18	AO090020000103	GO:0005575	cellular_component	cellular_component
TRINITY_DN30082_c0_g2	ASPGD|ASPL0000297314	34.6	1.3e-18	AO090020000103	GO:0008150	biological_process	biological_process
TRINITY_DN30212_c0_g1	ZFIN|ZDB-GENE-060825-269	32.7	4.5e-11	srrd	GO:0003674	molecular_function	molecular_function
TRINITY_DN30212_c0_g1	ZFIN|ZDB-GENE-060825-269	32.7	4.5e-11	srrd	GO:0005575	cellular_component	cellular_component
TRINITY_DN30212_c0_g1	ZFIN|ZDB-GENE-060825-269	32.7	4.5e-11	srrd	GO:0008150	biological_process	biological_process
TRINITY_DN30214_c1_g1	UNIPROTKB|Q3ZAE8	40.9	1.6e-14	DET0046	GO:0008150	biological_process	biological_process
TRINITY_DN30277_c0_g1	DICTYBASE|DDB_G0295773	36.7	3.7e-11	DDB_G0295773	GO:0003674	molecular_function	molecular_function
TRINITY_DN30277_c0_g1	DICTYBASE|DDB_G0295773	36.7	3.7e-11	DDB_G0295773	GO:0005575	cellular_component	cellular_component
TRINITY_DN30374_c0_g1	UNIPROTKB|P83686	39.9	7.3e-46	CYB5R3	GO:0005575	cellular_component	cellular_component
TRINITY_DN30397_c0_g1	DICTYBASE|DDB_G0287407	31.3	8.9e-28	DDB_G0287407	GO:0003674	molecular_function	molecular_function
TRINITY_DN30397_c0_g1	DICTYBASE|DDB_G0287407	31.3	8.9e-28	DDB_G0287407	GO:0005575	cellular_component	cellular_component
TRINITY_DN30397_c0_g1	DICTYBASE|DDB_G0287407	31.3	8.9e-28	DDB_G0287407	GO:0008150	biological_process	biological_process
TRINITY_DN30401_c0_g1	DICTYBASE|DDB_G0277289	34.1	3.9e-21	pigH	GO:0003674	molecular_function	molecular_function
TRINITY_DN30401_c0_g1	DICTYBASE|DDB_G0277289	34.1	3.9e-21	pigH	GO:0008150	biological_process	biological_process
TRINITY_DN30404_c0_g1	UNIPROTKB|G4N499	35.7	4e-12	MGG_05940	GO:0003674	molecular_function	molecular_function
TRINITY_DN30404_c0_g1	UNIPROTKB|G4N499	35.7	4e-12	MGG_05940	GO:0005575	cellular_component	cellular_component
TRINITY_DN30404_c0_g1	UNIPROTKB|G4N499	35.7	4e-12	MGG_05940	GO:0008150	biological_process	biological_process
TRINITY_DN30453_c0_g1	CGD|CAL0000154123	59.4	3.4e-47	CPAR2_108610	GO:0003674	molecular_function	molecular_function
TRINITY_DN30453_c0_g1	CGD|CAL0000154123	59.4	3.4e-47	CPAR2_108610	GO:0008150	biological_process	biological_process
TRINITY_DN30453_c0_g2	CGD|CAL0000154123	58.7	2.8e-46	CPAR2_108610	GO:0003674	molecular_function	molecular_function
TRINITY_DN30453_c0_g2	CGD|CAL0000154123	58.7	2.8e-46	CPAR2_108610	GO:0008150	biological_process	biological_process
TRINITY_DN30525_c0_g1	MGI|MGI:1891689	41.8	1.5e-12	Dctn5	GO:0003674	molecular_function	molecular_function
TRINITY_DN30561_c0_g1	ASPGD|ASPL0000167685	39.1	6.3e-30	An18g01550	GO:0003674	molecular_function	molecular_function
TRINITY_DN30561_c0_g1	ASPGD|ASPL0000167685	39.1	6.3e-30	An18g01550	GO:0005575	cellular_component	cellular_component
TRINITY_DN30561_c0_g1	ASPGD|ASPL0000167685	39.1	6.3e-30	An18g01550	GO:0008150	biological_process	biological_process
TRINITY_DN30635_c0_g1	DICTYBASE|DDB_G0284953	59.1	7.5e-53	oplah	GO:0005575	cellular_component	cellular_component
TRINITY_DN30635_c0_g1	DICTYBASE|DDB_G0284953	59.1	7.5e-53	oplah	GO:0008150	biological_process	biological_process
TRINITY_DN30642_c0_g1	DICTYBASE|DDB_G0283667	37.4	5.9e-22	DDB_G0283667	GO:0003674	molecular_function	molecular_function
TRINITY_DN30642_c0_g1	DICTYBASE|DDB_G0283667	37.4	5.9e-22	DDB_G0283667	GO:0005575	cellular_component	cellular_component
TRINITY_DN30642_c0_g1	DICTYBASE|DDB_G0283667	37.4	5.9e-22	DDB_G0283667	GO:0008150	biological_process	biological_process
TRINITY_DN30646_c0_g2	UNIPROTKB|G4MZL8	32.3	1.5e-12	MGG_01435	GO:0003674	molecular_function	molecular_function
TRINITY_DN30646_c0_g2	UNIPROTKB|G4MZL8	32.3	1.5e-12	MGG_01435	GO:0005575	cellular_component	cellular_component
TRINITY_DN30646_c0_g2	UNIPROTKB|G4MZL8	32.3	1.5e-12	MGG_01435	GO:0008150	biological_process	biological_process
TRINITY_DN30651_c0_g1	DICTYBASE|DDB_G0282595	40.1	3.4e-25	gmfA	GO:0005575	cellular_component	cellular_component
TRINITY_DN30651_c0_g1	DICTYBASE|DDB_G0282595	40.1	3.4e-25	gmfA	GO:0008150	biological_process	biological_process
TRINITY_DN30713_c0_g1	TAIR|locus:2133279	56.8	1.9e-14	SAG21	GO:0003674	molecular_function	molecular_function
TRINITY_DN30733_c0_g1	TAIR|locus:2102921	45.2	1.7e-15	AT3G30380	GO:0008150	biological_process	biological_process
TRINITY_DN30753_c0_g1	DICTYBASE|DDB_G0279133	32.5	1e-06	syn7B	GO:0003674	molecular_function	molecular_function
TRINITY_DN30792_c0_g6	ZFIN|ZDB-GENE-060421-3878	35.2	1.7e-10	hnrnph3	GO:0008150	biological_process	biological_process
TRINITY_DN30848_c0_g2	TAIR|locus:2038952	38.7	2.4e-26	AT2G20330	GO:0008150	biological_process	biological_process
TRINITY_DN30848_c0_g4	TAIR|locus:2038952	50.6	2.2e-19	AT2G20330	GO:0008150	biological_process	biological_process
TRINITY_DN30860_c0_g1	TAIR|locus:2171780	56.2	3.7e-30	AT5G65260	GO:0008150	biological_process	biological_process
TRINITY_DN30920_c0_g1	DICTYBASE|DDB_G0277135	56.4	5e-48	trappc3	GO:0003674	molecular_function	molecular_function
TRINITY_DN30920_c0_g1	DICTYBASE|DDB_G0277135	56.4	5e-48	trappc3	GO:0005575	cellular_component	cellular_component
TRINITY_DN30944_c0_g1	UNIPROTKB|Q81RT6	65.7	1.1e-74	GBAA_1951	GO:0003674	molecular_function	molecular_function
TRINITY_DN30944_c0_g1	UNIPROTKB|Q81RT6	65.7	1.1e-74	GBAA_1951	GO:0005575	cellular_component	cellular_component
TRINITY_DN30944_c0_g1	UNIPROTKB|Q81RT6	65.7	1.1e-74	GBAA_1951	GO:0008150	biological_process	biological_process
TRINITY_DN30951_c0_g1	ZFIN|ZDB-GENE-040801-76	51.3	5.9e-24	bola1	GO:0005575	cellular_component	cellular_component
TRINITY_DN30951_c0_g1	ZFIN|ZDB-GENE-040801-76	51.3	5.9e-24	bola1	GO:0008150	biological_process	biological_process
TRINITY_DN30979_c0_g1	FB|FBgn0034008	39.8	7e-11	CG8152	GO:0003674	molecular_function	molecular_function
TRINITY_DN30979_c0_g1	FB|FBgn0034008	39.8	7e-11	CG8152	GO:0005575	cellular_component	cellular_component
TRINITY_DN30979_c0_g1	FB|FBgn0034008	39.8	7e-11	CG8152	GO:0008150	biological_process	biological_process
TRINITY_DN31018_c0_g1	ASPGD|ASPL0000336029	27.8	3.8e-21	AO090012000682	GO:0003674	molecular_function	molecular_function
TRINITY_DN31018_c0_g1	ASPGD|ASPL0000336029	27.8	3.8e-21	AO090012000682	GO:0008150	biological_process	biological_process
TRINITY_DN31022_c0_g1	DICTYBASE|DDB_G0283965	74.9	6.4e-84	pigA	GO:0005575	cellular_component	cellular_component
TRINITY_DN31022_c0_g1	DICTYBASE|DDB_G0283965	74.9	6.4e-84	pigA	GO:0008150	biological_process	biological_process
TRINITY_DN31041_c0_g1	DICTYBASE|DDB_G0267866	48.1	1.2e-17	DDB_G0267866	GO:0003674	molecular_function	molecular_function
TRINITY_DN31041_c0_g1	DICTYBASE|DDB_G0267866	48.1	1.2e-17	DDB_G0267866	GO:0005575	cellular_component	cellular_component
TRINITY_DN31041_c0_g1	DICTYBASE|DDB_G0267866	48.1	1.2e-17	DDB_G0267866	GO:0008150	biological_process	biological_process
TRINITY_DN31058_c0_g3	DICTYBASE|DDB_G0284353	29.6	9.9e-16	osbI	GO:0003674	molecular_function	molecular_function
TRINITY_DN31058_c0_g3	DICTYBASE|DDB_G0284353	29.6	9.9e-16	osbI	GO:0005575	cellular_component	cellular_component
TRINITY_DN31075_c0_g1	UNIPROTKB|Q83CN2	39.3	7.7e-30	CBU_1079	GO:0003674	molecular_function	molecular_function
TRINITY_DN31075_c0_g1	UNIPROTKB|Q83CN2	39.3	7.7e-30	CBU_1079	GO:0005575	cellular_component	cellular_component
TRINITY_DN31075_c0_g1	UNIPROTKB|Q83CN2	39.3	7.7e-30	CBU_1079	GO:0008150	biological_process	biological_process
TRINITY_DN31145_c0_g1	ZFIN|ZDB-GENE-060825-39	40.3	2.4e-16	zgc:153441	GO:0005575	cellular_component	cellular_component
TRINITY_DN3116_c0_g1	ZFIN|ZDB-GENE-040426-2737	36.4	1.2e-26	lipf	GO:0005575	cellular_component	cellular_component
TRINITY_DN31208_c0_g1	TAIR|locus:2011831	49.5	4e-15	AT1G56220	GO:0003674	molecular_function	molecular_function
TRINITY_DN31242_c0_g1	UNIPROTKB|Q8E929	60	6.1e-12	SO_4465	GO:0003674	molecular_function	molecular_function
TRINITY_DN31242_c0_g1	UNIPROTKB|Q8E929	60	6.1e-12	SO_4465	GO:0008150	biological_process	biological_process
TRINITY_DN31242_c0_g2	UNIPROTKB|Q489A9	44.8	2.5e-19	CPS_0605	GO:0003674	molecular_function	molecular_function
TRINITY_DN31242_c0_g2	UNIPROTKB|Q489A9	44.8	2.5e-19	CPS_0605	GO:0005575	cellular_component	cellular_component
TRINITY_DN31242_c0_g2	UNIPROTKB|Q489A9	44.8	2.5e-19	CPS_0605	GO:0008150	biological_process	biological_process
TRINITY_DN31242_c0_g3	UNIPROTKB|Q8E929	56.5	1.3e-17	SO_4465	GO:0003674	molecular_function	molecular_function
TRINITY_DN31242_c0_g3	UNIPROTKB|Q8E929	56.5	1.3e-17	SO_4465	GO:0008150	biological_process	biological_process
TRINITY_DN31299_c0_g1	ZFIN|ZDB-GENE-080204-5	47.2	7.7e-26	pus10	GO:0005575	cellular_component	cellular_component
TRINITY_DN31326_c0_g1	TAIR|locus:2178888	48.1	1e-39	AT5G58740	GO:0003674	molecular_function	molecular_function
TRINITY_DN31326_c0_g1	TAIR|locus:2178888	48.1	1e-39	AT5G58740	GO:0008150	biological_process	biological_process
TRINITY_DN31336_c0_g1	TAIR|locus:2020307	32.8	9.4e-14	HBP1	GO:0008150	biological_process	biological_process
TRINITY_DN31355_c0_g1	UNIPROTKB|G4NI36	37.9	5.2e-10	MGG_09360	GO:0005575	cellular_component	cellular_component
TRINITY_DN31355_c0_g1	UNIPROTKB|G4NI36	37.9	5.2e-10	MGG_09360	GO:0008150	biological_process	biological_process
TRINITY_DN31373_c0_g1	MGI|MGI:1922561	30.3	1.1e-27	4930550C14Rik	GO:0003674	molecular_function	molecular_function
TRINITY_DN31373_c0_g1	MGI|MGI:1922561	30.3	1.1e-27	4930550C14Rik	GO:0005575	cellular_component	cellular_component
TRINITY_DN31373_c0_g1	MGI|MGI:1922561	30.3	1.1e-27	4930550C14Rik	GO:0008150	biological_process	biological_process
TRINITY_DN31417_c0_g1	TAIR|locus:2034285	51.4	1.9e-19	AT1G36070	GO:0003674	molecular_function	molecular_function
TRINITY_DN31417_c0_g1	TAIR|locus:2034285	51.4	1.9e-19	AT1G36070	GO:0008150	biological_process	biological_process
TRINITY_DN31421_c0_g1	DICTYBASE|DDB_G0290223	29.2	1.2e-10	DDB_G0290223	GO:0003674	molecular_function	molecular_function
TRINITY_DN31461_c0_g1	ASPGD|ASPL0000175513	50	3e-07	An08g05510	GO:0003674	molecular_function	molecular_function
TRINITY_DN31461_c0_g1	ASPGD|ASPL0000175513	50	3e-07	An08g05510	GO:0005575	cellular_component	cellular_component
TRINITY_DN31461_c0_g1	ASPGD|ASPL0000175513	50	3e-07	An08g05510	GO:0008150	biological_process	biological_process
TRINITY_DN31463_c0_g2	FB|FBgn0062449	27.1	1.3e-18	CG13197	GO:0005575	cellular_component	cellular_component
TRINITY_DN31491_c0_g2	UNIPROTKB|Q5LQV6	42.9	2.8e-23	SPO2378	GO:0008150	biological_process	biological_process
TRINITY_DN31498_c0_g1	TAIR|locus:2054582	56.1	3.4e-25	PSBX	GO:0003674	molecular_function	molecular_function
TRINITY_DN31500_c0_g3	TAIR|locus:2098560	51.6	1.2e-23	AT3G07090	GO:0003674	molecular_function	molecular_function
TRINITY_DN31500_c0_g3	TAIR|locus:2098560	51.6	1.2e-23	AT3G07090	GO:0008150	biological_process	biological_process
TRINITY_DN31518_c0_g2	ASPGD|ASPL0000295044	45.3	6.9e-12	AO090003000247	GO:0005575	cellular_component	cellular_component
TRINITY_DN31518_c0_g3	ASPGD|ASPL0000233910	34.3	5.5e-08	An14g04530	GO:0003674	molecular_function	molecular_function
TRINITY_DN31518_c0_g3	ASPGD|ASPL0000233910	34.3	5.5e-08	An14g04530	GO:0005575	cellular_component	cellular_component
TRINITY_DN31518_c0_g3	ASPGD|ASPL0000233910	34.3	5.5e-08	An14g04530	GO:0008150	biological_process	biological_process
TRINITY_DN31606_c0_g1	UNIPROTKB|Q482X1	51.1	1.1e-06	CPS_2171	GO:0003674	molecular_function	molecular_function
TRINITY_DN31606_c0_g1	UNIPROTKB|Q482X1	51.1	1.1e-06	CPS_2171	GO:0005575	cellular_component	cellular_component
TRINITY_DN31606_c0_g1	UNIPROTKB|Q482X1	51.1	1.1e-06	CPS_2171	GO:0008150	biological_process	biological_process
TRINITY_DN31622_c0_g2	CGD|CAL0000179722	33.3	4.1e-06	C1_11560C_A	GO:0005575	cellular_component	cellular_component
TRINITY_DN31622_c0_g2	CGD|CAL0000179722	33.3	4.1e-06	C1_11560C_A	GO:0008150	biological_process	biological_process
TRINITY_DN31633_c0_g2	ASPGD|ASPL0000005013	29.8	5.2e-24	AN6844	GO:0008150	biological_process	biological_process
TRINITY_DN31646_c0_g4	DICTYBASE|DDB_G0281559	61.6	1.5e-37	DDB_G0281559	GO:0005575	cellular_component	cellular_component
TRINITY_DN31646_c0_g4	DICTYBASE|DDB_G0281559	61.6	1.5e-37	DDB_G0281559	GO:0008150	biological_process	biological_process
TRINITY_DN31647_c0_g1	ZFIN|ZDB-GENE-040625-7	44.5	1.1e-22	akr1b1	GO:0005575	cellular_component	cellular_component
TRINITY_DN31659_c0_g1	TAIR|locus:2129985	50	7.1e-53	AT4G16060	GO:0003674	molecular_function	molecular_function
TRINITY_DN31659_c0_g1	TAIR|locus:2129985	50	7.1e-53	AT4G16060	GO:0008150	biological_process	biological_process
TRINITY_DN31708_c0_g1	MGI|MGI:1922169	33	2e-44	Slc35f6	GO:0003674	molecular_function	molecular_function
TRINITY_DN31722_c0_g1	DICTYBASE|DDB_G0272740	58	8e-18	DDB_G0272740	GO:0008150	biological_process	biological_process
TRINITY_DN31830_c0_g1	DICTYBASE|DDB_G0273201	63.1	1.1e-60	DDB_G0273201	GO:0003674	molecular_function	molecular_function
TRINITY_DN31841_c0_g1	UNIPROTKB|Q83DI1	39.7	4.1e-39	CBU_0750	GO:0003674	molecular_function	molecular_function
TRINITY_DN31841_c0_g1	UNIPROTKB|Q83DI1	39.7	4.1e-39	CBU_0750	GO:0008150	biological_process	biological_process
TRINITY_DN31843_c0_g1	DICTYBASE|DDB_G0285243	30.4	3.2e-07	DDB_G0285243	GO:0003674	molecular_function	molecular_function
TRINITY_DN31843_c0_g1	DICTYBASE|DDB_G0285243	30.4	3.2e-07	DDB_G0285243	GO:0005575	cellular_component	cellular_component
TRINITY_DN31843_c0_g1	DICTYBASE|DDB_G0285243	30.4	3.2e-07	DDB_G0285243	GO:0008150	biological_process	biological_process
TRINITY_DN31851_c0_g1	DICTYBASE|DDB_G0291009	32.9	3e-13	arpin	GO:0003674	molecular_function	molecular_function
TRINITY_DN31851_c0_g1	DICTYBASE|DDB_G0291009	32.9	3e-13	arpin	GO:0005575	cellular_component	cellular_component
TRINITY_DN31857_c0_g2	TAIR|locus:505006313	37.7	1.3e-14	AT2G40935	GO:0003674	molecular_function	molecular_function
TRINITY_DN31857_c0_g2	TAIR|locus:505006313	37.7	1.3e-14	AT2G40935	GO:0008150	biological_process	biological_process
TRINITY_DN31858_c0_g2	ASPGD|ASPL0000284738	34.7	1.1e-07	AO090206000095	GO:0005575	cellular_component	cellular_component
TRINITY_DN31866_c0_g1	ZFIN|ZDB-GENE-040426-1363	31.3	2.6e-24	fibpa	GO:0005575	cellular_component	cellular_component
TRINITY_DN31866_c0_g1	ZFIN|ZDB-GENE-040426-1363	31.3	2.6e-24	fibpa	GO:0008150	biological_process	biological_process
TRINITY_DN31868_c0_g1	UNIPROTKB|Q885A5	60.3	1e-40	PSPTO_1931	GO:0003674	molecular_function	molecular_function
TRINITY_DN31868_c0_g1	UNIPROTKB|Q885A5	60.3	1e-40	PSPTO_1931	GO:0005575	cellular_component	cellular_component
TRINITY_DN31868_c0_g1	UNIPROTKB|Q885A5	60.3	1e-40	PSPTO_1931	GO:0008150	biological_process	biological_process
TRINITY_DN31876_c0_g1	UNIPROTKB|G4MTG6	36.4	1.2e-25	MGG_01550	GO:0005575	cellular_component	cellular_component
TRINITY_DN31876_c0_g1	UNIPROTKB|G4MTG6	36.4	1.2e-25	MGG_01550	GO:0008150	biological_process	biological_process
TRINITY_DN31905_c0_g1	POMBASE|SPCC13B11.01	34	4e-08	adh1	GO:0005575	cellular_component	cellular_component
TRINITY_DN31918_c0_g1	DICTYBASE|DDB_G0287677	34	4.8e-33	DDB_G0287677	GO:0005575	cellular_component	cellular_component
TRINITY_DN31937_c0_g1	DICTYBASE|DDB_G0279099	47.9	4e-36	DDB_G0279099	GO:0003674	molecular_function	molecular_function
TRINITY_DN31937_c0_g1	DICTYBASE|DDB_G0279099	47.9	4e-36	DDB_G0279099	GO:0005575	cellular_component	cellular_component
TRINITY_DN31937_c0_g2	DICTYBASE|DDB_G0279099	55.6	4e-20	DDB_G0279099	GO:0003674	molecular_function	molecular_function
TRINITY_DN31937_c0_g2	DICTYBASE|DDB_G0279099	55.6	4e-20	DDB_G0279099	GO:0005575	cellular_component	cellular_component
TRINITY_DN31948_c0_g1	TAIR|locus:2135793	54.3	2.2e-57	AT4G12790	GO:0008150	biological_process	biological_process
TRINITY_DN31954_c0_g2	TAIR|locus:2125018	85.3	7.5e-43	CURT1A	GO:0003674	molecular_function	molecular_function
TRINITY_DN31954_c0_g2	TAIR|locus:2125018	85.3	7.5e-43	CURT1A	GO:0008150	biological_process	biological_process
TRINITY_DN31983_c0_g1	DICTYBASE|DDB_G0267688	43.3	1.9e-07	cpnD	GO:0003674	molecular_function	molecular_function
TRINITY_DN31983_c0_g1	DICTYBASE|DDB_G0267688	43.3	1.9e-07	cpnD	GO:0005575	cellular_component	cellular_component
TRINITY_DN31983_c0_g1	DICTYBASE|DDB_G0267688	43.3	1.9e-07	cpnD	GO:0008150	biological_process	biological_process
TRINITY_DN31991_c0_g1	DICTYBASE|DDB_G0277397	36.4	1.9e-16	DG1122	GO:0003674	molecular_function	molecular_function
TRINITY_DN31991_c0_g1	DICTYBASE|DDB_G0277397	36.4	1.9e-16	DG1122	GO:0005575	cellular_component	cellular_component
TRINITY_DN31991_c0_g1	DICTYBASE|DDB_G0277397	36.4	1.9e-16	DG1122	GO:0008150	biological_process	biological_process
TRINITY_DN32000_c0_g1	UNIPROTKB|Q74B11	58.9	9e-25	msrB	GO:0003674	molecular_function	molecular_function
TRINITY_DN32000_c0_g1	UNIPROTKB|Q74B11	58.9	9e-25	msrB	GO:0008150	biological_process	biological_process
TRINITY_DN32080_c0_g1	UNIPROTKB|Q882D3	39.1	4.2e-35	PSPTO_2695	GO:0003674	molecular_function	molecular_function
TRINITY_DN32080_c0_g1	UNIPROTKB|Q882D3	39.1	4.2e-35	PSPTO_2695	GO:0005575	cellular_component	cellular_component
TRINITY_DN32080_c0_g1	UNIPROTKB|Q882D3	39.1	4.2e-35	PSPTO_2695	GO:0008150	biological_process	biological_process
TRINITY_DN32095_c0_g1	POMBASE|SPCC613.08	28.5	9.9e-17	SPCC613.08	GO:0003674	molecular_function	molecular_function
TRINITY_DN32108_c0_g1	MGI|MGI:3643121	30.3	1.2e-07	Kctd21	GO:0005575	cellular_component	cellular_component
TRINITY_DN32124_c0_g3	DICTYBASE|DDB_G0271504	68.1	1.7e-43	lvsB	GO:0003674	molecular_function	molecular_function
TRINITY_DN32124_c0_g4	DICTYBASE|DDB_G0271504	61.8	1.2e-32	lvsB	GO:0003674	molecular_function	molecular_function
TRINITY_DN32141_c0_g1	ASPGD|ASPL0000046404	32.3	3.2e-18	AN1465	GO:0003674	molecular_function	molecular_function
TRINITY_DN32141_c0_g1	ASPGD|ASPL0000046404	32.3	3.2e-18	AN1465	GO:0005575	cellular_component	cellular_component
TRINITY_DN32141_c0_g1	ASPGD|ASPL0000046404	32.3	3.2e-18	AN1465	GO:0008150	biological_process	biological_process
TRINITY_DN32148_c0_g4	DICTYBASE|DDB_G0268084	41	7.6e-29	wdr91	GO:0003674	molecular_function	molecular_function
TRINITY_DN32148_c0_g4	DICTYBASE|DDB_G0268084	41	7.6e-29	wdr91	GO:0005575	cellular_component	cellular_component
TRINITY_DN32148_c0_g4	DICTYBASE|DDB_G0268084	41	7.6e-29	wdr91	GO:0008150	biological_process	biological_process
TRINITY_DN32171_c0_g1	UNIPROTKB|Q87XK1	30.9	2.9e-13	PSPTO_4177	GO:0008150	biological_process	biological_process
TRINITY_DN32175_c0_g3	ASPGD|ASPL0000108941	43.6	7.6e-39	Afu6g04870	GO:0003674	molecular_function	molecular_function
TRINITY_DN32198_c0_g6	DICTYBASE|DDB_G0279417	32.5	6.4e-14	roco6	GO:0005575	cellular_component	cellular_component
TRINITY_DN32208_c0_g1	TAIR|locus:2087817	22.9	1.8e-09	AT3G22290	GO:0003674	molecular_function	molecular_function
TRINITY_DN32208_c0_g1	TAIR|locus:2087817	22.9	1.8e-09	AT3G22290	GO:0008150	biological_process	biological_process
TRINITY_DN32250_c0_g1	ZFIN|ZDB-GENE-050417-296	32.4	1.7e-26	cfap161	GO:0003674	molecular_function	molecular_function
TRINITY_DN32262_c0_g1	RGD|621599	33.5	3.1e-56	Stip1	GO:0008150	biological_process	biological_process
TRINITY_DN32263_c0_g2	ASPGD|ASPL0000101995	63.2	6.8e-23	Afu1g09290	GO:0005575	cellular_component	cellular_component
TRINITY_DN32290_c0_g1	ASPGD|ASPL0000108000	35.1	5.1e-10	Afu5g09310	GO:0003674	molecular_function	molecular_function
TRINITY_DN32319_c1_g2	DICTYBASE|DDB_G0280567	50.8	1.1e-28	ctps	GO:0005575	cellular_component	cellular_component
TRINITY_DN32351_c0_g1	DICTYBASE|DDB_G0280477	35.1	8.5e-08	DDB_G0280477	GO:0003674	molecular_function	molecular_function
TRINITY_DN32351_c0_g1	DICTYBASE|DDB_G0280477	35.1	8.5e-08	DDB_G0280477	GO:0005575	cellular_component	cellular_component
TRINITY_DN32351_c0_g1	DICTYBASE|DDB_G0280477	35.1	8.5e-08	DDB_G0280477	GO:0008150	biological_process	biological_process
TRINITY_DN32363_c0_g1	ASPGD|ASPL0000336471	30.7	2.9e-10	AO090120000302	GO:0003674	molecular_function	molecular_function
TRINITY_DN32363_c0_g1	ASPGD|ASPL0000336471	30.7	2.9e-10	AO090120000302	GO:0008150	biological_process	biological_process
TRINITY_DN32415_c0_g1	DICTYBASE|DDB_G0283795	38.2	1.8e-33	commd3	GO:0003674	molecular_function	molecular_function
TRINITY_DN32415_c0_g1	DICTYBASE|DDB_G0283795	38.2	1.8e-33	commd3	GO:0005575	cellular_component	cellular_component
TRINITY_DN32415_c0_g1	DICTYBASE|DDB_G0283795	38.2	1.8e-33	commd3	GO:0008150	biological_process	biological_process
TRINITY_DN32420_c0_g1	ZFIN|ZDB-GENE-050327-15	42.6	2e-10	zgc:110843	GO:0008150	biological_process	biological_process
TRINITY_DN32450_c0_g1	ASPGD|ASPL0000041320	44.8	4.9e-10	AN11377	GO:0008150	biological_process	biological_process
TRINITY_DN32467_c0_g1	TAIR|locus:2040585	31.8	5.4e-09	SGR6	GO:0003674	molecular_function	molecular_function
TRINITY_DN32468_c0_g1	MGI|MGI:1914765	40.3	1.3e-19	Ttc33	GO:0003674	molecular_function	molecular_function
TRINITY_DN32468_c0_g1	MGI|MGI:1914765	40.3	1.3e-19	Ttc33	GO:0005575	cellular_component	cellular_component
TRINITY_DN32468_c0_g1	MGI|MGI:1914765	40.3	1.3e-19	Ttc33	GO:0008150	biological_process	biological_process
TRINITY_DN32510_c0_g1	TAIR|locus:2146589	29.8	1e-35	AT5G28350	GO:0003674	molecular_function	molecular_function
TRINITY_DN32510_c0_g1	TAIR|locus:2146589	29.8	1e-35	AT5G28350	GO:0008150	biological_process	biological_process
TRINITY_DN32516_c0_g1	TAIR|locus:2037440	80.7	4e-60	PSAH2	GO:0003674	molecular_function	molecular_function
TRINITY_DN32522_c0_g2	UNIPROTKB|Q0BWA9	34.6	1e-08	mnmG	GO:0003674	molecular_function	molecular_function
TRINITY_DN32522_c0_g2	UNIPROTKB|Q0BWA9	34.6	1e-08	mnmG	GO:0008150	biological_process	biological_process
TRINITY_DN32528_c0_g1	ZFIN|ZDB-GENE-040426-1683	31	6e-11	hpca	GO:0005575	cellular_component	cellular_component
TRINITY_DN32532_c0_g1	TAIR|locus:2157849	38.4	1.5e-11	AT5G49540	GO:0003674	molecular_function	molecular_function
TRINITY_DN32555_c0_g1	ASPGD|ASPL0000106749	40.7	1.4e-31	ubiD	GO:0003674	molecular_function	molecular_function
TRINITY_DN32555_c0_g1	ASPGD|ASPL0000106749	40.7	1.4e-31	ubiD	GO:0005575	cellular_component	cellular_component
TRINITY_DN32555_c0_g1	ASPGD|ASPL0000106749	40.7	1.4e-31	ubiD	GO:0008150	biological_process	biological_process
TRINITY_DN32569_c0_g1	ASPGD|ASPL0000059384	34.4	8.4e-22	AN0506	GO:0003674	molecular_function	molecular_function
TRINITY_DN32569_c0_g1	ASPGD|ASPL0000059384	34.4	8.4e-22	AN0506	GO:0005575	cellular_component	cellular_component
TRINITY_DN32569_c0_g1	ASPGD|ASPL0000059384	34.4	8.4e-22	AN0506	GO:0008150	biological_process	biological_process
TRINITY_DN32569_c0_g2	ASPGD|ASPL0000059384	34.8	2.6e-21	AN0506	GO:0003674	molecular_function	molecular_function
TRINITY_DN32569_c0_g2	ASPGD|ASPL0000059384	34.8	2.6e-21	AN0506	GO:0005575	cellular_component	cellular_component
TRINITY_DN32569_c0_g2	ASPGD|ASPL0000059384	34.8	2.6e-21	AN0506	GO:0008150	biological_process	biological_process
TRINITY_DN32570_c0_g1	DICTYBASE|DDB_G0282765	37.9	4e-45	DDB_G0282765	GO:0005575	cellular_component	cellular_component
TRINITY_DN32579_c0_g1	MGI|MGI:2442492	34.7	1e-22	Gpatch3	GO:0003674	molecular_function	molecular_function
TRINITY_DN32607_c0_g2	ZFIN|ZDB-GENE-080219-14	47.6	1.7e-16	oxr1a	GO:0003674	molecular_function	molecular_function
TRINITY_DN32629_c0_g1	TAIR|locus:2034813	47.2	3.7e-25	AT1G23750	GO:0008150	biological_process	biological_process
TRINITY_DN32655_c0_g2	ZFIN|ZDB-GENE-040927-8	65.2	5.4e-45	hint1	GO:0005575	cellular_component	cellular_component
TRINITY_DN32675_c0_g1	ASPGD|ASPL0000110677	36	6.9e-35	Afu8g02400	GO:0003674	molecular_function	molecular_function
TRINITY_DN32675_c0_g1	ASPGD|ASPL0000110677	36	6.9e-35	Afu8g02400	GO:0005575	cellular_component	cellular_component
TRINITY_DN32681_c0_g1	DICTYBASE|DDB_G0288991	54.7	2.3e-19	DDB_G0288991	GO:0003674	molecular_function	molecular_function
TRINITY_DN32681_c0_g1	DICTYBASE|DDB_G0288991	54.7	2.3e-19	DDB_G0288991	GO:0005575	cellular_component	cellular_component
TRINITY_DN32681_c0_g1	DICTYBASE|DDB_G0288991	54.7	2.3e-19	DDB_G0288991	GO:0008150	biological_process	biological_process
TRINITY_DN32706_c0_g1	FB|FBgn0036291	35.5	6.8e-12	CG10681	GO:0003674	molecular_function	molecular_function
TRINITY_DN32706_c0_g1	FB|FBgn0036291	35.5	6.8e-12	CG10681	GO:0005575	cellular_component	cellular_component
TRINITY_DN32706_c0_g1	FB|FBgn0036291	35.5	6.8e-12	CG10681	GO:0008150	biological_process	biological_process
TRINITY_DN32707_c0_g1	ZFIN|ZDB-GENE-040625-181	65.2	3.2e-21	zgc:86598	GO:0005575	cellular_component	cellular_component
TRINITY_DN32707_c0_g4	RGD|1306882	68.6	2.3e-83	Csnk2a2	GO:0003674	molecular_function	molecular_function
TRINITY_DN32712_c0_g1	DICTYBASE|DDB_G0284431	46.9	9.1e-56	udpA	GO:0005575	cellular_component	cellular_component
TRINITY_DN32738_c0_g1	UNIPROTKB|Q9KP79	34.3	7.6e-18	VC_2494	GO:0003674	molecular_function	molecular_function
TRINITY_DN32738_c0_g1	UNIPROTKB|Q9KP79	34.3	7.6e-18	VC_2494	GO:0005575	cellular_component	cellular_component
TRINITY_DN32738_c0_g1	UNIPROTKB|Q9KP79	34.3	7.6e-18	VC_2494	GO:0008150	biological_process	biological_process
TRINITY_DN32744_c0_g1	UNIPROTKB|Q5LVJ3	45.2	1.1e-30	SPO0708	GO:0003674	molecular_function	molecular_function
TRINITY_DN32752_c0_g2	UNIPROTKB|G4N1B6	51.9	7.1e-16	MGG_16793	GO:0008150	biological_process	biological_process
TRINITY_DN32752_c0_g4	ASPGD|ASPL0000332260	63.6	2.9e-48	actB	GO:0003674	molecular_function	molecular_function
TRINITY_DN32752_c0_g4	ASPGD|ASPL0000332260	63.6	2.9e-48	actB	GO:0008150	biological_process	biological_process
TRINITY_DN32803_c0_g1	TAIR|locus:2159592	38.8	1.4e-29	AT5G08500	GO:0008150	biological_process	biological_process
TRINITY_DN32810_c0_g2	ASPGD|ASPL0000188753	37.3	1.6e-43	An18g03290	GO:0003674	molecular_function	molecular_function
TRINITY_DN32819_c0_g1	CGD|CAL0000153123	36	1.4e-18	CPAR2_501430	GO:0003674	molecular_function	molecular_function
TRINITY_DN32827_c0_g1	DICTYBASE|DDB_G0282825	48.9	3.3e-42	yipf6	GO:0003674	molecular_function	molecular_function
TRINITY_DN32827_c0_g1	DICTYBASE|DDB_G0282825	48.9	3.3e-42	yipf6	GO:0008150	biological_process	biological_process
TRINITY_DN32855_c0_g2	UNIPROTKB|Q81N74	45.9	6.7e-12	GBAA_3343	GO:0008150	biological_process	biological_process
TRINITY_DN32869_c0_g1	POMBASE|SPAC17A5.05c	34.4	4.8e-19	SPAC17A5.05c	GO:0008150	biological_process	biological_process
TRINITY_DN32872_c2_g6	DICTYBASE|DDB_G0280377	38.4	2.7e-13	DDB_G0280377	GO:0005575	cellular_component	cellular_component
TRINITY_DN32872_c2_g6	DICTYBASE|DDB_G0280377	38.4	2.7e-13	DDB_G0280377	GO:0008150	biological_process	biological_process
TRINITY_DN32879_c0_g2	DICTYBASE|DDB_G0277313	44.7	3e-22	DDB_G0277313	GO:0003674	molecular_function	molecular_function
TRINITY_DN32879_c0_g2	DICTYBASE|DDB_G0277313	44.7	3e-22	DDB_G0277313	GO:0005575	cellular_component	cellular_component
TRINITY_DN32879_c0_g2	DICTYBASE|DDB_G0277313	44.7	3e-22	DDB_G0277313	GO:0008150	biological_process	biological_process
TRINITY_DN32898_c0_g3	DICTYBASE|DDB_G0282313	42.9	2.7e-69	DDB_G0282313	GO:0005575	cellular_component	cellular_component
TRINITY_DN32914_c0_g2	TAIR|locus:2154835	36.4	7.1e-09	AT5G66590	GO:0003674	molecular_function	molecular_function
TRINITY_DN32914_c0_g2	TAIR|locus:2154835	36.4	7.1e-09	AT5G66590	GO:0008150	biological_process	biological_process
TRINITY_DN32933_c0_g1	TAIR|locus:2082184	64.8	1.4e-63	BUG22	GO:0003674	molecular_function	molecular_function
TRINITY_DN32933_c0_g1	TAIR|locus:2082184	64.8	1.4e-63	BUG22	GO:0008150	biological_process	biological_process
TRINITY_DN32987_c0_g1	POMBASE|SPCC162.06c	26.9	1.6e-10	vps60	GO:0003674	molecular_function	molecular_function
TRINITY_DN32994_c0_g1	FB|FBgn0261564	34	3.9e-13	Reep1	GO:0003674	molecular_function	molecular_function
TRINITY_DN33006_c0_g1	UNIPROTKB|Q29FC9	42.7	8.3e-19	GA18292	GO:0005575	cellular_component	cellular_component
TRINITY_DN33051_c0_g2	DICTYBASE|DDB_G0286997	46.4	1.8e-18	DDB_G0286997	GO:0005575	cellular_component	cellular_component
TRINITY_DN33057_c0_g1	DICTYBASE|DDB_G0278111	52.5	3.9e-19	DDB_G0278111	GO:0005575	cellular_component	cellular_component
TRINITY_DN33057_c0_g1	DICTYBASE|DDB_G0278111	52.5	3.9e-19	DDB_G0278111	GO:0008150	biological_process	biological_process
TRINITY_DN33061_c0_g1	TAIR|locus:1005716658	28.2	5.7e-12	AT2G18876	GO:0003674	molecular_function	molecular_function
TRINITY_DN33061_c0_g1	TAIR|locus:1005716658	28.2	5.7e-12	AT2G18876	GO:0008150	biological_process	biological_process
TRINITY_DN33069_c0_g1	ASPGD|ASPL0000167405	41.2	6.9e-13	An07g07020	GO:0003674	molecular_function	molecular_function
TRINITY_DN33069_c0_g1	ASPGD|ASPL0000167405	41.2	6.9e-13	An07g07020	GO:0008150	biological_process	biological_process
TRINITY_DN33070_c0_g1	DICTYBASE|DDB_G0270396	55	4.9e-22	ddx49	GO:0005575	cellular_component	cellular_component
TRINITY_DN33070_c0_g1	DICTYBASE|DDB_G0270396	55	4.9e-22	ddx49	GO:0008150	biological_process	biological_process
TRINITY_DN33089_c0_g1	DICTYBASE|DDB_G0289835	40.9	8.5e-31	DDB_G0289835	GO:0005575	cellular_component	cellular_component
TRINITY_DN33134_c0_g1	FB|FBgn0051715	43.1	2.4e-07	CG31715	GO:0003674	molecular_function	molecular_function
TRINITY_DN33134_c0_g1	FB|FBgn0051715	43.1	2.4e-07	CG31715	GO:0005575	cellular_component	cellular_component
TRINITY_DN33134_c0_g1	FB|FBgn0051715	43.1	2.4e-07	CG31715	GO:0008150	biological_process	biological_process
TRINITY_DN33202_c0_g1	UNIPROTKB|Q87XS6	45.8	6.1e-26	PSPTO_4100	GO:0003674	molecular_function	molecular_function
TRINITY_DN33202_c0_g1	UNIPROTKB|Q87XS6	45.8	6.1e-26	PSPTO_4100	GO:0008150	biological_process	biological_process
TRINITY_DN33218_c0_g2	UNIPROTKB|G4NDJ0	36.5	7.2e-52	MGG_00246	GO:0005575	cellular_component	cellular_component
TRINITY_DN33218_c0_g2	UNIPROTKB|G4NDJ0	36.5	7.2e-52	MGG_00246	GO:0008150	biological_process	biological_process
TRINITY_DN33245_c0_g4	ZFIN|ZDB-GENE-050309-170	29	1.5e-18	ak7b	GO:0005575	cellular_component	cellular_component
TRINITY_DN33245_c0_g6	ZFIN|ZDB-GENE-050309-170	57.8	2.5e-07	ak7b	GO:0005575	cellular_component	cellular_component
TRINITY_DN33266_c0_g3	DICTYBASE|DDB_G0276689	27.8	1.2e-27	DDB_G0276689	GO:0003674	molecular_function	molecular_function
TRINITY_DN33266_c0_g3	DICTYBASE|DDB_G0276689	27.8	1.2e-27	DDB_G0276689	GO:0005575	cellular_component	cellular_component
TRINITY_DN33266_c0_g3	DICTYBASE|DDB_G0276689	27.8	1.2e-27	DDB_G0276689	GO:0008150	biological_process	biological_process
TRINITY_DN33290_c0_g1	DICTYBASE|DDB_G0285027	46.9	1.6e-75	alrD	GO:0003674	molecular_function	molecular_function
TRINITY_DN33290_c0_g1	DICTYBASE|DDB_G0285027	46.9	1.6e-75	alrD	GO:0005575	cellular_component	cellular_component
TRINITY_DN33290_c0_g1	DICTYBASE|DDB_G0285027	46.9	1.6e-75	alrD	GO:0008150	biological_process	biological_process
TRINITY_DN33328_c0_g1	ZFIN|ZDB-GENE-041010-95	52.9	2.2e-52	fra10ac1	GO:0003674	molecular_function	molecular_function
TRINITY_DN33328_c0_g1	ZFIN|ZDB-GENE-041010-95	52.9	2.2e-52	fra10ac1	GO:0005575	cellular_component	cellular_component
TRINITY_DN33328_c0_g1	ZFIN|ZDB-GENE-041010-95	52.9	2.2e-52	fra10ac1	GO:0008150	biological_process	biological_process
TRINITY_DN33365_c0_g1	TAIR|locus:3436179	36.3	1.7e-15	AT2G44525	GO:0003674	molecular_function	molecular_function
TRINITY_DN33390_c0_g2	UNIPROTKB|B4K616	38.8	2e-22	fig	GO:0005575	cellular_component	cellular_component
TRINITY_DN33397_c0_g1	ASPGD|ASPL0000301984	40.4	1.6e-60	AO090026000288	GO:0005575	cellular_component	cellular_component
TRINITY_DN33407_c0_g1	DICTYBASE|DDB_G0295483	38.9	1.5e-11	DDB_G0295483	GO:0003674	molecular_function	molecular_function
TRINITY_DN33407_c0_g1	DICTYBASE|DDB_G0295483	38.9	1.5e-11	DDB_G0295483	GO:0005575	cellular_component	cellular_component
TRINITY_DN33407_c0_g1	DICTYBASE|DDB_G0295483	38.9	1.5e-11	DDB_G0295483	GO:0008150	biological_process	biological_process
TRINITY_DN33407_c0_g3	MGI|MGI:1346331	36.4	7.1e-35	Def8	GO:0005575	cellular_component	cellular_component
TRINITY_DN33409_c0_g1	CGD|CAL0000152319	35.8	3.9e-13	CPAR2_702350	GO:0003674	molecular_function	molecular_function
TRINITY_DN33421_c1_g1	DICTYBASE|DDB_G0291193	48.2	1.2e-25	nubpl	GO:0003674	molecular_function	molecular_function
TRINITY_DN33421_c1_g1	DICTYBASE|DDB_G0291193	48.2	1.2e-25	nubpl	GO:0005575	cellular_component	cellular_component
TRINITY_DN33421_c1_g1	DICTYBASE|DDB_G0291193	48.2	1.2e-25	nubpl	GO:0008150	biological_process	biological_process
TRINITY_DN33422_c0_g1	DICTYBASE|DDB_G0283391	39.2	1.5e-23	kinX	GO:0005575	cellular_component	cellular_component
TRINITY_DN33422_c0_g2	DICTYBASE|DDB_G0283391	45.6	3.4e-25	kinX	GO:0005575	cellular_component	cellular_component
TRINITY_DN33470_c0_g1	UNIPROTKB|Q81MX6	54.5	3.5e-62	GBAA_3444	GO:0003674	molecular_function	molecular_function
TRINITY_DN33470_c0_g1	UNIPROTKB|Q81MX6	54.5	3.5e-62	GBAA_3444	GO:0005575	cellular_component	cellular_component
TRINITY_DN33470_c0_g1	UNIPROTKB|Q81MX6	54.5	3.5e-62	GBAA_3444	GO:0008150	biological_process	biological_process
TRINITY_DN33470_c0_g2	UNIPROTKB|Q81RT6	59.9	3.8e-69	GBAA_1951	GO:0003674	molecular_function	molecular_function
TRINITY_DN33470_c0_g2	UNIPROTKB|Q81RT6	59.9	3.8e-69	GBAA_1951	GO:0005575	cellular_component	cellular_component
TRINITY_DN33470_c0_g2	UNIPROTKB|Q81RT6	59.9	3.8e-69	GBAA_1951	GO:0008150	biological_process	biological_process
TRINITY_DN33481_c0_g1	DICTYBASE|DDB_G0287233	55	6.6e-60	spoT	GO:0005575	cellular_component	cellular_component
TRINITY_DN33482_c0_g1	TAIR|locus:2077372	26.2	4.6e-11	AT3G07790	GO:0003674	molecular_function	molecular_function
TRINITY_DN33482_c0_g1	TAIR|locus:2077372	26.2	4.6e-11	AT3G07790	GO:0008150	biological_process	biological_process
TRINITY_DN33486_c0_g1	ASPGD|ASPL0000075749	26	6e-10	sedV	GO:0003674	molecular_function	molecular_function
TRINITY_DN33496_c0_g1	DICTYBASE|DDB_G0267768	41.5	3.7e-70	DDB_G0267768	GO:0003674	molecular_function	molecular_function
TRINITY_DN33496_c0_g1	DICTYBASE|DDB_G0267768	41.5	3.7e-70	DDB_G0267768	GO:0005575	cellular_component	cellular_component
TRINITY_DN33496_c0_g1	DICTYBASE|DDB_G0267768	41.5	3.7e-70	DDB_G0267768	GO:0008150	biological_process	biological_process
TRINITY_DN33505_c0_g1	UNIPROTKB|Q4KDD5	48.4	5.4e-38	PFL_2641	GO:0003674	molecular_function	molecular_function
TRINITY_DN33505_c0_g1	UNIPROTKB|Q4KDD5	48.4	5.4e-38	PFL_2641	GO:0005575	cellular_component	cellular_component
TRINITY_DN33505_c0_g1	UNIPROTKB|Q4KDD5	48.4	5.4e-38	PFL_2641	GO:0008150	biological_process	biological_process
TRINITY_DN33507_c0_g4	TAIR|locus:5019474741	42.2	7.8e-22	AT2G43465	GO:0003674	molecular_function	molecular_function
TRINITY_DN33507_c0_g4	TAIR|locus:5019474741	42.2	7.8e-22	AT2G43465	GO:0008150	biological_process	biological_process
TRINITY_DN33510_c0_g1	DICTYBASE|DDB_G0272006	50.4	1.1e-26	DDB_G0272006	GO:0003674	molecular_function	molecular_function
TRINITY_DN33510_c0_g1	DICTYBASE|DDB_G0272006	50.4	1.1e-26	DDB_G0272006	GO:0008150	biological_process	biological_process
TRINITY_DN33514_c0_g1	DICTYBASE|DDB_G0277927	31.3	4.1e-11	mybH	GO:0008150	biological_process	biological_process
TRINITY_DN33515_c0_g1	DICTYBASE|DDB_G0293946	26.5	1.9e-06	DDB_G0293946	GO:0003674	molecular_function	molecular_function
TRINITY_DN33515_c0_g1	DICTYBASE|DDB_G0293946	26.5	1.9e-06	DDB_G0293946	GO:0005575	cellular_component	cellular_component
TRINITY_DN33515_c0_g1	DICTYBASE|DDB_G0293946	26.5	1.9e-06	DDB_G0293946	GO:0008150	biological_process	biological_process
TRINITY_DN33516_c0_g1	DICTYBASE|DDB_G0283055	28.7	1.7e-18	DDB_G0283055	GO:0003674	molecular_function	molecular_function
TRINITY_DN33516_c0_g1	DICTYBASE|DDB_G0283055	28.7	1.7e-18	DDB_G0283055	GO:0008150	biological_process	biological_process
TRINITY_DN33522_c0_g1	MGI|MGI:1913449	49	1.4e-47	Commd4	GO:0003674	molecular_function	molecular_function
TRINITY_DN33522_c0_g1	MGI|MGI:1913449	49	1.4e-47	Commd4	GO:0008150	biological_process	biological_process
TRINITY_DN33529_c0_g1	MGI|MGI:1913456	46.8	3.1e-22	1110059E24Rik	GO:0003674	molecular_function	molecular_function
TRINITY_DN33529_c0_g1	MGI|MGI:1913456	46.8	3.1e-22	1110059E24Rik	GO:0005575	cellular_component	cellular_component
TRINITY_DN33529_c0_g1	MGI|MGI:1913456	46.8	3.1e-22	1110059E24Rik	GO:0008150	biological_process	biological_process
TRINITY_DN33572_c0_g1	DICTYBASE|DDB_G0275493	46.1	6.7e-52	cycB	GO:0003674	molecular_function	molecular_function
TRINITY_DN33572_c0_g1	DICTYBASE|DDB_G0275493	46.1	6.7e-52	cycB	GO:0005575	cellular_component	cellular_component
TRINITY_DN33625_c0_g2	DICTYBASE|DDB_G0284701	62.3	2.2e-18	DDB_G0284701	GO:0003674	molecular_function	molecular_function
TRINITY_DN33625_c0_g2	DICTYBASE|DDB_G0284701	62.3	2.2e-18	DDB_G0284701	GO:0005575	cellular_component	cellular_component
TRINITY_DN33625_c0_g2	DICTYBASE|DDB_G0284701	62.3	2.2e-18	DDB_G0284701	GO:0008150	biological_process	biological_process
TRINITY_DN33636_c0_g1	DICTYBASE|DDB_G0270402	38	4.2e-15	DDB_G0270402	GO:0003674	molecular_function	molecular_function
TRINITY_DN33636_c0_g1	DICTYBASE|DDB_G0270402	38	4.2e-15	DDB_G0270402	GO:0005575	cellular_component	cellular_component
TRINITY_DN33636_c0_g1	DICTYBASE|DDB_G0270402	38	4.2e-15	DDB_G0270402	GO:0008150	biological_process	biological_process
TRINITY_DN33657_c0_g1	DICTYBASE|DDB_G0273199	43.9	1.4e-14	mkpB-1	GO:0005575	cellular_component	cellular_component
TRINITY_DN33665_c0_g5	ASPGD|ASPL0000265213	37.3	3.5e-36	An01g10910	GO:0005575	cellular_component	cellular_component
TRINITY_DN33670_c0_g1	UNIPROTKB|Q9KQ51	34.3	4.8e-15	VC_2153	GO:0008150	biological_process	biological_process
TRINITY_DN33676_c0_g1	DICTYBASE|DDB_G0293708	43.5	2.5e-10	DDB_G0293708	GO:0005575	cellular_component	cellular_component
TRINITY_DN33676_c0_g1	DICTYBASE|DDB_G0293708	43.5	2.5e-10	DDB_G0293708	GO:0008150	biological_process	biological_process
TRINITY_DN33713_c2_g5	DICTYBASE|DDB_G0284975	33.4	2.2e-43	tpsB	GO:0005575	cellular_component	cellular_component
TRINITY_DN33715_c0_g1	TAIR|locus:2044480	34.9	3.1e-08	AT2G18900	GO:0008150	biological_process	biological_process
TRINITY_DN33765_c0_g1	DICTYBASE|DDB_G0279353	40.2	2.5e-22	DDB_G0279353	GO:0005575	cellular_component	cellular_component
TRINITY_DN33765_c0_g1	DICTYBASE|DDB_G0279353	40.2	2.5e-22	DDB_G0279353	GO:0008150	biological_process	biological_process
TRINITY_DN33771_c0_g1	ZFIN|ZDB-GENE-071004-49	29.4	4.2e-18	oxa1l	GO:0003674	molecular_function	molecular_function
TRINITY_DN33772_c0_g1	DICTYBASE|DDB_G0270992	43.4	4.8e-56	sec31	GO:0005575	cellular_component	cellular_component
TRINITY_DN33777_c0_g1	DICTYBASE|DDB_G0292758	40.9	3e-39	mobB	GO:0005575	cellular_component	cellular_component
TRINITY_DN33799_c0_g4	DICTYBASE|DDB_G0286793	39.3	9.3e-14	DDB_G0286793	GO:0003674	molecular_function	molecular_function
TRINITY_DN33799_c0_g4	DICTYBASE|DDB_G0286793	39.3	9.3e-14	DDB_G0286793	GO:0008150	biological_process	biological_process
TRINITY_DN33811_c0_g1	DICTYBASE|DDB_G0281937	56.7	2e-56	DDB_G0281937	GO:0003674	molecular_function	molecular_function
TRINITY_DN33811_c0_g1	DICTYBASE|DDB_G0281937	56.7	2e-56	DDB_G0281937	GO:0005575	cellular_component	cellular_component
TRINITY_DN33811_c0_g1	DICTYBASE|DDB_G0281937	56.7	2e-56	DDB_G0281937	GO:0008150	biological_process	biological_process
TRINITY_DN33820_c0_g2	MGI|MGI:1201610	53.9	7.3e-13	Tex9	GO:0003674	molecular_function	molecular_function
TRINITY_DN33820_c0_g2	MGI|MGI:1201610	53.9	7.3e-13	Tex9	GO:0005575	cellular_component	cellular_component
TRINITY_DN33820_c0_g2	MGI|MGI:1201610	53.9	7.3e-13	Tex9	GO:0008150	biological_process	biological_process
TRINITY_DN33834_c0_g1	DICTYBASE|DDB_G0278665	38.7	3e-20	DDB_G0278665	GO:0005575	cellular_component	cellular_component
TRINITY_DN33849_c0_g1	DICTYBASE|DDB_G0267560	66.8	8.3e-75	uprt	GO:0005575	cellular_component	cellular_component
TRINITY_DN33856_c0_g1	ASPGD|ASPL0000110861	38.8	2.5e-25	Afu8g05310	GO:0003674	molecular_function	molecular_function
TRINITY_DN33866_c0_g1	UNIPROTKB|Q9UVR2	71.2	1.1e-59	UBC1	GO:0005575	cellular_component	cellular_component
TRINITY_DN33887_c0_g1	UNIPROTKB|Q5LR31	43.6	4.8e-25	SPO2301	GO:0003674	molecular_function	molecular_function
TRINITY_DN33887_c0_g1	UNIPROTKB|Q5LR31	43.6	4.8e-25	SPO2301	GO:0008150	biological_process	biological_process
TRINITY_DN33895_c0_g1	DICTYBASE|DDB_G0267514	39.2	3.2e-16	DDB_G0267514	GO:0005575	cellular_component	cellular_component
TRINITY_DN33898_c0_g1	TAIR|locus:2129311	33	1.8e-42	AT4G17620	GO:0008150	biological_process	biological_process
TRINITY_DN33915_c0_g2	ZFIN|ZDB-GENE-050208-306	26.9	6.8e-21	nocta	GO:0005575	cellular_component	cellular_component
TRINITY_DN33918_c0_g4	TAIR|locus:2091270	39.3	6.4e-13	AT3G12590	GO:0008150	biological_process	biological_process
TRINITY_DN33928_c0_g1	DICTYBASE|DDB_G0279475	55.1	4.1e-10	gna1	GO:0005575	cellular_component	cellular_component
TRINITY_DN33949_c0_g1	DICTYBASE|DDB_G0280219	43	8.2e-20	vps55	GO:0003674	molecular_function	molecular_function
TRINITY_DN33958_c0_g1	TAIR|locus:2167623	51.5	2.1e-31	AT5G44090	GO:0008150	biological_process	biological_process
TRINITY_DN33968_c0_g1	UNIPROTKB|G4NGC4	28.1	8.2e-11	MGG_10426	GO:0008150	biological_process	biological_process
TRINITY_DN33986_c0_g2	ASPGD|ASPL0000362902	38.8	9.7e-50	Afu7g05752	GO:0005575	cellular_component	cellular_component
TRINITY_DN33986_c0_g2	ASPGD|ASPL0000362902	38.8	9.7e-50	Afu7g05752	GO:0008150	biological_process	biological_process
TRINITY_DN34020_c0_g1	ASPGD|ASPL0000217452	35.2	1.1e-22	An01g01020	GO:0005575	cellular_component	cellular_component
TRINITY_DN34020_c0_g1	ASPGD|ASPL0000217452	35.2	1.1e-22	An01g01020	GO:0008150	biological_process	biological_process
TRINITY_DN34030_c0_g3	DICTYBASE|DDB_G0279353	35.7	1.3e-41	DDB_G0279353	GO:0005575	cellular_component	cellular_component
TRINITY_DN34030_c0_g3	DICTYBASE|DDB_G0279353	35.7	1.3e-41	DDB_G0279353	GO:0008150	biological_process	biological_process
TRINITY_DN34078_c0_g2	TAIR|locus:2127343	27	1.2e-20	AT4G21250	GO:0003674	molecular_function	molecular_function
TRINITY_DN34078_c0_g2	TAIR|locus:2127343	27	1.2e-20	AT4G21250	GO:0008150	biological_process	biological_process
TRINITY_DN34081_c0_g1	TAIR|locus:2059561	50	7e-57	AT2G25280	GO:0003674	molecular_function	molecular_function
TRINITY_DN34081_c0_g1	TAIR|locus:2059561	50	7e-57	AT2G25280	GO:0008150	biological_process	biological_process
TRINITY_DN34083_c0_g2	DICTYBASE|DDB_G0282825	48.9	4.9e-41	yipf6	GO:0003674	molecular_function	molecular_function
TRINITY_DN34083_c0_g2	DICTYBASE|DDB_G0282825	48.9	4.9e-41	yipf6	GO:0008150	biological_process	biological_process
TRINITY_DN34102_c0_g6	CGD|CAL0000192006	31.8	3.1e-06	UTP21	GO:0003674	molecular_function	molecular_function
TRINITY_DN34108_c0_g1	DICTYBASE|DDB_G0284353	29.9	1.3e-38	osbI	GO:0003674	molecular_function	molecular_function
TRINITY_DN34108_c0_g1	DICTYBASE|DDB_G0284353	29.9	1.3e-38	osbI	GO:0005575	cellular_component	cellular_component
TRINITY_DN34110_c0_g1	UNIPROTKB|G4NIP1	54.8	2.4e-21	MGG_04164	GO:0003674	molecular_function	molecular_function
TRINITY_DN34110_c0_g1	UNIPROTKB|G4NIP1	54.8	2.4e-21	MGG_04164	GO:0005575	cellular_component	cellular_component
TRINITY_DN34110_c0_g1	UNIPROTKB|G4NIP1	54.8	2.4e-21	MGG_04164	GO:0008150	biological_process	biological_process
TRINITY_DN34141_c0_g2	UNIPROTKB|O95671	40.5	6e-18	ASMTL	GO:0003674	molecular_function	molecular_function
TRINITY_DN34141_c0_g2	UNIPROTKB|O95671	40.5	6e-18	ASMTL	GO:0008150	biological_process	biological_process
TRINITY_DN34150_c0_g1	DICTYBASE|DDB_G0285131	55.2	7.5e-66	derl2	GO:0003674	molecular_function	molecular_function
TRINITY_DN34155_c0_g1	DICTYBASE|DDB_G0285459	37	2.1e-39	DDB_G0285459	GO:0005575	cellular_component	cellular_component
TRINITY_DN34162_c0_g1	TAIR|locus:2020367	53.2	2.1e-38	CWC16b	GO:0003674	molecular_function	molecular_function
TRINITY_DN34180_c0_g1	DICTYBASE|DDB_G0283541	55	1.2e-51	yipf5	GO:0003674	molecular_function	molecular_function
TRINITY_DN34180_c0_g1	DICTYBASE|DDB_G0283541	55	1.2e-51	yipf5	GO:0008150	biological_process	biological_process
TRINITY_DN34182_c0_g1	UNIPROTKB|P83667	29.5	2.5e-08	P83667	GO:0005575	cellular_component	cellular_component
TRINITY_DN34185_c0_g1	WB|WBGene00008027	32.8	1.9e-13	scl-5	GO:0003674	molecular_function	molecular_function
TRINITY_DN34185_c0_g1	WB|WBGene00008027	32.8	1.9e-13	scl-5	GO:0008150	biological_process	biological_process
TRINITY_DN34186_c0_g1	ASPGD|ASPL0000222164	44.3	4.6e-37	An19g00410	GO:0005575	cellular_component	cellular_component
TRINITY_DN34188_c1_g1	TAIR|locus:2026140	28.1	1.9e-15	AT1G34340	GO:0008150	biological_process	biological_process
TRINITY_DN34194_c0_g1	DICTYBASE|DDB_G0284353	31.6	4.8e-29	osbI	GO:0003674	molecular_function	molecular_function
TRINITY_DN34194_c0_g1	DICTYBASE|DDB_G0284353	31.6	4.8e-29	osbI	GO:0005575	cellular_component	cellular_component
TRINITY_DN34200_c0_g1	MGI|MGI:2445040	26	9.6e-09	Tyw3	GO:0003674	molecular_function	molecular_function
TRINITY_DN34200_c0_g1	MGI|MGI:2445040	26	9.6e-09	Tyw3	GO:0005575	cellular_component	cellular_component
TRINITY_DN34200_c0_g1	MGI|MGI:2445040	26	9.6e-09	Tyw3	GO:0008150	biological_process	biological_process
TRINITY_DN34209_c0_g1	MGI|MGI:1289332	36.1	4.2e-62	Eipr1	GO:0003674	molecular_function	molecular_function
TRINITY_DN34209_c0_g1	MGI|MGI:1289332	36.1	4.2e-62	Eipr1	GO:0005575	cellular_component	cellular_component
TRINITY_DN34264_c0_g1	DICTYBASE|DDB_G0286241	34.8	1.5e-47	aifD	GO:0005575	cellular_component	cellular_component
TRINITY_DN34264_c0_g1	DICTYBASE|DDB_G0286241	34.8	1.5e-47	aifD	GO:0008150	biological_process	biological_process
TRINITY_DN34278_c0_g1	DICTYBASE|DDB_G0284865	55.6	8.3e-45	ubcB	GO:0005575	cellular_component	cellular_component
TRINITY_DN34292_c0_g1	MGI|MGI:1921270	40.8	3.7e-31	Cpne4	GO:0008150	biological_process	biological_process
TRINITY_DN34295_c1_g13	UNIPROTKB|Q4WGM8	46	2.1e-17	AFUA_7G05580	GO:0005575	cellular_component	cellular_component
TRINITY_DN34295_c1_g5	UNIPROTKB|G4N0H8	42.9	1.9e-12	MGG_05804	GO:0005575	cellular_component	cellular_component
TRINITY_DN34296_c0_g1	UNIPROTKB|G4MXB0	34.4	4.4e-06	MGG_08270	GO:0005575	cellular_component	cellular_component
TRINITY_DN34299_c0_g1	ZFIN|ZDB-GENE-030131-9564	25.4	4.2e-08	lztr1	GO:0005575	cellular_component	cellular_component
TRINITY_DN34299_c0_g1	ZFIN|ZDB-GENE-030131-9564	25.4	4.2e-08	lztr1	GO:0008150	biological_process	biological_process
TRINITY_DN34302_c0_g1	DICTYBASE|DDB_G0273199	46.5	1.1e-27	mkpB-1	GO:0005575	cellular_component	cellular_component
TRINITY_DN34309_c0_g1	DICTYBASE|DDB_G0286525	66	7.7e-137	acmsd	GO:0005575	cellular_component	cellular_component
TRINITY_DN34317_c0_g2	ASPGD|ASPL0000039484	44.7	9.7e-37	AN3005	GO:0003674	molecular_function	molecular_function
TRINITY_DN34317_c0_g2	ASPGD|ASPL0000039484	44.7	9.7e-37	AN3005	GO:0008150	biological_process	biological_process
TRINITY_DN34363_c0_g1	ZFIN|ZDB-GENE-060616-231	31.2	1.9e-24	grinaa	GO:0003674	molecular_function	molecular_function
TRINITY_DN34363_c0_g1	ZFIN|ZDB-GENE-060616-231	31.2	1.9e-24	grinaa	GO:0008150	biological_process	biological_process
TRINITY_DN34367_c0_g1	TAIR|locus:2146728	49.1	6.1e-20	AT5G04090	GO:0003674	molecular_function	molecular_function
TRINITY_DN34367_c0_g1	TAIR|locus:2146728	49.1	6.1e-20	AT5G04090	GO:0008150	biological_process	biological_process
TRINITY_DN34378_c0_g1	ZFIN|ZDB-GENE-040625-74	36.8	2.8e-19	msrb3	GO:0005575	cellular_component	cellular_component
TRINITY_DN34379_c0_g2	DICTYBASE|DDB_G0291097	32.1	4.4e-35	vps33	GO:0003674	molecular_function	molecular_function
TRINITY_DN34403_c0_g1	TAIR|locus:2159391	28.8	2.6e-26	ECT3	GO:0008150	biological_process	biological_process
TRINITY_DN34426_c0_g11	UNIPROTKB|Q81Q96	27.6	4.4e-30	GBAA_2537	GO:0003674	molecular_function	molecular_function
TRINITY_DN34426_c0_g11	UNIPROTKB|Q81Q96	27.6	4.4e-30	GBAA_2537	GO:0005575	cellular_component	cellular_component
TRINITY_DN34426_c0_g11	UNIPROTKB|Q81Q96	27.6	4.4e-30	GBAA_2537	GO:0008150	biological_process	biological_process
TRINITY_DN34427_c0_g2	DICTYBASE|DDB_G0274457	46.7	9.1e-34	coq9	GO:0003674	molecular_function	molecular_function
TRINITY_DN34429_c0_g2	ZFIN|ZDB-GENE-050522-399	34.6	1.5e-14	srrm2	GO:0008150	biological_process	biological_process
TRINITY_DN34434_c0_g1	DICTYBASE|DDB_G0284353	35.8	1.4e-53	osbI	GO:0003674	molecular_function	molecular_function
TRINITY_DN34434_c0_g1	DICTYBASE|DDB_G0284353	35.8	1.4e-53	osbI	GO:0005575	cellular_component	cellular_component
TRINITY_DN34448_c0_g2	TAIR|locus:2204415	28.4	1.3e-15	AT1G76020	GO:0008150	biological_process	biological_process
TRINITY_DN34456_c0_g1	DICTYBASE|DDB_G0278283	42.6	1.4e-12	fol1	GO:0005575	cellular_component	cellular_component
TRINITY_DN34474_c0_g3	TAIR|locus:2038952	46.4	5.6e-54	AT2G20330	GO:0008150	biological_process	biological_process
TRINITY_DN34486_c0_g1	TAIR|locus:2088995	37.5	3.9e-29	ECT6	GO:0008150	biological_process	biological_process
TRINITY_DN34487_c0_g1	DICTYBASE|DDB_G0285323	34.5	3.2e-26	atg9	GO:0003674	molecular_function	molecular_function
TRINITY_DN34489_c0_g1	DICTYBASE|DDB_G0282137	34.8	1.5e-36	DDB_G0282137	GO:0003674	molecular_function	molecular_function
TRINITY_DN34489_c0_g1	DICTYBASE|DDB_G0282137	34.8	1.5e-36	DDB_G0282137	GO:0005575	cellular_component	cellular_component
TRINITY_DN34489_c0_g1	DICTYBASE|DDB_G0282137	34.8	1.5e-36	DDB_G0282137	GO:0008150	biological_process	biological_process
TRINITY_DN34504_c0_g1	ASPGD|ASPL0000027093	31.9	1.8e-28	hlyA	GO:0005575	cellular_component	cellular_component
TRINITY_DN34527_c0_g3	ZFIN|ZDB-GENE-060929-416	30.2	1.4e-09	zgc:152951	GO:0005575	cellular_component	cellular_component
TRINITY_DN34545_c0_g6	ASPGD|ASPL0000314874	35	2.2e-31	AO090020000240	GO:0005575	cellular_component	cellular_component
TRINITY_DN34555_c0_g1	DICTYBASE|DDB_G0285071	57.5	4e-74	echs1	GO:0003674	molecular_function	molecular_function
TRINITY_DN34560_c0_g1	DICTYBASE|DDB_G0284769	43.9	2.2e-20	vps24	GO:0003674	molecular_function	molecular_function
TRINITY_DN34564_c0_g2	ZFIN|ZDB-GENE-050327-26	42.2	5.2e-10	ttc14	GO:0005575	cellular_component	cellular_component
TRINITY_DN34564_c0_g2	ZFIN|ZDB-GENE-050327-26	42.2	5.2e-10	ttc14	GO:0008150	biological_process	biological_process
TRINITY_DN34574_c0_g1	UNIPROTKB|Q47VP5	24.9	4.3e-09	CPS_4479	GO:0003674	molecular_function	molecular_function
TRINITY_DN34582_c1_g4	ZFIN|ZDB-GENE-040426-1650	39.8	6.1e-24	btf3l4	GO:0003674	molecular_function	molecular_function
TRINITY_DN34582_c1_g4	ZFIN|ZDB-GENE-040426-1650	39.8	6.1e-24	btf3l4	GO:0005575	cellular_component	cellular_component
TRINITY_DN34582_c1_g4	ZFIN|ZDB-GENE-040426-1650	39.8	6.1e-24	btf3l4	GO:0008150	biological_process	biological_process
TRINITY_DN34585_c0_g1	DICTYBASE|DDB_G0268778	34.9	9.3e-48	rbbB	GO:0003674	molecular_function	molecular_function
TRINITY_DN34587_c0_g2	DICTYBASE|DDB_G0275415	33.7	4.3e-80	DDB_G0275415	GO:0005575	cellular_component	cellular_component
TRINITY_DN34591_c0_g1	DICTYBASE|DDB_G0268880	52.1	3e-24	atxn10	GO:0008150	biological_process	biological_process
TRINITY_DN34612_c0_g1	DICTYBASE|DDB_G0281589	46.9	6.8e-55	DDB_G0281589	GO:0003674	molecular_function	molecular_function
TRINITY_DN34612_c0_g1	DICTYBASE|DDB_G0281589	46.9	6.8e-55	DDB_G0281589	GO:0005575	cellular_component	cellular_component
TRINITY_DN34612_c0_g1	DICTYBASE|DDB_G0281589	46.9	6.8e-55	DDB_G0281589	GO:0008150	biological_process	biological_process
TRINITY_DN34613_c0_g1	CGD|CAL0000174725	31.8	1.6e-11	SET6	GO:0003674	molecular_function	molecular_function
TRINITY_DN34613_c0_g1	CGD|CAL0000174725	31.8	1.6e-11	SET6	GO:0005575	cellular_component	cellular_component
TRINITY_DN34613_c0_g1	CGD|CAL0000174725	31.8	1.6e-11	SET6	GO:0008150	biological_process	biological_process
TRINITY_DN34622_c0_g1	UNIPROTKB|Q15527	37.3	1.2e-15	SURF2	GO:0003674	molecular_function	molecular_function
TRINITY_DN34622_c0_g1	UNIPROTKB|Q15527	37.3	1.2e-15	SURF2	GO:0005575	cellular_component	cellular_component
TRINITY_DN34622_c0_g1	UNIPROTKB|Q15527	37.3	1.2e-15	SURF2	GO:0008150	biological_process	biological_process
TRINITY_DN34658_c0_g1	TAIR|locus:4010713712	57	2.2e-27	URM11	GO:0003674	molecular_function	molecular_function
TRINITY_DN34665_c0_g1	ZFIN|ZDB-GENE-041010-156	55.3	1e-77	zgc:101765	GO:0005575	cellular_component	cellular_component
TRINITY_DN34679_c0_g1	DICTYBASE|DDB_G0282873	32.2	3.6e-07	DDB_G0282873	GO:0005575	cellular_component	cellular_component
TRINITY_DN34679_c0_g1	DICTYBASE|DDB_G0282873	32.2	3.6e-07	DDB_G0282873	GO:0008150	biological_process	biological_process
TRINITY_DN34685_c1_g1	UNIPROTKB|Q81VF3	46.9	9.3e-78	GBAA_0255	GO:0008150	biological_process	biological_process
TRINITY_DN34685_c1_g2	UNIPROTKB|Q60A39	45.9	5.7e-12	MCA1032	GO:0008150	biological_process	biological_process
TRINITY_DN34690_c0_g3	WB|WBGene00000480	26.5	2.5e-17	cgp-1	GO:0005575	cellular_component	cellular_component
TRINITY_DN34690_c0_g3	WB|WBGene00000480	26.5	2.5e-17	cgp-1	GO:0008150	biological_process	biological_process
TRINITY_DN34703_c0_g2	ZFIN|ZDB-GENE-040426-1749	58.8	2e-48	ppcdc	GO:0005575	cellular_component	cellular_component
TRINITY_DN34713_c0_g1	RGD|1309274	61	1.3e-85	Mok	GO:0003674	molecular_function	molecular_function
TRINITY_DN34713_c0_g1	RGD|1309274	61	1.3e-85	Mok	GO:0005575	cellular_component	cellular_component
TRINITY_DN34713_c0_g1	RGD|1309274	61	1.3e-85	Mok	GO:0008150	biological_process	biological_process
TRINITY_DN34730_c0_g1	FB|FBgn0030088	40.6	2.1e-38	Arfrp1	GO:0005575	cellular_component	cellular_component
TRINITY_DN34730_c0_g1	FB|FBgn0030088	40.6	2.1e-38	Arfrp1	GO:0008150	biological_process	biological_process
TRINITY_DN34745_c0_g1	DICTYBASE|DDB_G0295789	46	5.5e-25	DDB_G0295789	GO:0003674	molecular_function	molecular_function
TRINITY_DN34745_c0_g1	DICTYBASE|DDB_G0295789	46	5.5e-25	DDB_G0295789	GO:0005575	cellular_component	cellular_component
TRINITY_DN34745_c0_g1	DICTYBASE|DDB_G0295789	46	5.5e-25	DDB_G0295789	GO:0008150	biological_process	biological_process
TRINITY_DN34766_c0_g2	ZFIN|ZDB-GENE-070410-9	58.5	2.5e-17	zgc:158463	GO:0003674	molecular_function	molecular_function
TRINITY_DN34766_c0_g2	ZFIN|ZDB-GENE-070410-9	58.5	2.5e-17	zgc:158463	GO:0005575	cellular_component	cellular_component
TRINITY_DN34766_c0_g2	ZFIN|ZDB-GENE-070410-9	58.5	2.5e-17	zgc:158463	GO:0008150	biological_process	biological_process
TRINITY_DN34768_c0_g1	DICTYBASE|DDB_G0275177	26.6	3.3e-21	sigI	GO:0003674	molecular_function	molecular_function
TRINITY_DN34768_c0_g1	DICTYBASE|DDB_G0275177	26.6	3.3e-21	sigI	GO:0005575	cellular_component	cellular_component
TRINITY_DN34768_c0_g1	DICTYBASE|DDB_G0275177	26.6	3.3e-21	sigI	GO:0008150	biological_process	biological_process
TRINITY_DN34770_c0_g1	UNIPROTKB|G4MPA9	37	1.6e-22	MGG_07016	GO:0005575	cellular_component	cellular_component
TRINITY_DN34787_c0_g2	DICTYBASE|DDB_G0289791	35.1	4.8e-11	drkA	GO:0005575	cellular_component	cellular_component
TRINITY_DN34796_c0_g1	ASPGD|ASPL0000108694	30.7	9.3e-07	Afu6g02390	GO:0003674	molecular_function	molecular_function
TRINITY_DN34796_c0_g1	ASPGD|ASPL0000108694	30.7	9.3e-07	Afu6g02390	GO:0008150	biological_process	biological_process
TRINITY_DN34802_c0_g2	DICTYBASE|DDB_G0273251	74.4	3.2e-56	fpaB-1	GO:0003674	molecular_function	molecular_function
TRINITY_DN34804_c0_g2	DICTYBASE|DDB_G0283635	31.7	2.9e-13	wdr89	GO:0003674	molecular_function	molecular_function
TRINITY_DN34804_c0_g2	DICTYBASE|DDB_G0283635	31.7	2.9e-13	wdr89	GO:0005575	cellular_component	cellular_component
TRINITY_DN34804_c0_g2	DICTYBASE|DDB_G0283635	31.7	2.9e-13	wdr89	GO:0008150	biological_process	biological_process
TRINITY_DN34804_c0_g3	MGI|MGI:1919588	30.2	6.1e-14	Wdr89	GO:0003674	molecular_function	molecular_function
TRINITY_DN34804_c0_g3	MGI|MGI:1919588	30.2	6.1e-14	Wdr89	GO:0005575	cellular_component	cellular_component
TRINITY_DN34804_c0_g3	MGI|MGI:1919588	30.2	6.1e-14	Wdr89	GO:0008150	biological_process	biological_process
TRINITY_DN34809_c0_g2	DICTYBASE|DDB_G0270138	51.5	1.3e-13	rasU	GO:0003674	molecular_function	molecular_function
TRINITY_DN34809_c0_g2	DICTYBASE|DDB_G0270138	51.5	1.3e-13	rasU	GO:0005575	cellular_component	cellular_component
TRINITY_DN34809_c0_g2	DICTYBASE|DDB_G0270138	51.5	1.3e-13	rasU	GO:0008150	biological_process	biological_process
TRINITY_DN34818_c0_g1	ASPGD|ASPL0000328094	31.7	3e-13	AO090005000183	GO:0005575	cellular_component	cellular_component
TRINITY_DN34818_c0_g1	ASPGD|ASPL0000328094	31.7	3e-13	AO090005000183	GO:0008150	biological_process	biological_process
TRINITY_DN34827_c0_g4	DICTYBASE|DDB_G0274409	59.9	1.7e-64	pakF	GO:0005575	cellular_component	cellular_component
TRINITY_DN34833_c0_g2	ZFIN|ZDB-GENE-040426-1993	53.2	1.6e-06	poc1a	GO:0003674	molecular_function	molecular_function
TRINITY_DN34833_c0_g2	ZFIN|ZDB-GENE-040426-1993	53.2	1.6e-06	poc1a	GO:0005575	cellular_component	cellular_component
TRINITY_DN34838_c0_g1	DICTYBASE|DDB_G0290575	54.6	9.2e-29	DDB_G0290575	GO:0005575	cellular_component	cellular_component
TRINITY_DN34850_c0_g13	RGD|620266	56.7	1.4e-13	Abcc4	GO:0003674	molecular_function	molecular_function
TRINITY_DN34850_c0_g4	DICTYBASE|DDB_G0291243	32.5	3.8e-30	abcC7	GO:0005575	cellular_component	cellular_component
TRINITY_DN34872_c0_g8	DICTYBASE|DDB_G0286063	34.2	3.2e-39	DDB_G0286063	GO:0003674	molecular_function	molecular_function
TRINITY_DN34872_c0_g8	DICTYBASE|DDB_G0286063	34.2	3.2e-39	DDB_G0286063	GO:0008150	biological_process	biological_process
TRINITY_DN34893_c0_g13	DICTYBASE|DDB_G0287269	35.8	7.7e-29	ccbl	GO:0005575	cellular_component	cellular_component
TRINITY_DN34902_c0_g1	DICTYBASE|DDB_G0293626	34.2	5.5e-08	DDB_G0293626	GO:0003674	molecular_function	molecular_function
TRINITY_DN34902_c0_g1	DICTYBASE|DDB_G0293626	34.2	5.5e-08	DDB_G0293626	GO:0005575	cellular_component	cellular_component
TRINITY_DN34902_c0_g1	DICTYBASE|DDB_G0293626	34.2	5.5e-08	DDB_G0293626	GO:0008150	biological_process	biological_process
TRINITY_DN34902_c0_g3	DICTYBASE|DDB_G0293626	29.2	4.6e-30	DDB_G0293626	GO:0003674	molecular_function	molecular_function
TRINITY_DN34902_c0_g3	DICTYBASE|DDB_G0293626	29.2	4.6e-30	DDB_G0293626	GO:0005575	cellular_component	cellular_component
TRINITY_DN34902_c0_g3	DICTYBASE|DDB_G0293626	29.2	4.6e-30	DDB_G0293626	GO:0008150	biological_process	biological_process
TRINITY_DN34914_c0_g8	DICTYBASE|DDB_G0295765	41.3	4.6e-57	mdn1	GO:0005575	cellular_component	cellular_component
TRINITY_DN34914_c0_g8	DICTYBASE|DDB_G0295765	41.3	4.6e-57	mdn1	GO:0008150	biological_process	biological_process
TRINITY_DN34926_c0_g1	DICTYBASE|DDB_G0285071	63.7	3.8e-90	echs1	GO:0003674	molecular_function	molecular_function
TRINITY_DN34936_c0_g1	UNIPROTKB|Q81V79	53.6	8.2e-91	GBAA_0621	GO:0003674	molecular_function	molecular_function
TRINITY_DN34936_c0_g1	UNIPROTKB|Q81V79	53.6	8.2e-91	GBAA_0621	GO:0005575	cellular_component	cellular_component
TRINITY_DN34936_c0_g1	UNIPROTKB|Q81V79	53.6	8.2e-91	GBAA_0621	GO:0008150	biological_process	biological_process
TRINITY_DN34950_c0_g1	ZFIN|ZDB-GENE-040912-102	50.4	2.2e-65	aspdh	GO:0005575	cellular_component	cellular_component
TRINITY_DN34962_c0_g2	DICTYBASE|DDB_G0277071	55.1	4.3e-38	dupA	GO:0005575	cellular_component	cellular_component
TRINITY_DN34962_c0_g3	DICTYBASE|DDB_G0277071	31.9	7.8e-27	dupA	GO:0005575	cellular_component	cellular_component
TRINITY_DN34962_c0_g4	DICTYBASE|DDB_G0277071	39.2	7.3e-10	dupA	GO:0005575	cellular_component	cellular_component
TRINITY_DN34986_c0_g6	ASPGD|ASPL0000197532	28.4	6.3e-31	An15g05030	GO:0003674	molecular_function	molecular_function
TRINITY_DN34986_c0_g6	ASPGD|ASPL0000197532	28.4	6.3e-31	An15g05030	GO:0005575	cellular_component	cellular_component
TRINITY_DN34986_c0_g6	ASPGD|ASPL0000197532	28.4	6.3e-31	An15g05030	GO:0008150	biological_process	biological_process
TRINITY_DN34995_c0_g3	FB|FBgn0037623	51.7	6e-13	CG9801	GO:0005575	cellular_component	cellular_component
TRINITY_DN34995_c0_g3	FB|FBgn0037623	51.7	6e-13	CG9801	GO:0008150	biological_process	biological_process
TRINITY_DN35005_c0_g4	FB|FBgn0030053	30.4	3.5e-09	CG12081	GO:0008150	biological_process	biological_process
TRINITY_DN35009_c0_g1	UNIPROTKB|Q83F83	34.9	3e-10	CBU_0065	GO:0003674	molecular_function	molecular_function
TRINITY_DN35009_c0_g1	UNIPROTKB|Q83F83	34.9	3e-10	CBU_0065	GO:0008150	biological_process	biological_process
TRINITY_DN35024_c0_g1	DICTYBASE|DDB_G0277615	39.6	6e-64	DDB_G0277615	GO:0008150	biological_process	biological_process
TRINITY_DN35024_c0_g2	DICTYBASE|DDB_G0277615	53.2	7.4e-26	DDB_G0277615	GO:0008150	biological_process	biological_process
TRINITY_DN35032_c0_g1	DICTYBASE|DDB_G0286507	38.8	1.9e-50	DDB_G0286507	GO:0008150	biological_process	biological_process
TRINITY_DN35038_c0_g1	ASPGD|ASPL0000308844	37.8	7e-45	AO090120000371	GO:0005575	cellular_component	cellular_component
TRINITY_DN35040_c0_g2	UNIPROTKB|P42212	99.3	1e-81	GFP	GO:0003674	molecular_function	molecular_function
TRINITY_DN35040_c0_g2	UNIPROTKB|P42212	99.3	1e-81	GFP	GO:0005575	cellular_component	cellular_component
TRINITY_DN35040_c0_g8	UNIPROTKB|P42212	97	1.6e-33	GFP	GO:0003674	molecular_function	molecular_function
TRINITY_DN35040_c0_g8	UNIPROTKB|P42212	97	1.6e-33	GFP	GO:0005575	cellular_component	cellular_component
TRINITY_DN35051_c0_g2	TAIR|locus:2139335	33.5	2.6e-65	AT4G03020	GO:0008150	biological_process	biological_process
TRINITY_DN35055_c0_g1	DICTYBASE|DDB_G0267394	41.7	1.9e-21	vps46	GO:0003674	molecular_function	molecular_function
TRINITY_DN35064_c0_g2	DICTYBASE|DDB_G0277945	27.7	6.5e-40	nol9	GO:0003674	molecular_function	molecular_function
TRINITY_DN35064_c0_g2	DICTYBASE|DDB_G0277945	27.7	6.5e-40	nol9	GO:0005575	cellular_component	cellular_component
TRINITY_DN35064_c0_g2	DICTYBASE|DDB_G0277945	27.7	6.5e-40	nol9	GO:0008150	biological_process	biological_process
TRINITY_DN35077_c0_g1	DICTYBASE|DDB_G0284661	46.4	9.1e-62	DDB_G0284661	GO:0003674	molecular_function	molecular_function
TRINITY_DN35077_c0_g1	DICTYBASE|DDB_G0284661	46.4	9.1e-62	DDB_G0284661	GO:0005575	cellular_component	cellular_component
TRINITY_DN35079_c0_g5	ASPGD|ASPL0000017334	44.6	3.3e-52	AN3811	GO:0005575	cellular_component	cellular_component
TRINITY_DN35079_c0_g5	ASPGD|ASPL0000017334	44.6	3.3e-52	AN3811	GO:0008150	biological_process	biological_process
TRINITY_DN35091_c0_g1	ZFIN|ZDB-GENE-060825-174	43.6	3.2e-62	kti12	GO:0005575	cellular_component	cellular_component
TRINITY_DN35091_c0_g1	ZFIN|ZDB-GENE-060825-174	43.6	3.2e-62	kti12	GO:0008150	biological_process	biological_process
TRINITY_DN35092_c0_g3	ASPGD|ASPL0000303350	29.2	2.9e-07	AO090009000343	GO:0005575	cellular_component	cellular_component
TRINITY_DN35092_c0_g3	ASPGD|ASPL0000303350	29.2	2.9e-07	AO090009000343	GO:0008150	biological_process	biological_process
TRINITY_DN35098_c0_g3	DICTYBASE|DDB_G0291998	39.7	3.3e-09	naglu	GO:0003674	molecular_function	molecular_function
TRINITY_DN35098_c0_g3	DICTYBASE|DDB_G0291998	39.7	3.3e-09	naglu	GO:0005575	cellular_component	cellular_component
TRINITY_DN35098_c0_g5	DICTYBASE|DDB_G0291998	52.9	2.6e-13	naglu	GO:0003674	molecular_function	molecular_function
TRINITY_DN35098_c0_g5	DICTYBASE|DDB_G0291998	52.9	2.6e-13	naglu	GO:0005575	cellular_component	cellular_component
TRINITY_DN35098_c0_g6	DICTYBASE|DDB_G0291998	58.7	3.9e-11	naglu	GO:0003674	molecular_function	molecular_function
TRINITY_DN35098_c0_g6	DICTYBASE|DDB_G0291998	58.7	3.9e-11	naglu	GO:0005575	cellular_component	cellular_component
TRINITY_DN35101_c2_g7	UNIPROTKB|Q81R24	31.5	1.4e-51	GBAA_2235	GO:0003674	molecular_function	molecular_function
TRINITY_DN35101_c2_g7	UNIPROTKB|Q81R24	31.5	1.4e-51	GBAA_2235	GO:0005575	cellular_component	cellular_component
TRINITY_DN35101_c2_g7	UNIPROTKB|Q81R24	31.5	1.4e-51	GBAA_2235	GO:0008150	biological_process	biological_process
TRINITY_DN35104_c0_g1	RGD|1592114	60.4	7.2e-96	Esd	GO:0003674	molecular_function	molecular_function
TRINITY_DN35104_c0_g1	RGD|1592114	60.4	7.2e-96	Esd	GO:0005575	cellular_component	cellular_component
TRINITY_DN35104_c0_g1	RGD|1592114	60.4	7.2e-96	Esd	GO:0008150	biological_process	biological_process
TRINITY_DN35107_c1_g5	DICTYBASE|DDB_G0277667	45.5	3.5e-20	DDB_G0277667	GO:0003674	molecular_function	molecular_function
TRINITY_DN35112_c0_g1	ASPGD|ASPL0000051137	45.8	1.1e-09	AN2020	GO:0005575	cellular_component	cellular_component
TRINITY_DN35115_c0_g2	MGI|MGI:1925500	28.2	2.9e-92	Iqch	GO:0003674	molecular_function	molecular_function
TRINITY_DN35115_c0_g2	MGI|MGI:1925500	28.2	2.9e-92	Iqch	GO:0005575	cellular_component	cellular_component
TRINITY_DN35115_c0_g2	MGI|MGI:1925500	28.2	2.9e-92	Iqch	GO:0008150	biological_process	biological_process
TRINITY_DN35118_c0_g1	DICTYBASE|DDB_G0281089	35.5	1.7e-06	prkab	GO:0005575	cellular_component	cellular_component
TRINITY_DN35118_c0_g3	DICTYBASE|DDB_G0276105	53.7	1.2e-22	gtr2	GO:0005575	cellular_component	cellular_component
TRINITY_DN35118_c0_g4	DICTYBASE|DDB_G0276105	52.1	3e-14	gtr2	GO:0005575	cellular_component	cellular_component
TRINITY_DN35122_c0_g3	MGI|MGI:2684313	35.3	1.2e-10	Togaram1	GO:0003674	molecular_function	molecular_function
TRINITY_DN35131_c0_g2	CGD|CAL0000182232	32.2	4.5e-20	APM4	GO:0003674	molecular_function	molecular_function
TRINITY_DN35133_c0_g4	TAIR|locus:2118435	48.2	1.1e-74	AT4G09750	GO:0005575	cellular_component	cellular_component
TRINITY_DN35157_c0_g1	DICTYBASE|DDB_G0268110	32.5	3.5e-13	DDB_G0268110	GO:0003674	molecular_function	molecular_function
TRINITY_DN35157_c0_g1	DICTYBASE|DDB_G0268110	32.5	3.5e-13	DDB_G0268110	GO:0005575	cellular_component	cellular_component
TRINITY_DN35157_c0_g1	DICTYBASE|DDB_G0268110	32.5	3.5e-13	DDB_G0268110	GO:0008150	biological_process	biological_process
TRINITY_DN35167_c0_g1	UNIPROTKB|Q0C1B3	29.5	8.6e-14	bamA	GO:0003674	molecular_function	molecular_function
TRINITY_DN35167_c0_g1	UNIPROTKB|Q0C1B3	29.5	8.6e-14	bamA	GO:0008150	biological_process	biological_process
TRINITY_DN35180_c0_g2	ZFIN|ZDB-GENE-041114-100	56.3	5.7e-62	pacrg	GO:0005575	cellular_component	cellular_component
TRINITY_DN35180_c0_g2	ZFIN|ZDB-GENE-041114-100	56.3	5.7e-62	pacrg	GO:0008150	biological_process	biological_process
TRINITY_DN35180_c1_g1	ZFIN|ZDB-GENE-041114-100	64.2	7.1e-75	pacrg	GO:0005575	cellular_component	cellular_component
TRINITY_DN35180_c1_g1	ZFIN|ZDB-GENE-041114-100	64.2	7.1e-75	pacrg	GO:0008150	biological_process	biological_process
TRINITY_DN35204_c0_g1	DICTYBASE|DDB_G0275493	36.2	1.9e-47	cycB	GO:0003674	molecular_function	molecular_function
TRINITY_DN35204_c0_g1	DICTYBASE|DDB_G0275493	36.2	1.9e-47	cycB	GO:0005575	cellular_component	cellular_component
TRINITY_DN35216_c0_g1	DICTYBASE|DDB_G0271880	34.3	4.7e-30	DDB_G0271880	GO:0003674	molecular_function	molecular_function
TRINITY_DN35216_c0_g1	DICTYBASE|DDB_G0271880	34.3	4.7e-30	DDB_G0271880	GO:0005575	cellular_component	cellular_component
TRINITY_DN35216_c0_g1	DICTYBASE|DDB_G0271880	34.3	4.7e-30	DDB_G0271880	GO:0008150	biological_process	biological_process
TRINITY_DN35218_c0_g1	DICTYBASE|DDB_G0279609	28.9	8.8e-17	DDB_G0279609	GO:0003674	molecular_function	molecular_function
TRINITY_DN35218_c0_g1	DICTYBASE|DDB_G0279609	28.9	8.8e-17	DDB_G0279609	GO:0005575	cellular_component	cellular_component
TRINITY_DN35237_c0_g1	DICTYBASE|DDB_G0277679	51	8.1e-23	DDB_G0277679	GO:0003674	molecular_function	molecular_function
TRINITY_DN35237_c0_g1	DICTYBASE|DDB_G0277679	51	8.1e-23	DDB_G0277679	GO:0005575	cellular_component	cellular_component
TRINITY_DN35237_c0_g1	DICTYBASE|DDB_G0277679	51	8.1e-23	DDB_G0277679	GO:0008150	biological_process	biological_process
TRINITY_DN35240_c0_g1	TAIR|locus:2158029	52.1	4.6e-07	AT5G49400	GO:0005575	cellular_component	cellular_component
TRINITY_DN35240_c0_g1	TAIR|locus:2158029	52.1	4.6e-07	AT5G49400	GO:0008150	biological_process	biological_process
TRINITY_DN35243_c0_g1	DICTYBASE|DDB_G0267458	37.5	1.1e-29	DDB_G0267458	GO:0003674	molecular_function	molecular_function
TRINITY_DN35243_c0_g1	DICTYBASE|DDB_G0267458	37.5	1.1e-29	DDB_G0267458	GO:0005575	cellular_component	cellular_component
TRINITY_DN35243_c0_g1	DICTYBASE|DDB_G0267458	37.5	1.1e-29	DDB_G0267458	GO:0008150	biological_process	biological_process
TRINITY_DN35254_c0_g4	UNIPROTKB|G4NIE1	26.7	1.1e-27	MGG_09866	GO:0005575	cellular_component	cellular_component
TRINITY_DN35256_c0_g1	DICTYBASE|DDB_G0288893	49.7	1.7e-84	hemF	GO:0005575	cellular_component	cellular_component
TRINITY_DN35256_c0_g1	DICTYBASE|DDB_G0288893	49.7	1.7e-84	hemF	GO:0008150	biological_process	biological_process
TRINITY_DN35257_c0_g1	TAIR|locus:2042977	40.9	2.9e-17	AT2G29500	GO:0003674	molecular_function	molecular_function
TRINITY_DN35278_c0_g5	SGD|S000001466	40	4e-06	DAL1	GO:0005575	cellular_component	cellular_component
TRINITY_DN35286_c0_g2	ASPGD|ASPL0000017148	30.5	9.2e-21	AN7870	GO:0003674	molecular_function	molecular_function
TRINITY_DN35286_c0_g2	ASPGD|ASPL0000017148	30.5	9.2e-21	AN7870	GO:0005575	cellular_component	cellular_component
TRINITY_DN35286_c0_g2	ASPGD|ASPL0000017148	30.5	9.2e-21	AN7870	GO:0008150	biological_process	biological_process
TRINITY_DN35288_c0_g1	DICTYBASE|DDB_G0284079	33.3	7.1e-43	DDB_G0284079	GO:0003674	molecular_function	molecular_function
TRINITY_DN35288_c0_g1	DICTYBASE|DDB_G0284079	33.3	7.1e-43	DDB_G0284079	GO:0005575	cellular_component	cellular_component
TRINITY_DN35288_c0_g1	DICTYBASE|DDB_G0284079	33.3	7.1e-43	DDB_G0284079	GO:0008150	biological_process	biological_process
TRINITY_DN35332_c1_g4	MGI|MGI:2146001	32.4	7.1e-52	Ccdc65	GO:0003674	molecular_function	molecular_function
TRINITY_DN35332_c1_g4	MGI|MGI:2146001	32.4	7.1e-52	Ccdc65	GO:0005575	cellular_component	cellular_component
TRINITY_DN35332_c1_g9	DICTYBASE|DDB_G0277231	72.5	3.3e-45	ndufs8	GO:0005575	cellular_component	cellular_component
TRINITY_DN35336_c0_g1	DICTYBASE|DDB_G0293610	28.2	1.1e-39	DDB_G0293610	GO:0003674	molecular_function	molecular_function
TRINITY_DN35336_c0_g1	DICTYBASE|DDB_G0293610	28.2	1.1e-39	DDB_G0293610	GO:0008150	biological_process	biological_process
TRINITY_DN35339_c0_g2	DICTYBASE|DDB_G0275177	33.3	1.5e-07	sigI	GO:0003674	molecular_function	molecular_function
TRINITY_DN35339_c0_g2	DICTYBASE|DDB_G0275177	33.3	1.5e-07	sigI	GO:0005575	cellular_component	cellular_component
TRINITY_DN35339_c0_g2	DICTYBASE|DDB_G0275177	33.3	1.5e-07	sigI	GO:0008150	biological_process	biological_process
TRINITY_DN35341_c0_g1	DICTYBASE|DDB_G0289471	63	1.6e-86	auh	GO:0005575	cellular_component	cellular_component
TRINITY_DN35341_c0_g1	DICTYBASE|DDB_G0289471	63	1.6e-86	auh	GO:0008150	biological_process	biological_process
TRINITY_DN35354_c0_g1	DICTYBASE|DDB_G0289709	38.3	2.9e-33	drkB	GO:0005575	cellular_component	cellular_component
TRINITY_DN35362_c0_g1	TAIR|locus:2103625	34.3	6.4e-38	AT3G56740	GO:0008150	biological_process	biological_process
TRINITY_DN35372_c0_g1	DICTYBASE|DDB_G0274201	37.5	1.2e-47	DDB_G0274201	GO:0005575	cellular_component	cellular_component
TRINITY_DN35373_c0_g1	ASPGD|ASPL0000111067	30.6	2.9e-24	Afu8g07380	GO:0003674	molecular_function	molecular_function
TRINITY_DN35373_c0_g1	ASPGD|ASPL0000111067	30.6	2.9e-24	Afu8g07380	GO:0005575	cellular_component	cellular_component
TRINITY_DN35373_c0_g1	ASPGD|ASPL0000111067	30.6	2.9e-24	Afu8g07380	GO:0008150	biological_process	biological_process
TRINITY_DN35381_c1_g6	DICTYBASE|DDB_G0274781	29.8	2.9e-07	DDB_G0274781	GO:0005575	cellular_component	cellular_component
TRINITY_DN35383_c0_g10	ASPGD|ASPL0000062982	69.8	7.8e-33	AN0779	GO:0005575	cellular_component	cellular_component
TRINITY_DN35383_c0_g4	ASPGD|ASPL0000283416	41.7	1.4e-18	AO090011000362	GO:0003674	molecular_function	molecular_function
TRINITY_DN35383_c0_g4	ASPGD|ASPL0000283416	41.7	1.4e-18	AO090011000362	GO:0005575	cellular_component	cellular_component
TRINITY_DN35383_c0_g4	ASPGD|ASPL0000283416	41.7	1.4e-18	AO090011000362	GO:0008150	biological_process	biological_process
TRINITY_DN35383_c0_g5	ASPGD|ASPL0000283416	52.7	1.3e-24	AO090011000362	GO:0003674	molecular_function	molecular_function
TRINITY_DN35383_c0_g5	ASPGD|ASPL0000283416	52.7	1.3e-24	AO090011000362	GO:0005575	cellular_component	cellular_component
TRINITY_DN35383_c0_g5	ASPGD|ASPL0000283416	52.7	1.3e-24	AO090011000362	GO:0008150	biological_process	biological_process
TRINITY_DN35383_c0_g7	ASPGD|ASPL0000283416	66.7	3.6e-20	AO090011000362	GO:0003674	molecular_function	molecular_function
TRINITY_DN35383_c0_g7	ASPGD|ASPL0000283416	66.7	3.6e-20	AO090011000362	GO:0005575	cellular_component	cellular_component
TRINITY_DN35383_c0_g7	ASPGD|ASPL0000283416	66.7	3.6e-20	AO090011000362	GO:0008150	biological_process	biological_process
TRINITY_DN35397_c0_g1	ASPGD|ASPL0000205137	45.2	1e-60	An01g09310	GO:0005575	cellular_component	cellular_component
TRINITY_DN35399_c0_g1	TAIR|locus:2205794	30.3	6.6e-33	AT1G27060	GO:0008150	biological_process	biological_process
TRINITY_DN35404_c1_g1	TAIR|locus:2050626	28.6	5.9e-45	AT2G44280	GO:0003674	molecular_function	molecular_function
TRINITY_DN35404_c1_g1	TAIR|locus:2050626	28.6	5.9e-45	AT2G44280	GO:0008150	biological_process	biological_process
TRINITY_DN35417_c0_g2	DICTYBASE|DDB_G0292758	79.7	1.2e-99	mobB	GO:0005575	cellular_component	cellular_component
TRINITY_DN35424_c0_g2	UNIPROTKB|G4NIW7	50	7.5e-06	MGG_02813	GO:0003674	molecular_function	molecular_function
TRINITY_DN35424_c0_g2	UNIPROTKB|G4NIW7	50	7.5e-06	MGG_02813	GO:0005575	cellular_component	cellular_component
TRINITY_DN35425_c0_g2	TAIR|locus:2181880	35.1	5.2e-21	AT5G11680	GO:0003674	molecular_function	molecular_function
TRINITY_DN35425_c0_g2	TAIR|locus:2181880	35.1	5.2e-21	AT5G11680	GO:0008150	biological_process	biological_process
TRINITY_DN35448_c0_g6	UNIPROTKB|Q74B05	51.4	1.5e-13	GSU2406	GO:0003674	molecular_function	molecular_function
TRINITY_DN35448_c0_g6	UNIPROTKB|Q74B05	51.4	1.5e-13	GSU2406	GO:0008150	biological_process	biological_process
TRINITY_DN35458_c0_g1	DICTYBASE|DDB_G0288017	33.2	1.4e-38	DDB_G0288017	GO:0003674	molecular_function	molecular_function
TRINITY_DN35458_c0_g1	DICTYBASE|DDB_G0288017	33.2	1.4e-38	DDB_G0288017	GO:0005575	cellular_component	cellular_component
TRINITY_DN35458_c0_g1	DICTYBASE|DDB_G0288017	33.2	1.4e-38	DDB_G0288017	GO:0008150	biological_process	biological_process
TRINITY_DN35477_c0_g1	DICTYBASE|DDB_G0269790	49.4	4e-116	gaa	GO:0005575	cellular_component	cellular_component
TRINITY_DN35487_c0_g1	UNIPROTKB|G4MP09	37.8	1.6e-40	MGG_05671	GO:0005575	cellular_component	cellular_component
TRINITY_DN35487_c0_g1	UNIPROTKB|G4MP09	37.8	1.6e-40	MGG_05671	GO:0008150	biological_process	biological_process
TRINITY_DN35491_c0_g1	TAIR|locus:2090807	31.5	2.9e-25	CCB1	GO:0003674	molecular_function	molecular_function
TRINITY_DN35496_c0_g2	ASPGD|ASPL0000303998	50.6	2.8e-13	AO090012000752	GO:0005575	cellular_component	cellular_component
TRINITY_DN35496_c0_g2	ASPGD|ASPL0000303998	50.6	2.8e-13	AO090012000752	GO:0008150	biological_process	biological_process
TRINITY_DN35506_c0_g2	DICTYBASE|DDB_G0267514	43.5	1.8e-08	DDB_G0267514	GO:0005575	cellular_component	cellular_component
TRINITY_DN35512_c0_g5	MGI|MGI:1914143	24.3	1.8e-08	Vps9d1	GO:0003674	molecular_function	molecular_function
TRINITY_DN35512_c0_g5	MGI|MGI:1914143	24.3	1.8e-08	Vps9d1	GO:0008150	biological_process	biological_process
TRINITY_DN35537_c1_g1	ZFIN|ZDB-GENE-070410-56	46.7	2.8e-20	psmd14	GO:0005575	cellular_component	cellular_component
TRINITY_DN35542_c0_g3	MGI|MGI:2444479	25.8	6.7e-09	Thumpd1	GO:0005575	cellular_component	cellular_component
TRINITY_DN35561_c0_g4	ASPGD|ASPL0000040642	40.5	1.1e-08	AN2989	GO:0008150	biological_process	biological_process
TRINITY_DN35561_c0_g6	UNIPROTKB|G4MRF6	38.4	1.3e-53	MGG_02410	GO:0003674	molecular_function	molecular_function
TRINITY_DN35561_c0_g6	UNIPROTKB|G4MRF6	38.4	1.3e-53	MGG_02410	GO:0008150	biological_process	biological_process
TRINITY_DN35574_c0_g1	ZFIN|ZDB-GENE-030131-8903	31.6	2.8e-25	mpped2	GO:0005575	cellular_component	cellular_component
TRINITY_DN35591_c1_g2	DICTYBASE|DDB_G0281557	38.4	2.9e-15	drkD	GO:0005575	cellular_component	cellular_component
TRINITY_DN35591_c1_g3	DICTYBASE|DDB_G0289709	48	9.7e-29	drkB	GO:0005575	cellular_component	cellular_component
TRINITY_DN35591_c1_g8	DICTYBASE|DDB_G0289791	41.3	1.4e-22	drkA	GO:0005575	cellular_component	cellular_component
TRINITY_DN35592_c0_g1	UNIPROTKB|Q9UPX8	48.5	6.6e-10	SHANK2	GO:0005575	cellular_component	cellular_component
TRINITY_DN35612_c0_g2	DICTYBASE|DDB_G0275755	43.3	6.3e-31	DDB_G0275755	GO:0005575	cellular_component	cellular_component
TRINITY_DN35612_c0_g2	DICTYBASE|DDB_G0275755	43.3	6.3e-31	DDB_G0275755	GO:0008150	biological_process	biological_process
TRINITY_DN35619_c0_g1	MGI|MGI:1913967	28.1	5.7e-09	Ccdc96	GO:0003674	molecular_function	molecular_function
TRINITY_DN35619_c0_g1	MGI|MGI:1913967	28.1	5.7e-09	Ccdc96	GO:0005575	cellular_component	cellular_component
TRINITY_DN35619_c0_g1	MGI|MGI:1913967	28.1	5.7e-09	Ccdc96	GO:0008150	biological_process	biological_process
TRINITY_DN35649_c0_g1	UNIPROTKB|G4MNJ3	27.8	8.4e-11	MGG_05625	GO:0003674	molecular_function	molecular_function
TRINITY_DN35649_c0_g1	UNIPROTKB|G4MNJ3	27.8	8.4e-11	MGG_05625	GO:0008150	biological_process	biological_process
TRINITY_DN35657_c1_g1	UNIPROTKB|Q9BVG4	50	1.7e-34	PBDC1	GO:0003674	molecular_function	molecular_function
TRINITY_DN35657_c1_g1	UNIPROTKB|Q9BVG4	50	1.7e-34	PBDC1	GO:0005575	cellular_component	cellular_component
TRINITY_DN35657_c1_g1	UNIPROTKB|Q9BVG4	50	1.7e-34	PBDC1	GO:0008150	biological_process	biological_process
TRINITY_DN35664_c0_g1	UNIPROTKB|Q81UC5	37	6.6e-21	GBAA_0953	GO:0003674	molecular_function	molecular_function
TRINITY_DN35664_c0_g1	UNIPROTKB|Q81UC5	37	6.6e-21	GBAA_0953	GO:0005575	cellular_component	cellular_component
TRINITY_DN35664_c0_g1	UNIPROTKB|Q81UC5	37	6.6e-21	GBAA_0953	GO:0008150	biological_process	biological_process
TRINITY_DN35685_c0_g1	DICTYBASE|DDB_G0282099	65	2.5e-118	rio2	GO:0005575	cellular_component	cellular_component
TRINITY_DN35698_c0_g1	DICTYBASE|DDB_G0278907	68.9	6.4e-81	mobA	GO:0003674	molecular_function	molecular_function
TRINITY_DN35698_c0_g1	DICTYBASE|DDB_G0278907	68.9	6.4e-81	mobA	GO:0005575	cellular_component	cellular_component
TRINITY_DN35698_c0_g1	DICTYBASE|DDB_G0278907	68.9	6.4e-81	mobA	GO:0008150	biological_process	biological_process
TRINITY_DN35705_c0_g1	DICTYBASE|DDB_G0275493	37.5	1.2e-53	cycB	GO:0003674	molecular_function	molecular_function
TRINITY_DN35705_c0_g1	DICTYBASE|DDB_G0275493	37.5	1.2e-53	cycB	GO:0005575	cellular_component	cellular_component
TRINITY_DN35732_c0_g1	ZFIN|ZDB-GENE-050417-86	27.6	5.8e-21	jmjd7	GO:0003674	molecular_function	molecular_function
TRINITY_DN35732_c0_g1	ZFIN|ZDB-GENE-050417-86	27.6	5.8e-21	jmjd7	GO:0005575	cellular_component	cellular_component
TRINITY_DN35732_c0_g1	ZFIN|ZDB-GENE-050417-86	27.6	5.8e-21	jmjd7	GO:0008150	biological_process	biological_process
TRINITY_DN35757_c1_g5	ZFIN|ZDB-GENE-041114-110	22.7	3.3e-08	ccdc114	GO:0003674	molecular_function	molecular_function
TRINITY_DN35757_c1_g7	MGI|MGI:1916876	41.7	7.3e-60	Sdr39u1	GO:0003674	molecular_function	molecular_function
TRINITY_DN35757_c1_g7	MGI|MGI:1916876	41.7	7.3e-60	Sdr39u1	GO:0008150	biological_process	biological_process
TRINITY_DN35777_c0_g1	DICTYBASE|DDB_G0279433	55.1	1.3e-124	metap1	GO:0005575	cellular_component	cellular_component
TRINITY_DN35791_c0_g2	UNIPROTKB|Q8EHW4	39.5	5.8e-24	SO_1098	GO:0003674	molecular_function	molecular_function
TRINITY_DN35791_c0_g2	UNIPROTKB|Q8EHW4	39.5	5.8e-24	SO_1098	GO:0005575	cellular_component	cellular_component
TRINITY_DN35791_c0_g2	UNIPROTKB|Q8EHW4	39.5	5.8e-24	SO_1098	GO:0008150	biological_process	biological_process
TRINITY_DN35803_c0_g1	ASPGD|ASPL0000222558	30.9	1.3e-09	An01g12740	GO:0003674	molecular_function	molecular_function
TRINITY_DN35803_c0_g1	ASPGD|ASPL0000222558	30.9	1.3e-09	An01g12740	GO:0005575	cellular_component	cellular_component
TRINITY_DN35803_c0_g1	ASPGD|ASPL0000222558	30.9	1.3e-09	An01g12740	GO:0008150	biological_process	biological_process
TRINITY_DN35803_c0_g3	DICTYBASE|DDB_G0289831	40.7	1.3e-40	DDB_G0289831	GO:0003674	molecular_function	molecular_function
TRINITY_DN35803_c0_g3	DICTYBASE|DDB_G0289831	40.7	1.3e-40	DDB_G0289831	GO:0005575	cellular_component	cellular_component
TRINITY_DN35803_c0_g3	DICTYBASE|DDB_G0289831	40.7	1.3e-40	DDB_G0289831	GO:0008150	biological_process	biological_process
TRINITY_DN35816_c0_g1	TAIR|locus:505006201	71.4	2.1e-09	AT1G64355	GO:0008150	biological_process	biological_process
TRINITY_DN35821_c0_g1	ZFIN|ZDB-GENE-060512-104	40.5	1.3e-53	ppcs	GO:0003674	molecular_function	molecular_function
TRINITY_DN35821_c0_g1	ZFIN|ZDB-GENE-060512-104	40.5	1.3e-53	ppcs	GO:0005575	cellular_component	cellular_component
TRINITY_DN35821_c0_g1	ZFIN|ZDB-GENE-060512-104	40.5	1.3e-53	ppcs	GO:0008150	biological_process	biological_process
TRINITY_DN35826_c0_g1	DICTYBASE|DDB_G0284915	71.9	7.1e-87	DDB_G0284915	GO:0003674	molecular_function	molecular_function
TRINITY_DN35826_c0_g1	DICTYBASE|DDB_G0284915	71.9	7.1e-87	DDB_G0284915	GO:0005575	cellular_component	cellular_component
TRINITY_DN35836_c0_g1	TAIR|locus:2178133	59.3	1.1e-11	FBN5	GO:0008150	biological_process	biological_process
TRINITY_DN35840_c0_g2	ASPGD|ASPL0000049163	97	1.4e-08	ubi4	GO:0005575	cellular_component	cellular_component
TRINITY_DN35840_c0_g2	ASPGD|ASPL0000049163	97	1.4e-08	ubi4	GO:0008150	biological_process	biological_process
TRINITY_DN35846_c0_g1	DICTYBASE|DDB_G0285967	37.9	6.4e-19	lpten	GO:0005575	cellular_component	cellular_component
TRINITY_DN3585_c0_g1	TAIR|locus:2082053	53.3	1.7e-28	AT3G55890	GO:0008150	biological_process	biological_process
TRINITY_DN35866_c0_g3	TAIR|locus:2134178	36.7	6.5e-16	AtCAPE3	GO:0003674	molecular_function	molecular_function
TRINITY_DN35866_c0_g3	TAIR|locus:2134178	36.7	6.5e-16	AtCAPE3	GO:0008150	biological_process	biological_process
TRINITY_DN35866_c0_g7	TAIR|locus:2134178	36.9	6.3e-19	AtCAPE3	GO:0003674	molecular_function	molecular_function
TRINITY_DN35866_c0_g7	TAIR|locus:2134178	36.9	6.3e-19	AtCAPE3	GO:0008150	biological_process	biological_process
TRINITY_DN35867_c0_g1	DICTYBASE|DDB_G0270296	31.3	5.8e-57	dcd1A	GO:0003674	molecular_function	molecular_function
TRINITY_DN35867_c0_g1	DICTYBASE|DDB_G0270296	31.3	5.8e-57	dcd1A	GO:0005575	cellular_component	cellular_component
TRINITY_DN35867_c0_g1	DICTYBASE|DDB_G0270296	31.3	5.8e-57	dcd1A	GO:0008150	biological_process	biological_process
TRINITY_DN35872_c0_g3	MGI|MGI:1098533	38.2	2.9e-20	Ints9	GO:0003674	molecular_function	molecular_function
TRINITY_DN35879_c0_g1	FB|FBgn0035143	37.2	7.1e-15	Ppm1	GO:0005575	cellular_component	cellular_component
TRINITY_DN35880_c0_g1	DICTYBASE|DDB_G0282313	49.7	9.9e-93	DDB_G0282313	GO:0005575	cellular_component	cellular_component
TRINITY_DN35887_c0_g2	SGD|S000028567	61.8	7.2e-11	RRT15	GO:0003674	molecular_function	molecular_function
TRINITY_DN35887_c0_g2	SGD|S000028567	61.8	7.2e-11	RRT15	GO:0005575	cellular_component	cellular_component
TRINITY_DN35887_c0_g2	SGD|S000028567	61.8	7.2e-11	RRT15	GO:0008150	biological_process	biological_process
TRINITY_DN35903_c0_g3	ZFIN|ZDB-GENE-040912-74	32.6	2.6e-77	kifap3a	GO:0008150	biological_process	biological_process
TRINITY_DN35912_c0_g1	DICTYBASE|DDB_G0283247	40.6	9.4e-40	pyk	GO:0003674	molecular_function	molecular_function
TRINITY_DN35912_c0_g1	DICTYBASE|DDB_G0283247	40.6	9.4e-40	pyk	GO:0005575	cellular_component	cellular_component
TRINITY_DN35936_c0_g2	UNIPROTKB|Q74AP3	34	1.3e-66	GSU2309	GO:0008150	biological_process	biological_process
TRINITY_DN35940_c0_g1	TAIR|locus:2020367	49.1	1.4e-56	CWC16b	GO:0003674	molecular_function	molecular_function
TRINITY_DN35948_c0_g4	DICTYBASE|DDB_G0272600	33.3	4.8e-15	DDB_G0272600	GO:0005575	cellular_component	cellular_component
TRINITY_DN35948_c0_g4	DICTYBASE|DDB_G0272600	33.3	4.8e-15	DDB_G0272600	GO:0008150	biological_process	biological_process
TRINITY_DN35948_c0_g6	DICTYBASE|DDB_G0272600	36.6	5.7e-14	DDB_G0272600	GO:0005575	cellular_component	cellular_component
TRINITY_DN35948_c0_g6	DICTYBASE|DDB_G0272600	36.6	5.7e-14	DDB_G0272600	GO:0008150	biological_process	biological_process
TRINITY_DN35972_c0_g11	MGI|MGI:2686209	31.1	9.8e-13	Cfap57	GO:0003674	molecular_function	molecular_function
TRINITY_DN35972_c0_g11	MGI|MGI:2686209	31.1	9.8e-13	Cfap57	GO:0005575	cellular_component	cellular_component
TRINITY_DN35972_c0_g11	MGI|MGI:2686209	31.1	9.8e-13	Cfap57	GO:0008150	biological_process	biological_process
TRINITY_DN35974_c0_g4	UNIPROTKB|G5EHK6	72.7	5.5e-08	MGCH7_ch7g612	GO:0005575	cellular_component	cellular_component
TRINITY_DN35974_c0_g4	UNIPROTKB|G5EHK6	72.7	5.5e-08	MGCH7_ch7g612	GO:0008150	biological_process	biological_process
TRINITY_DN35993_c0_g1	UNIPROTKB|Q74DZ6	37.1	4e-28	GSU1168	GO:0003674	molecular_function	molecular_function
TRINITY_DN35993_c0_g1	UNIPROTKB|Q74DZ6	37.1	4e-28	GSU1168	GO:0005575	cellular_component	cellular_component
TRINITY_DN35993_c0_g1	UNIPROTKB|Q74DZ6	37.1	4e-28	GSU1168	GO:0008150	biological_process	biological_process
TRINITY_DN35995_c0_g1	ASPGD|ASPL0000040918	38	1.6e-21	AN11164	GO:0003674	molecular_function	molecular_function
TRINITY_DN35995_c0_g1	ASPGD|ASPL0000040918	38	1.6e-21	AN11164	GO:0005575	cellular_component	cellular_component
TRINITY_DN35995_c0_g1	ASPGD|ASPL0000040918	38	1.6e-21	AN11164	GO:0008150	biological_process	biological_process
TRINITY_DN35998_c0_g1	DICTYBASE|DDB_G0277437	70.1	1.3e-128	nubp1	GO:0005575	cellular_component	cellular_component
TRINITY_DN35998_c0_g1	DICTYBASE|DDB_G0277437	70.1	1.3e-128	nubp1	GO:0008150	biological_process	biological_process
TRINITY_DN36018_c1_g1	ASPGD|ASPL0000197090	34.1	2e-21	An01g07230	GO:0003674	molecular_function	molecular_function
TRINITY_DN36018_c1_g1	ASPGD|ASPL0000197090	34.1	2e-21	An01g07230	GO:0005575	cellular_component	cellular_component
TRINITY_DN36018_c1_g1	ASPGD|ASPL0000197090	34.1	2e-21	An01g07230	GO:0008150	biological_process	biological_process
TRINITY_DN36038_c0_g3	DICTYBASE|DDB_G0280705	50.7	2.7e-12	chdB	GO:0003674	molecular_function	molecular_function
TRINITY_DN36038_c0_g3	DICTYBASE|DDB_G0280705	50.7	2.7e-12	chdB	GO:0005575	cellular_component	cellular_component
TRINITY_DN36039_c0_g2	DICTYBASE|DDB_G0278781	57.4	3.5e-148	pah	GO:0005575	cellular_component	cellular_component
TRINITY_DN36048_c0_g5	DICTYBASE|DDB_G0277031	42	1e-09	DDB_G0277031	GO:0003674	molecular_function	molecular_function
TRINITY_DN36048_c0_g5	DICTYBASE|DDB_G0277031	42	1e-09	DDB_G0277031	GO:0005575	cellular_component	cellular_component
TRINITY_DN36048_c0_g5	DICTYBASE|DDB_G0277031	42	1e-09	DDB_G0277031	GO:0008150	biological_process	biological_process
TRINITY_DN36054_c0_g1	ASPGD|ASPL0000282364	52.3	3.7e-39	AO090003001446	GO:0003674	molecular_function	molecular_function
TRINITY_DN36054_c0_g1	ASPGD|ASPL0000282364	52.3	3.7e-39	AO090003001446	GO:0005575	cellular_component	cellular_component
TRINITY_DN36054_c0_g1	ASPGD|ASPL0000282364	52.3	3.7e-39	AO090003001446	GO:0008150	biological_process	biological_process
TRINITY_DN36057_c0_g1	ASPGD|ASPL0000106918	33.8	1.4e-26	Afu4g12110	GO:0003674	molecular_function	molecular_function
TRINITY_DN36057_c0_g1	ASPGD|ASPL0000106918	33.8	1.4e-26	Afu4g12110	GO:0008150	biological_process	biological_process
TRINITY_DN36058_c0_g2	UNIPROTKB|Q6P3X3	41.8	2e-20	TTC27	GO:0003674	molecular_function	molecular_function
TRINITY_DN36058_c0_g2	UNIPROTKB|Q6P3X3	41.8	2e-20	TTC27	GO:0005575	cellular_component	cellular_component
TRINITY_DN36058_c0_g2	UNIPROTKB|Q6P3X3	41.8	2e-20	TTC27	GO:0008150	biological_process	biological_process
TRINITY_DN36063_c0_g1	DICTYBASE|DDB_G0270544	44.8	1.3e-11	gdt6	GO:0003674	molecular_function	molecular_function
TRINITY_DN36063_c0_g1	DICTYBASE|DDB_G0270544	44.8	1.3e-11	gdt6	GO:0008150	biological_process	biological_process
TRINITY_DN36063_c0_g6	DICTYBASE|DDB_G0271682	41.3	7.8e-18	DDB_G0271682	GO:0005575	cellular_component	cellular_component
TRINITY_DN36077_c0_g4	TAIR|locus:2153919	45.2	7.3e-11	AT5G24610	GO:0003674	molecular_function	molecular_function
TRINITY_DN36077_c0_g4	TAIR|locus:2153919	45.2	7.3e-11	AT5G24610	GO:0005575	cellular_component	cellular_component
TRINITY_DN36077_c0_g4	TAIR|locus:2153919	45.2	7.3e-11	AT5G24610	GO:0008150	biological_process	biological_process
TRINITY_DN36078_c0_g4	UNIPROTKB|Q9KKV6	47.7	1.8e-22	VC_A0994	GO:0003674	molecular_function	molecular_function
TRINITY_DN36078_c0_g4	UNIPROTKB|Q9KKV6	47.7	1.8e-22	VC_A0994	GO:0005575	cellular_component	cellular_component
TRINITY_DN36078_c0_g4	UNIPROTKB|Q9KKV6	47.7	1.8e-22	VC_A0994	GO:0008150	biological_process	biological_process
TRINITY_DN36084_c0_g1	DICTYBASE|DDB_G0288569	55.7	1.9e-83	DDB_G0288569	GO:0003674	molecular_function	molecular_function
TRINITY_DN36114_c0_g3	TAIR|locus:2095527	40.3	9.7e-24	AT3G28700	GO:0008150	biological_process	biological_process
TRINITY_DN36115_c0_g1	MGI|MGI:2655711	32.4	2.4e-16	Rbm28	GO:0008150	biological_process	biological_process
TRINITY_DN36119_c0_g1	TAIR|locus:2163183	47.1	3.6e-50	AT5G61450	GO:0008150	biological_process	biological_process
TRINITY_DN36133_c1_g3	MGI|MGI:2679259	51.7	5.9e-40	Lipk	GO:0003674	molecular_function	molecular_function
TRINITY_DN36133_c1_g3	MGI|MGI:2679259	51.7	5.9e-40	Lipk	GO:0005575	cellular_component	cellular_component
TRINITY_DN36133_c1_g3	MGI|MGI:2679259	51.7	5.9e-40	Lipk	GO:0008150	biological_process	biological_process
TRINITY_DN36143_c0_g3	ASPGD|ASPL0000069352	58.7	2.1e-48	AN7246	GO:0005575	cellular_component	cellular_component
TRINITY_DN36143_c0_g3	ASPGD|ASPL0000069352	58.7	2.1e-48	AN7246	GO:0008150	biological_process	biological_process
TRINITY_DN36150_c0_g1	DICTYBASE|DDB_G0275795	40.7	6.4e-11	DDB_G0275795	GO:0003674	molecular_function	molecular_function
TRINITY_DN36150_c0_g1	DICTYBASE|DDB_G0275795	40.7	6.4e-11	DDB_G0275795	GO:0005575	cellular_component	cellular_component
TRINITY_DN36150_c0_g1	DICTYBASE|DDB_G0275795	40.7	6.4e-11	DDB_G0275795	GO:0008150	biological_process	biological_process
TRINITY_DN36155_c1_g9	DICTYBASE|DDB_G0271398	40.9	6.9e-13	mon2	GO:0003674	molecular_function	molecular_function
TRINITY_DN36155_c1_g9	DICTYBASE|DDB_G0271398	40.9	6.9e-13	mon2	GO:0005575	cellular_component	cellular_component
TRINITY_DN36155_c1_g9	DICTYBASE|DDB_G0271398	40.9	6.9e-13	mon2	GO:0008150	biological_process	biological_process
TRINITY_DN36167_c0_g1	DICTYBASE|DDB_G0280089	41.4	1.9e-18	DDB_G0280089	GO:0003674	molecular_function	molecular_function
TRINITY_DN36167_c0_g1	DICTYBASE|DDB_G0280089	41.4	1.9e-18	DDB_G0280089	GO:0005575	cellular_component	cellular_component
TRINITY_DN36168_c0_g2	DICTYBASE|DDB_G0292392	33.8	7.4e-65	Dd5P3	GO:0005575	cellular_component	cellular_component
TRINITY_DN36178_c0_g1	TAIR|locus:2139104	47	7.7e-69	AT4G12230	GO:0008150	biological_process	biological_process
TRINITY_DN36181_c0_g8	DICTYBASE|DDB_G0269790	45	1.4e-16	gaa	GO:0005575	cellular_component	cellular_component
TRINITY_DN36187_c0_g1	DICTYBASE|DDB_G0268020	70.5	3.3e-153	bkdB	GO:0003674	molecular_function	molecular_function
TRINITY_DN36193_c0_g4	DICTYBASE|DDB_G0272082	35.8	1.1e-17	DDB_G0272082	GO:0005575	cellular_component	cellular_component
TRINITY_DN36193_c0_g4	DICTYBASE|DDB_G0272082	35.8	1.1e-17	DDB_G0272082	GO:0008150	biological_process	biological_process
TRINITY_DN36202_c0_g1	DICTYBASE|DDB_G0285643	41.7	4.1e-07	mrkB	GO:0005575	cellular_component	cellular_component
TRINITY_DN36202_c0_g6	ASPGD|ASPL0000261825	62.2	5.2e-43	An02g06560	GO:0005575	cellular_component	cellular_component
TRINITY_DN36206_c0_g2	DICTYBASE|DDB_G0275795	33.1	3.4e-11	DDB_G0275795	GO:0003674	molecular_function	molecular_function
TRINITY_DN36206_c0_g2	DICTYBASE|DDB_G0275795	33.1	3.4e-11	DDB_G0275795	GO:0005575	cellular_component	cellular_component
TRINITY_DN36206_c0_g2	DICTYBASE|DDB_G0275795	33.1	3.4e-11	DDB_G0275795	GO:0008150	biological_process	biological_process
TRINITY_DN36212_c0_g1	DICTYBASE|DDB_G0278545	41.1	4.8e-10	fimC	GO:0005575	cellular_component	cellular_component
TRINITY_DN36212_c0_g1	DICTYBASE|DDB_G0278545	41.1	4.8e-10	fimC	GO:0008150	biological_process	biological_process
TRINITY_DN36212_c0_g3	DICTYBASE|DDB_G0278545	48.5	6.5e-45	fimC	GO:0005575	cellular_component	cellular_component
TRINITY_DN36212_c0_g3	DICTYBASE|DDB_G0278545	48.5	6.5e-45	fimC	GO:0008150	biological_process	biological_process
TRINITY_DN36220_c1_g11	DICTYBASE|DDB_G0269686	37.3	6.8e-11	DDB_G0269686	GO:0003674	molecular_function	molecular_function
TRINITY_DN36220_c1_g11	DICTYBASE|DDB_G0269686	37.3	6.8e-11	DDB_G0269686	GO:0005575	cellular_component	cellular_component
TRINITY_DN36220_c1_g11	DICTYBASE|DDB_G0269686	37.3	6.8e-11	DDB_G0269686	GO:0008150	biological_process	biological_process
TRINITY_DN36220_c1_g3	TAIR|locus:2121164	28.7	4.9e-10	ABD1	GO:0008150	biological_process	biological_process
TRINITY_DN36225_c1_g7	DICTYBASE|DDB_G0272190	58.3	3e-95	fam49	GO:0003674	molecular_function	molecular_function
TRINITY_DN36225_c1_g7	DICTYBASE|DDB_G0272190	58.3	3e-95	fam49	GO:0005575	cellular_component	cellular_component
TRINITY_DN36229_c0_g2	ASPGD|ASPL0000179879	36.7	6.9e-21	An01g13510	GO:0005575	cellular_component	cellular_component
TRINITY_DN36229_c0_g4	UNIPROTKB|G4MXT1	32.5	3.4e-30	MGG_08072	GO:0005575	cellular_component	cellular_component
TRINITY_DN36229_c0_g4	UNIPROTKB|G4MXT1	32.5	3.4e-30	MGG_08072	GO:0008150	biological_process	biological_process
TRINITY_DN36256_c0_g1	DICTYBASE|DDB_G0294629	24	1e-14	DDB_G0294629	GO:0003674	molecular_function	molecular_function
TRINITY_DN36274_c0_g1	TAIR|locus:2074708	37.2	2.1e-06	AT3G11230	GO:0008150	biological_process	biological_process
TRINITY_DN36274_c0_g2	TAIR|locus:2196879	64.8	1.6e-59	AT1G27530	GO:0003674	molecular_function	molecular_function
TRINITY_DN36274_c0_g2	TAIR|locus:2196879	64.8	1.6e-59	AT1G27530	GO:0008150	biological_process	biological_process
TRINITY_DN36285_c0_g1	DICTYBASE|DDB_G0286427	39.5	9.1e-55	uox	GO:0003674	molecular_function	molecular_function
TRINITY_DN36287_c0_g1	DICTYBASE|DDB_G0289979	65.8	2.5e-24	DDB_G0289979	GO:0005575	cellular_component	cellular_component
TRINITY_DN36287_c0_g2	DICTYBASE|DDB_G0289979	38.3	7e-67	DDB_G0289979	GO:0005575	cellular_component	cellular_component
TRINITY_DN36293_c0_g5	TAIR|locus:2054487	34.1	2.8e-12	AT2G30720	GO:0008150	biological_process	biological_process
TRINITY_DN36299_c0_g1	MGI|MGI:2444505	36.2	1.6e-19	Marf1	GO:0003674	molecular_function	molecular_function
TRINITY_DN36316_c0_g1	DICTYBASE|DDB_G0275177	27.4	1.5e-28	sigI	GO:0003674	molecular_function	molecular_function
TRINITY_DN36316_c0_g1	DICTYBASE|DDB_G0275177	27.4	1.5e-28	sigI	GO:0005575	cellular_component	cellular_component
TRINITY_DN36316_c0_g1	DICTYBASE|DDB_G0275177	27.4	1.5e-28	sigI	GO:0008150	biological_process	biological_process
TRINITY_DN36319_c0_g2	UNIPROTKB|Q604Q2	41.2	5.1e-16	MCA2486	GO:0003674	molecular_function	molecular_function
TRINITY_DN36319_c0_g2	UNIPROTKB|Q604Q2	41.2	5.1e-16	MCA2486	GO:0008150	biological_process	biological_process
TRINITY_DN36320_c0_g1	DICTYBASE|DDB_G0271858	46.9	3.7e-86	gmppA	GO:0005575	cellular_component	cellular_component
TRINITY_DN36336_c0_g2	TAIR|locus:2156892	31	2e-12	AT5G66090	GO:0003674	molecular_function	molecular_function
TRINITY_DN36341_c0_g6	DICTYBASE|DDB_G0291788	33.7	1.1e-51	adprt3	GO:0005575	cellular_component	cellular_component
TRINITY_DN36341_c0_g7	DICTYBASE|DDB_G0291788	39	9.6e-28	adprt3	GO:0005575	cellular_component	cellular_component
TRINITY_DN36379_c0_g3	DICTYBASE|DDB_G0270528	22.5	1.3e-09	gpt2	GO:0003674	molecular_function	molecular_function
TRINITY_DN36379_c0_g3	DICTYBASE|DDB_G0270528	22.5	1.3e-09	gpt2	GO:0005575	cellular_component	cellular_component
TRINITY_DN36379_c0_g3	DICTYBASE|DDB_G0270528	22.5	1.3e-09	gpt2	GO:0008150	biological_process	biological_process
TRINITY_DN36379_c0_g9	TAIR|locus:2197833	46.4	9.8e-24	MEE4	GO:0003674	molecular_function	molecular_function
TRINITY_DN36391_c0_g4	FB|FBgn0029942	33.1	8.3e-10	CG2059	GO:0005575	cellular_component	cellular_component
TRINITY_DN36391_c0_g4	FB|FBgn0029942	33.1	8.3e-10	CG2059	GO:0008150	biological_process	biological_process
TRINITY_DN36397_c0_g4	DICTYBASE|DDB_G0281639	34.6	7.5e-61	DDB_G0281639	GO:0005575	cellular_component	cellular_component
TRINITY_DN36400_c1_g8	TAIR|locus:2204838	53.4	1.1e-56	COX11	GO:0008150	biological_process	biological_process
TRINITY_DN36403_c1_g11	DICTYBASE|DDB_G0289371	38.1	1.9e-19	copG	GO:0003674	molecular_function	molecular_function
TRINITY_DN36403_c1_g6	DICTYBASE|DDB_G0289371	35.5	2.7e-29	copG	GO:0003674	molecular_function	molecular_function
TRINITY_DN36420_c1_g7	TAIR|locus:2184113	46.8	4e-20	AT5G10060	GO:0003674	molecular_function	molecular_function
TRINITY_DN36420_c1_g7	TAIR|locus:2184113	46.8	4e-20	AT5G10060	GO:0008150	biological_process	biological_process
TRINITY_DN36423_c0_g5	DICTYBASE|DDB_G0275567	48.2	8.3e-84	amd1	GO:0005575	cellular_component	cellular_component
TRINITY_DN36426_c0_g1	DICTYBASE|DDB_G0290029	35.3	1.4e-47	DDB_G0290029	GO:0008150	biological_process	biological_process
TRINITY_DN36434_c0_g8	DICTYBASE|DDB_G0272130	25.6	9.9e-13	DDB_G0272130	GO:0008150	biological_process	biological_process
TRINITY_DN36438_c1_g6	CGD|CAL0137287	30.5	3.4e-13	CAGL0M04125g	GO:0003674	molecular_function	molecular_function
TRINITY_DN36449_c1_g3	MGI|MGI:1925544	100	3.6e-71	Rps27a	GO:0008150	biological_process	biological_process
TRINITY_DN36467_c0_g4	ZFIN|ZDB-GENE-050522-318	35.1	5.8e-74	ttc38	GO:0005575	cellular_component	cellular_component
TRINITY_DN36467_c0_g4	ZFIN|ZDB-GENE-050522-318	35.1	5.8e-74	ttc38	GO:0008150	biological_process	biological_process
TRINITY_DN36467_c0_g8	ZFIN|ZDB-GENE-050522-318	41.9	4.7e-07	ttc38	GO:0005575	cellular_component	cellular_component
TRINITY_DN36467_c0_g8	ZFIN|ZDB-GENE-050522-318	41.9	4.7e-07	ttc38	GO:0008150	biological_process	biological_process
TRINITY_DN36479_c0_g1	ASPGD|ASPL0000289316	45	1.7e-16	AO090026000561	GO:0005575	cellular_component	cellular_component
TRINITY_DN36479_c0_g6	ASPGD|ASPL0000289316	48.2	1.7e-36	AO090026000561	GO:0005575	cellular_component	cellular_component
TRINITY_DN36487_c1_g1	DICTYBASE|DDB_G0281253	25.9	7.9e-09	rsmB	GO:0005575	cellular_component	cellular_component
TRINITY_DN36488_c0_g1	MGI|MGI:1926021	37.2	4e-19	Mctp1	GO:0008150	biological_process	biological_process
TRINITY_DN36495_c0_g1	ASPGD|ASPL0000214398	41.6	2.8e-09	An18g03600	GO:0003674	molecular_function	molecular_function
TRINITY_DN36495_c0_g1	ASPGD|ASPL0000214398	41.6	2.8e-09	An18g03600	GO:0005575	cellular_component	cellular_component
TRINITY_DN36503_c0_g1	DICTYBASE|DDB_G0284353	28.7	1.2e-30	osbI	GO:0003674	molecular_function	molecular_function
TRINITY_DN36503_c0_g1	DICTYBASE|DDB_G0284353	28.7	1.2e-30	osbI	GO:0005575	cellular_component	cellular_component
TRINITY_DN36510_c0_g4	ZFIN|ZDB-GENE-050306-44	57.3	1.5e-75	ywhae2	GO:0005575	cellular_component	cellular_component
TRINITY_DN36510_c0_g5	UNIPROTKB|G4MRU8	56.2	5e-74	MGG_13806	GO:0005575	cellular_component	cellular_component
TRINITY_DN36510_c0_g5	UNIPROTKB|G4MRU8	56.2	5e-74	MGG_13806	GO:0008150	biological_process	biological_process
TRINITY_DN36515_c0_g1	DICTYBASE|DDB_G0277135	62.3	1.1e-59	trappc3	GO:0003674	molecular_function	molecular_function
TRINITY_DN36515_c0_g1	DICTYBASE|DDB_G0277135	62.3	1.1e-59	trappc3	GO:0005575	cellular_component	cellular_component
TRINITY_DN36518_c0_g4	UNIPROTKB|G4N683	39.4	2.3e-87	MGG_08596	GO:0005575	cellular_component	cellular_component
TRINITY_DN36523_c1_g3	FB|FBgn0027101	49.1	3e-25	Dyrk3	GO:0005575	cellular_component	cellular_component
TRINITY_DN36529_c0_g1	TAIR|locus:2039022	49.3	5.8e-64	AT2G20280	GO:0008150	biological_process	biological_process
TRINITY_DN36538_c2_g6	DICTYBASE|DDB_G0279405	33.4	1.4e-49	DDB_G0279405	GO:0005575	cellular_component	cellular_component
TRINITY_DN36547_c0_g1	DICTYBASE|DDB_G0282667	34.3	1.5e-08	DDB_G0282667	GO:0003674	molecular_function	molecular_function
TRINITY_DN36547_c0_g1	DICTYBASE|DDB_G0282667	34.3	1.5e-08	DDB_G0282667	GO:0005575	cellular_component	cellular_component
TRINITY_DN36547_c0_g1	DICTYBASE|DDB_G0282667	34.3	1.5e-08	DDB_G0282667	GO:0008150	biological_process	biological_process
TRINITY_DN36565_c0_g2	DICTYBASE|DDB_G0279677	57.6	3.4e-12	denr	GO:0005575	cellular_component	cellular_component
TRINITY_DN36575_c1_g7	UNIPROTKB|Q48KU9	63.4	1.4e-10	PSPPH_1741	GO:0003674	molecular_function	molecular_function
TRINITY_DN36575_c1_g7	UNIPROTKB|Q48KU9	63.4	1.4e-10	PSPPH_1741	GO:0005575	cellular_component	cellular_component
TRINITY_DN36575_c1_g7	UNIPROTKB|Q48KU9	63.4	1.4e-10	PSPPH_1741	GO:0008150	biological_process	biological_process
TRINITY_DN36579_c0_g14	RGD|1566204	41.2	2.3e-10	Heatr6	GO:0003674	molecular_function	molecular_function
TRINITY_DN36579_c0_g14	RGD|1566204	41.2	2.3e-10	Heatr6	GO:0005575	cellular_component	cellular_component
TRINITY_DN36579_c0_g14	RGD|1566204	41.2	2.3e-10	Heatr6	GO:0008150	biological_process	biological_process
TRINITY_DN36591_c0_g1	DICTYBASE|DDB_G0290575	47.8	2.3e-10	DDB_G0290575	GO:0005575	cellular_component	cellular_component
TRINITY_DN36599_c0_g2	DICTYBASE|DDB_G0272845	42.2	2.2e-103	DDB_G0272845	GO:0005575	cellular_component	cellular_component
TRINITY_DN36613_c0_g1	ASPGD|ASPL0000252461	30.8	4.5e-12	An01g13820	GO:0003674	molecular_function	molecular_function
TRINITY_DN36613_c0_g1	ASPGD|ASPL0000252461	30.8	4.5e-12	An01g13820	GO:0005575	cellular_component	cellular_component
TRINITY_DN36613_c0_g1	ASPGD|ASPL0000252461	30.8	4.5e-12	An01g13820	GO:0008150	biological_process	biological_process
TRINITY_DN36616_c0_g6	POMBASE|SPAC17G8.07	36.6	1e-10	yaf9	GO:0003674	molecular_function	molecular_function
TRINITY_DN36620_c0_g1	FB|FBgn0017572	36.3	5.6e-34	Mo25	GO:0003674	molecular_function	molecular_function
TRINITY_DN36623_c0_g1	UNIPROTKB|Q603S8	53.9	1.3e-10	MCA0751	GO:0003674	molecular_function	molecular_function
TRINITY_DN36623_c0_g1	UNIPROTKB|Q603S8	53.9	1.3e-10	MCA0751	GO:0005575	cellular_component	cellular_component
TRINITY_DN36623_c0_g1	UNIPROTKB|Q603S8	53.9	1.3e-10	MCA0751	GO:0008150	biological_process	biological_process
TRINITY_DN36625_c0_g2	TAIR|locus:2146839	36	5.9e-06	AT5G26610	GO:0008150	biological_process	biological_process
TRINITY_DN36640_c0_g1	TAIR|locus:2031010	43.4	6.9e-11	AT1G50020	GO:0003674	molecular_function	molecular_function
TRINITY_DN36640_c0_g1	TAIR|locus:2031010	43.4	6.9e-11	AT1G50020	GO:0008150	biological_process	biological_process
TRINITY_DN36640_c0_g3	UNIPROTKB|Q605L2	44.7	2.6e-55	MCA2268	GO:0003674	molecular_function	molecular_function
TRINITY_DN36640_c0_g3	UNIPROTKB|Q605L2	44.7	2.6e-55	MCA2268	GO:0005575	cellular_component	cellular_component
TRINITY_DN36640_c0_g3	UNIPROTKB|Q605L2	44.7	2.6e-55	MCA2268	GO:0008150	biological_process	biological_process
TRINITY_DN36648_c0_g1	FB|FBgn0015320	70.6	6.4e-55	Ubc2	GO:0005575	cellular_component	cellular_component
TRINITY_DN36653_c0_g3	TAIR|locus:2050054	40.7	5e-41	UFD1	GO:0003674	molecular_function	molecular_function
TRINITY_DN36663_c0_g2	TAIR|locus:2049450	46.8	2.7e-19	AT2G36300	GO:0003674	molecular_function	molecular_function
TRINITY_DN36663_c0_g2	TAIR|locus:2049450	46.8	2.7e-19	AT2G36300	GO:0008150	biological_process	biological_process
TRINITY_DN36680_c0_g3	DICTYBASE|DDB_G0274827	45.1	2.1e-43	DDB_G0274827	GO:0005575	cellular_component	cellular_component
TRINITY_DN36690_c0_g3	TAIR|locus:2824443	42.1	8.3e-60	CWC16a	GO:0003674	molecular_function	molecular_function
TRINITY_DN36690_c0_g3	TAIR|locus:2824443	42.1	8.3e-60	CWC16a	GO:0008150	biological_process	biological_process
TRINITY_DN36693_c0_g1	TAIR|locus:2169548	27	5.1e-20	AT5G35560	GO:0003674	molecular_function	molecular_function
TRINITY_DN36693_c0_g1	TAIR|locus:2169548	27	5.1e-20	AT5G35560	GO:0008150	biological_process	biological_process
TRINITY_DN36703_c0_g1	DICTYBASE|DDB_G0285907	51.9	4.7e-50	DDB_G0285907	GO:0003674	molecular_function	molecular_function
TRINITY_DN36703_c0_g1	DICTYBASE|DDB_G0285907	51.9	4.7e-50	DDB_G0285907	GO:0005575	cellular_component	cellular_component
TRINITY_DN36703_c0_g1	DICTYBASE|DDB_G0285907	51.9	4.7e-50	DDB_G0285907	GO:0008150	biological_process	biological_process
TRINITY_DN36707_c1_g3	TAIR|locus:2181539	55.3	1.3e-08	AT5G08200	GO:0003674	molecular_function	molecular_function
TRINITY_DN36710_c0_g2	DICTYBASE|DDB_G0272668	31.4	1.1e-14	ppr2	GO:0008150	biological_process	biological_process
TRINITY_DN36712_c1_g3	DICTYBASE|DDB_G0282209	27.4	3.1e-38	DDB_G0282209	GO:0003674	molecular_function	molecular_function
TRINITY_DN36712_c1_g3	DICTYBASE|DDB_G0282209	27.4	3.1e-38	DDB_G0282209	GO:0008150	biological_process	biological_process
TRINITY_DN36722_c0_g1	ASPGD|ASPL0000101684	31.2	1.8e-12	Afu1g05150	GO:0008150	biological_process	biological_process
TRINITY_DN36731_c1_g6	DICTYBASE|DDB_G0270296	34.8	1.6e-65	dcd1A	GO:0003674	molecular_function	molecular_function
TRINITY_DN36731_c1_g6	DICTYBASE|DDB_G0270296	34.8	1.6e-65	dcd1A	GO:0005575	cellular_component	cellular_component
TRINITY_DN36731_c1_g6	DICTYBASE|DDB_G0270296	34.8	1.6e-65	dcd1A	GO:0008150	biological_process	biological_process
TRINITY_DN36735_c0_g1	TAIR|locus:2074949	37.7	1.3e-78	AT3G09570	GO:0003674	molecular_function	molecular_function
TRINITY_DN36735_c0_g1	TAIR|locus:2074949	37.7	1.3e-78	AT3G09570	GO:0008150	biological_process	biological_process
TRINITY_DN36745_c0_g1	TAIR|locus:2139335	35.4	1.3e-67	AT4G03020	GO:0008150	biological_process	biological_process
TRINITY_DN36754_c1_g5	ASPGD|ASPL0000008970	36.6	1.2e-10	AN6966	GO:0003674	molecular_function	molecular_function
TRINITY_DN36754_c1_g5	ASPGD|ASPL0000008970	36.6	1.2e-10	AN6966	GO:0005575	cellular_component	cellular_component
TRINITY_DN36754_c1_g6	ASPGD|ASPL0000033054	46.2	8.6e-15	AN5253	GO:0005575	cellular_component	cellular_component
TRINITY_DN36774_c0_g5	DICTYBASE|DDB_G0285373	47.3	8.3e-53	mybL	GO:0008150	biological_process	biological_process
TRINITY_DN36793_c0_g2	DICTYBASE|DDB_G0282115	26.6	2.3e-18	DDB_G0282115	GO:0005575	cellular_component	cellular_component
TRINITY_DN36793_c0_g2	DICTYBASE|DDB_G0282115	26.6	2.3e-18	DDB_G0282115	GO:0008150	biological_process	biological_process
TRINITY_DN36800_c0_g1	CGD|CAL0000180236	50	1e-11	TAR1	GO:0003674	molecular_function	molecular_function
TRINITY_DN36800_c0_g2	CGD|CAL0000180236	69.7	5.6e-19	TAR1	GO:0003674	molecular_function	molecular_function
TRINITY_DN36800_c0_g3	SGD|S000028422	57.1	1.8e-15	TAR1	GO:0003674	molecular_function	molecular_function
TRINITY_DN36800_c0_g4	SGD|S000028422	61.4	3.6e-11	TAR1	GO:0003674	molecular_function	molecular_function
TRINITY_DN36800_c0_g5	SGD|S000028422	46.6	1.3e-06	TAR1	GO:0003674	molecular_function	molecular_function
TRINITY_DN36801_c0_g6	ASPGD|ASPL0000283006	41.7	6.6e-53	AO090012000787	GO:0003674	molecular_function	molecular_function
TRINITY_DN36801_c0_g6	ASPGD|ASPL0000283006	41.7	6.6e-53	AO090012000787	GO:0008150	biological_process	biological_process
TRINITY_DN36814_c0_g2	DICTYBASE|DDB_G0282801	40.5	1e-06	DDB_G0282801	GO:0003674	molecular_function	molecular_function
TRINITY_DN36814_c0_g2	DICTYBASE|DDB_G0282801	40.5	1e-06	DDB_G0282801	GO:0005575	cellular_component	cellular_component
TRINITY_DN36814_c0_g2	DICTYBASE|DDB_G0282801	40.5	1e-06	DDB_G0282801	GO:0008150	biological_process	biological_process
TRINITY_DN36814_c0_g3	DICTYBASE|DDB_G0282801	26.3	4.1e-25	DDB_G0282801	GO:0003674	molecular_function	molecular_function
TRINITY_DN36814_c0_g3	DICTYBASE|DDB_G0282801	26.3	4.1e-25	DDB_G0282801	GO:0005575	cellular_component	cellular_component
TRINITY_DN36814_c0_g3	DICTYBASE|DDB_G0282801	26.3	4.1e-25	DDB_G0282801	GO:0008150	biological_process	biological_process
TRINITY_DN36826_c2_g4	DICTYBASE|DDB_G0287817	47.1	8.4e-31	wdr24	GO:0003674	molecular_function	molecular_function
TRINITY_DN36826_c2_g4	DICTYBASE|DDB_G0287817	47.1	8.4e-31	wdr24	GO:0005575	cellular_component	cellular_component
TRINITY_DN36826_c2_g4	DICTYBASE|DDB_G0287817	47.1	8.4e-31	wdr24	GO:0008150	biological_process	biological_process
TRINITY_DN36835_c1_g3	RGD|620266	39.5	1.1e-73	Abcc4	GO:0003674	molecular_function	molecular_function
TRINITY_DN36845_c1_g4	ZFIN|ZDB-GENE-060825-39	52.1	2.5e-48	zgc:153441	GO:0005575	cellular_component	cellular_component
TRINITY_DN36859_c0_g1	DICTYBASE|DDB_G0278535	32.6	6.9e-26	DDB_G0278535	GO:0005575	cellular_component	cellular_component
TRINITY_DN36863_c0_g6	DICTYBASE|DDB_G0276689	26.8	3.3e-19	DDB_G0276689	GO:0003674	molecular_function	molecular_function
TRINITY_DN36863_c0_g6	DICTYBASE|DDB_G0276689	26.8	3.3e-19	DDB_G0276689	GO:0005575	cellular_component	cellular_component
TRINITY_DN36863_c0_g6	DICTYBASE|DDB_G0276689	26.8	3.3e-19	DDB_G0276689	GO:0008150	biological_process	biological_process
TRINITY_DN36864_c0_g3	DICTYBASE|DDB_G0270028	52.6	3.6e-148	DDB_G0270028	GO:0005575	cellular_component	cellular_component
TRINITY_DN36875_c0_g1	DICTYBASE|DDB_G0272542	33.2	8.9e-44	prkag	GO:0003674	molecular_function	molecular_function
TRINITY_DN36875_c0_g1	DICTYBASE|DDB_G0272542	33.2	8.9e-44	prkag	GO:0005575	cellular_component	cellular_component
TRINITY_DN36875_c0_g1	DICTYBASE|DDB_G0272542	33.2	8.9e-44	prkag	GO:0008150	biological_process	biological_process
TRINITY_DN36902_c1_g1	UNIPROTKB|Q87U55	100	4.8e-06	PSPTO_5459	GO:0003674	molecular_function	molecular_function
TRINITY_DN36902_c1_g1	UNIPROTKB|Q87U55	100	4.8e-06	PSPTO_5459	GO:0005575	cellular_component	cellular_component
TRINITY_DN36902_c1_g1	UNIPROTKB|Q87U55	100	4.8e-06	PSPTO_5459	GO:0008150	biological_process	biological_process
TRINITY_DN36928_c0_g1	TAIR|locus:2176070	36	5.6e-07	AT5G64780	GO:0003674	molecular_function	molecular_function
TRINITY_DN36928_c0_g1	TAIR|locus:2176070	36	5.6e-07	AT5G64780	GO:0008150	biological_process	biological_process
TRINITY_DN36934_c0_g1	DICTYBASE|DDB_G0275177	28	2.3e-30	sigI	GO:0003674	molecular_function	molecular_function
TRINITY_DN36934_c0_g1	DICTYBASE|DDB_G0275177	28	2.3e-30	sigI	GO:0005575	cellular_component	cellular_component
TRINITY_DN36934_c0_g1	DICTYBASE|DDB_G0275177	28	2.3e-30	sigI	GO:0008150	biological_process	biological_process
TRINITY_DN36953_c0_g1	UNIPROTKB|Q4WRG2	40.3	2.8e-109	AFUA_1G16420	GO:0003674	molecular_function	molecular_function
TRINITY_DN36953_c0_g1	UNIPROTKB|Q4WRG2	40.3	2.8e-109	AFUA_1G16420	GO:0005575	cellular_component	cellular_component
TRINITY_DN36953_c0_g1	UNIPROTKB|Q4WRG2	40.3	2.8e-109	AFUA_1G16420	GO:0008150	biological_process	biological_process
TRINITY_DN36957_c0_g1	POMBASE|SPBC839.07	31.5	1.7e-07	ibp1	GO:0008150	biological_process	biological_process
TRINITY_DN36959_c1_g10	DICTYBASE|DDB_G0288315	41.1	2.9e-70	DDB_G0288315	GO:0003674	molecular_function	molecular_function
TRINITY_DN36959_c1_g10	DICTYBASE|DDB_G0288315	41.1	2.9e-70	DDB_G0288315	GO:0008150	biological_process	biological_process
TRINITY_DN36965_c0_g3	ZFIN|ZDB-GENE-070424-70	27.7	2.6e-34	tmem135	GO:0003674	molecular_function	molecular_function
TRINITY_DN36965_c0_g3	ZFIN|ZDB-GENE-070424-70	27.7	2.6e-34	tmem135	GO:0008150	biological_process	biological_process
TRINITY_DN36969_c0_g1	FB|FBgn0033349	49.3	2.1e-31	CG8243	GO:0005575	cellular_component	cellular_component
TRINITY_DN36970_c1_g2	TAIR|locus:2115169	53	1.9e-44	AT4G36960	GO:0008150	biological_process	biological_process
TRINITY_DN36976_c0_g1	DICTYBASE|DDB_G0293588	47.6	5.4e-74	ggps1	GO:0005575	cellular_component	cellular_component
TRINITY_DN36979_c0_g2	CGD|CAL0000147233	36.1	2.4e-19	CPAR2_701510	GO:0003674	molecular_function	molecular_function
TRINITY_DN36979_c0_g2	CGD|CAL0000147233	36.1	2.4e-19	CPAR2_701510	GO:0008150	biological_process	biological_process
TRINITY_DN36980_c0_g1	DICTYBASE|DDB_G0288647	70.6	7e-154	acad8	GO:0005575	cellular_component	cellular_component
TRINITY_DN36991_c0_g6	DICTYBASE|DDB_G0280921	32.4	4.3e-63	DDB_G0280921	GO:0003674	molecular_function	molecular_function
TRINITY_DN36991_c0_g6	DICTYBASE|DDB_G0280921	32.4	4.3e-63	DDB_G0280921	GO:0005575	cellular_component	cellular_component
TRINITY_DN37001_c0_g1	SGD|S000028567	91.5	7.4e-19	RRT15	GO:0003674	molecular_function	molecular_function
TRINITY_DN37001_c0_g1	SGD|S000028567	91.5	7.4e-19	RRT15	GO:0005575	cellular_component	cellular_component
TRINITY_DN37001_c0_g1	SGD|S000028567	91.5	7.4e-19	RRT15	GO:0008150	biological_process	biological_process
TRINITY_DN37006_c0_g2	DICTYBASE|DDB_G0286341	48.5	7.8e-72	DDB_G0286341	GO:0005575	cellular_component	cellular_component
TRINITY_DN37006_c0_g2	DICTYBASE|DDB_G0286341	48.5	7.8e-72	DDB_G0286341	GO:0008150	biological_process	biological_process
TRINITY_DN37011_c1_g1	TAIR|locus:2159391	33.1	1e-25	ECT3	GO:0008150	biological_process	biological_process
TRINITY_DN37024_c0_g1	ASPGD|ASPL0000101433	33.3	5.8e-52	Afu1g02630	GO:0003674	molecular_function	molecular_function
TRINITY_DN37024_c0_g1	ASPGD|ASPL0000101433	33.3	5.8e-52	Afu1g02630	GO:0008150	biological_process	biological_process
TRINITY_DN37030_c1_g1	TAIR|locus:2098560	37.5	5.6e-09	AT3G07090	GO:0003674	molecular_function	molecular_function
TRINITY_DN37030_c1_g1	TAIR|locus:2098560	37.5	5.6e-09	AT3G07090	GO:0008150	biological_process	biological_process
TRINITY_DN37038_c0_g1	TAIR|locus:2087847	23.7	1.8e-06	AT3G22410	GO:0003674	molecular_function	molecular_function
TRINITY_DN37038_c0_g1	TAIR|locus:2087847	23.7	1.8e-06	AT3G22410	GO:0008150	biological_process	biological_process
TRINITY_DN37052_c0_g6	TAIR|locus:2077137	32.5	5.3e-06	AT3G46020	GO:0005575	cellular_component	cellular_component
TRINITY_DN37052_c0_g6	TAIR|locus:2077137	32.5	5.3e-06	AT3G46020	GO:0008150	biological_process	biological_process
TRINITY_DN37060_c0_g5	ZFIN|ZDB-GENE-061013-787	23.4	2.3e-20	ccdc151	GO:0003674	molecular_function	molecular_function
TRINITY_DN37069_c0_g5	ZFIN|ZDB-GENE-040426-916	52.3	4.5e-29	smu1a	GO:0003674	molecular_function	molecular_function
TRINITY_DN37080_c0_g3	DICTYBASE|DDB_G0270006	30.8	2.4e-20	jcdI	GO:0003674	molecular_function	molecular_function
TRINITY_DN37080_c0_g3	DICTYBASE|DDB_G0270006	30.8	2.4e-20	jcdI	GO:0005575	cellular_component	cellular_component
TRINITY_DN37080_c0_g3	DICTYBASE|DDB_G0270006	30.8	2.4e-20	jcdI	GO:0008150	biological_process	biological_process
TRINITY_DN37081_c0_g1	ASPGD|ASPL0000319660	34.7	5e-16	AO090023000361	GO:0003674	molecular_function	molecular_function
TRINITY_DN37081_c0_g1	ASPGD|ASPL0000319660	34.7	5e-16	AO090023000361	GO:0005575	cellular_component	cellular_component
TRINITY_DN37081_c0_g1	ASPGD|ASPL0000319660	34.7	5e-16	AO090023000361	GO:0008150	biological_process	biological_process
TRINITY_DN37085_c1_g1	SGD|S000002183	34	1.2e-20	RTK1	GO:0005575	cellular_component	cellular_component
TRINITY_DN37085_c1_g1	SGD|S000002183	34	1.2e-20	RTK1	GO:0008150	biological_process	biological_process
TRINITY_DN37093_c0_g1	TAIR|locus:2066241	37.1	4.7e-44	AT2G26470	GO:0003674	molecular_function	molecular_function
TRINITY_DN37093_c0_g1	TAIR|locus:2066241	37.1	4.7e-44	AT2G26470	GO:0008150	biological_process	biological_process
TRINITY_DN37097_c0_g4	RGD|1306696	44.2	3.1e-18	Abcc10	GO:0003674	molecular_function	molecular_function
TRINITY_DN37097_c0_g4	RGD|1306696	44.2	3.1e-18	Abcc10	GO:0005575	cellular_component	cellular_component
TRINITY_DN37097_c0_g4	RGD|1306696	44.2	3.1e-18	Abcc10	GO:0008150	biological_process	biological_process
TRINITY_DN37099_c0_g7	DICTYBASE|DDB_G0272254	44	1.4e-06	DDB_G0272254	GO:0005575	cellular_component	cellular_component
TRINITY_DN37104_c1_g2	DICTYBASE|DDB_G0287817	41.2	3.2e-23	wdr24	GO:0003674	molecular_function	molecular_function
TRINITY_DN37104_c1_g2	DICTYBASE|DDB_G0287817	41.2	3.2e-23	wdr24	GO:0005575	cellular_component	cellular_component
TRINITY_DN37104_c1_g2	DICTYBASE|DDB_G0287817	41.2	3.2e-23	wdr24	GO:0008150	biological_process	biological_process
TRINITY_DN37131_c0_g1	FB|FBgn0037592	29.9	1.1e-34	CG11737	GO:0003674	molecular_function	molecular_function
TRINITY_DN37133_c0_g3	MGI|MGI:1922833	100	3.1e-30	Trir	GO:0005575	cellular_component	cellular_component
TRINITY_DN37136_c0_g2	ZFIN|ZDB-GENE-040724-203	30.6	1.1e-11	si:rp71-1p14.7	GO:0003674	molecular_function	molecular_function
TRINITY_DN37136_c0_g2	ZFIN|ZDB-GENE-040724-203	30.6	1.1e-11	si:rp71-1p14.7	GO:0005575	cellular_component	cellular_component
TRINITY_DN37136_c0_g2	ZFIN|ZDB-GENE-040724-203	30.6	1.1e-11	si:rp71-1p14.7	GO:0008150	biological_process	biological_process
TRINITY_DN37152_c2_g4	UNIPROTKB|Q83AH9	42	1.2e-37	CBU_1907	GO:0008150	biological_process	biological_process
TRINITY_DN37156_c0_g1	UNIPROTKB|Q603S8	59.1	3e-11	MCA0751	GO:0003674	molecular_function	molecular_function
TRINITY_DN37156_c0_g1	UNIPROTKB|Q603S8	59.1	3e-11	MCA0751	GO:0005575	cellular_component	cellular_component
TRINITY_DN37156_c0_g1	UNIPROTKB|Q603S8	59.1	3e-11	MCA0751	GO:0008150	biological_process	biological_process
TRINITY_DN37156_c0_g2	UNIPROTKB|Q603S8	72.4	1.7e-15	MCA0751	GO:0003674	molecular_function	molecular_function
TRINITY_DN37156_c0_g2	UNIPROTKB|Q603S8	72.4	1.7e-15	MCA0751	GO:0005575	cellular_component	cellular_component
TRINITY_DN37156_c0_g2	UNIPROTKB|Q603S8	72.4	1.7e-15	MCA0751	GO:0008150	biological_process	biological_process
TRINITY_DN37164_c1_g4	UNIPROTKB|Q81UC8	20.4	3.7e-09	GBAA_0950	GO:0003674	molecular_function	molecular_function
TRINITY_DN37164_c1_g4	UNIPROTKB|Q81UC8	20.4	3.7e-09	GBAA_0950	GO:0005575	cellular_component	cellular_component
TRINITY_DN37164_c1_g4	UNIPROTKB|Q81UC8	20.4	3.7e-09	GBAA_0950	GO:0008150	biological_process	biological_process
TRINITY_DN37167_c1_g6	DICTYBASE|DDB_G0271988	36.4	6.8e-13	DDB_G0271988	GO:0003674	molecular_function	molecular_function
TRINITY_DN37167_c1_g6	DICTYBASE|DDB_G0271988	36.4	6.8e-13	DDB_G0271988	GO:0008150	biological_process	biological_process
TRINITY_DN37176_c0_g3	ASPGD|ASPL0000187713	34.7	1.2e-29	An01g12950	GO:0003674	molecular_function	molecular_function
TRINITY_DN37176_c0_g3	ASPGD|ASPL0000187713	34.7	1.2e-29	An01g12950	GO:0005575	cellular_component	cellular_component
TRINITY_DN37176_c0_g3	ASPGD|ASPL0000187713	34.7	1.2e-29	An01g12950	GO:0008150	biological_process	biological_process
TRINITY_DN37178_c0_g1	ASPGD|ASPL0000041320	45.9	2e-08	AN11377	GO:0008150	biological_process	biological_process
TRINITY_DN37179_c0_g2	TAIR|locus:2127198	43.7	2e-13	AT4G23040	GO:0003674	molecular_function	molecular_function
TRINITY_DN37179_c0_g2	TAIR|locus:2127198	43.7	2e-13	AT4G23040	GO:0008150	biological_process	biological_process
TRINITY_DN37184_c1_g3	TAIR|locus:2157849	40	1.4e-10	AT5G49540	GO:0003674	molecular_function	molecular_function
TRINITY_DN37188_c0_g1	TAIR|locus:2134183	37.7	4.8e-09	AT4G33640	GO:0003674	molecular_function	molecular_function
TRINITY_DN37188_c0_g1	TAIR|locus:2134183	37.7	4.8e-09	AT4G33640	GO:0008150	biological_process	biological_process
TRINITY_DN37188_c0_g2	DICTYBASE|DDB_G0272791	44.3	2.9e-75	rsc11-1	GO:0003674	molecular_function	molecular_function
TRINITY_DN37188_c0_g2	DICTYBASE|DDB_G0272791	44.3	2.9e-75	rsc11-1	GO:0005575	cellular_component	cellular_component
TRINITY_DN37188_c0_g2	DICTYBASE|DDB_G0272791	44.3	2.9e-75	rsc11-1	GO:0008150	biological_process	biological_process
TRINITY_DN37192_c0_g5	DICTYBASE|DDB_G0286241	41.7	1.8e-06	aifD	GO:0005575	cellular_component	cellular_component
TRINITY_DN37192_c0_g5	DICTYBASE|DDB_G0286241	41.7	1.8e-06	aifD	GO:0008150	biological_process	biological_process
TRINITY_DN37192_c0_g7	DICTYBASE|DDB_G0286241	35	7.2e-16	aifD	GO:0005575	cellular_component	cellular_component
TRINITY_DN37192_c0_g7	DICTYBASE|DDB_G0286241	35	7.2e-16	aifD	GO:0008150	biological_process	biological_process
TRINITY_DN37193_c0_g4	UNIPROTKB|Q6DUB4	74.6	3.6e-89	Rab7b	GO:0003674	molecular_function	molecular_function
TRINITY_DN37193_c0_g4	UNIPROTKB|Q6DUB4	74.6	3.6e-89	Rab7b	GO:0008150	biological_process	biological_process
TRINITY_DN37201_c0_g2	TAIR|locus:2145890	44.4	8.1e-17	AT5G30490	GO:0003674	molecular_function	molecular_function
TRINITY_DN37201_c0_g2	TAIR|locus:2145890	44.4	8.1e-17	AT5G30490	GO:0008150	biological_process	biological_process
TRINITY_DN37208_c1_g1	DICTYBASE|DDB_G0284525	41.6	1.5e-56	tmem184A	GO:0003674	molecular_function	molecular_function
TRINITY_DN37208_c1_g1	DICTYBASE|DDB_G0284525	41.6	1.5e-56	tmem184A	GO:0008150	biological_process	biological_process
TRINITY_DN37215_c0_g1	CGD|CAL0000149779	28.6	2.1e-09	CPAR2_700540	GO:0003674	molecular_function	molecular_function
TRINITY_DN37215_c0_g1	CGD|CAL0000149779	28.6	2.1e-09	CPAR2_700540	GO:0005575	cellular_component	cellular_component
TRINITY_DN37229_c0_g2	ZFIN|ZDB-GENE-040426-1389	55.4	1.3e-39	ccdc25	GO:0003674	molecular_function	molecular_function
TRINITY_DN37229_c0_g2	ZFIN|ZDB-GENE-040426-1389	55.4	1.3e-39	ccdc25	GO:0005575	cellular_component	cellular_component
TRINITY_DN37229_c0_g2	ZFIN|ZDB-GENE-040426-1389	55.4	1.3e-39	ccdc25	GO:0008150	biological_process	biological_process
TRINITY_DN37229_c0_g5	TAIR|locus:2066241	29.3	5.3e-12	AT2G26470	GO:0003674	molecular_function	molecular_function
TRINITY_DN37229_c0_g5	TAIR|locus:2066241	29.3	5.3e-12	AT2G26470	GO:0008150	biological_process	biological_process
TRINITY_DN37230_c1_g6	ZFIN|ZDB-GENE-070410-120	56.7	2.2e-14	mlycd	GO:0005575	cellular_component	cellular_component
TRINITY_DN37233_c0_g1	TAIR|locus:2178403	34	1.5e-24	emb2731	GO:0003674	molecular_function	molecular_function
TRINITY_DN37241_c0_g1	DICTYBASE|DDB_G0277667	55.6	7.3e-68	DDB_G0277667	GO:0003674	molecular_function	molecular_function
TRINITY_DN37242_c0_g2	UNIPROTKB|Q0C1S6	43	2.7e-17	HNE_1609	GO:0003674	molecular_function	molecular_function
TRINITY_DN37242_c0_g2	UNIPROTKB|Q0C1S6	43	2.7e-17	HNE_1609	GO:0008150	biological_process	biological_process
TRINITY_DN37243_c0_g3	ZFIN|ZDB-GENE-050309-170	31.9	4.6e-17	ak7b	GO:0005575	cellular_component	cellular_component
TRINITY_DN37266_c0_g6	TAIR|locus:2026856	25.2	8.1e-07	AT1G70480	GO:0003674	molecular_function	molecular_function
TRINITY_DN37266_c0_g6	TAIR|locus:2026856	25.2	8.1e-07	AT1G70480	GO:0008150	biological_process	biological_process
TRINITY_DN37275_c0_g1	TAIR|locus:2076234	31.1	4.1e-20	AT3G10210	GO:0003674	molecular_function	molecular_function
TRINITY_DN37275_c0_g1	TAIR|locus:2076234	31.1	4.1e-20	AT3G10210	GO:0008150	biological_process	biological_process
TRINITY_DN37284_c0_g1	UNIPROTKB|Q4WRG2	41.3	1.4e-111	AFUA_1G16420	GO:0003674	molecular_function	molecular_function
TRINITY_DN37284_c0_g1	UNIPROTKB|Q4WRG2	41.3	1.4e-111	AFUA_1G16420	GO:0005575	cellular_component	cellular_component
TRINITY_DN37284_c0_g1	UNIPROTKB|Q4WRG2	41.3	1.4e-111	AFUA_1G16420	GO:0008150	biological_process	biological_process
TRINITY_DN37290_c0_g1	DICTYBASE|DDB_G0288569	41.9	3.2e-12	DDB_G0288569	GO:0003674	molecular_function	molecular_function
TRINITY_DN37290_c0_g7	ZFIN|ZDB-GENE-040426-838	42	1.2e-16	washc5	GO:0003674	molecular_function	molecular_function
TRINITY_DN37296_c0_g3	ZFIN|ZDB-GENE-040808-42	34.2	1.8e-38	tango2	GO:0003674	molecular_function	molecular_function
TRINITY_DN37296_c0_g3	ZFIN|ZDB-GENE-040808-42	34.2	1.8e-38	tango2	GO:0005575	cellular_component	cellular_component
TRINITY_DN37296_c0_g3	ZFIN|ZDB-GENE-040808-42	34.2	1.8e-38	tango2	GO:0008150	biological_process	biological_process
TRINITY_DN37298_c0_g2	ASPGD|ASPL0000038710	48.1	4.1e-85	AN11177	GO:0005575	cellular_component	cellular_component
TRINITY_DN37312_c0_g1	POMBASE|SPAC4H3.07c	40.3	2.8e-09	rdl2	GO:0008150	biological_process	biological_process
TRINITY_DN37312_c0_g3	TAIR|locus:2035159	43.7	3.4e-21	AT1G52590	GO:0003674	molecular_function	molecular_function
TRINITY_DN37312_c0_g3	TAIR|locus:2035159	43.7	3.4e-21	AT1G52590	GO:0008150	biological_process	biological_process
TRINITY_DN37327_c0_g1	DICTYBASE|DDB_G0285899	43.3	1.4e-112	DDB_G0285899	GO:0005575	cellular_component	cellular_component
TRINITY_DN37327_c0_g3	DICTYBASE|DDB_G0285899	46.4	2.4e-118	DDB_G0285899	GO:0005575	cellular_component	cellular_component
TRINITY_DN37329_c0_g7	ASPGD|ASPL0000043642	33.1	9e-18	ngn8	GO:0005575	cellular_component	cellular_component
TRINITY_DN37329_c0_g7	ASPGD|ASPL0000043642	33.1	9e-18	ngn8	GO:0008150	biological_process	biological_process
TRINITY_DN37332_c0_g1	DICTYBASE|DDB_G0271948	47.8	3.2e-12	DDB_G0271948	GO:0003674	molecular_function	molecular_function
TRINITY_DN37332_c0_g3	UNIPROTKB|G4NI36	27	5.1e-18	MGG_09360	GO:0005575	cellular_component	cellular_component
TRINITY_DN37332_c0_g3	UNIPROTKB|G4NI36	27	5.1e-18	MGG_09360	GO:0008150	biological_process	biological_process
TRINITY_DN37332_c0_g4	UNIPROTKB|G4NI36	27.9	2.7e-17	MGG_09360	GO:0005575	cellular_component	cellular_component
TRINITY_DN37332_c0_g4	UNIPROTKB|G4NI36	27.9	2.7e-17	MGG_09360	GO:0008150	biological_process	biological_process
TRINITY_DN37345_c0_g6	DICTYBASE|DDB_G0275415	50.2	8.6e-58	DDB_G0275415	GO:0005575	cellular_component	cellular_component
TRINITY_DN37358_c0_g2	UNIPROTKB|Q604Q2	37	4.1e-15	MCA2486	GO:0003674	molecular_function	molecular_function
TRINITY_DN37358_c0_g2	UNIPROTKB|Q604Q2	37	4.1e-15	MCA2486	GO:0008150	biological_process	biological_process
TRINITY_DN37366_c0_g5	ZFIN|ZDB-GENE-030131-3251	40.9	2.2e-08	ppp6r3	GO:0003674	molecular_function	molecular_function
TRINITY_DN37366_c0_g5	ZFIN|ZDB-GENE-030131-3251	40.9	2.2e-08	ppp6r3	GO:0005575	cellular_component	cellular_component
TRINITY_DN37366_c0_g5	ZFIN|ZDB-GENE-030131-3251	40.9	2.2e-08	ppp6r3	GO:0008150	biological_process	biological_process
TRINITY_DN37371_c0_g3	MGI|MGI:1924992	31.6	1.8e-12	Fbxo42	GO:0003674	molecular_function	molecular_function
TRINITY_DN37371_c0_g3	MGI|MGI:1924992	31.6	1.8e-12	Fbxo42	GO:0005575	cellular_component	cellular_component
TRINITY_DN37371_c0_g3	MGI|MGI:1924992	31.6	1.8e-12	Fbxo42	GO:0008150	biological_process	biological_process
TRINITY_DN37378_c0_g1	DICTYBASE|DDB_G0288017	26.9	5.7e-35	DDB_G0288017	GO:0003674	molecular_function	molecular_function
TRINITY_DN37378_c0_g1	DICTYBASE|DDB_G0288017	26.9	5.7e-35	DDB_G0288017	GO:0005575	cellular_component	cellular_component
TRINITY_DN37378_c0_g1	DICTYBASE|DDB_G0288017	26.9	5.7e-35	DDB_G0288017	GO:0008150	biological_process	biological_process
TRINITY_DN37381_c1_g2	ASPGD|ASPL0000319660	32.7	1.2e-16	AO090023000361	GO:0003674	molecular_function	molecular_function
TRINITY_DN37381_c1_g2	ASPGD|ASPL0000319660	32.7	1.2e-16	AO090023000361	GO:0005575	cellular_component	cellular_component
TRINITY_DN37381_c1_g2	ASPGD|ASPL0000319660	32.7	1.2e-16	AO090023000361	GO:0008150	biological_process	biological_process
TRINITY_DN37386_c0_g2	UNIPROTKB|Q747I6	38.2	1.6e-13	GSU3280	GO:0003674	molecular_function	molecular_function
TRINITY_DN37386_c0_g2	UNIPROTKB|Q747I6	38.2	1.6e-13	GSU3280	GO:0008150	biological_process	biological_process
TRINITY_DN37389_c1_g13	RGD|620266	50	3.8e-11	Abcc4	GO:0003674	molecular_function	molecular_function
TRINITY_DN37390_c0_g5	ASPGD|ASPL0000283006	36.8	3.6e-44	AO090012000787	GO:0003674	molecular_function	molecular_function
TRINITY_DN37390_c0_g5	ASPGD|ASPL0000283006	36.8	3.6e-44	AO090012000787	GO:0008150	biological_process	biological_process
TRINITY_DN37404_c0_g3	UNIPROTKB|Q3Z7G4	52	2.7e-06	DET1120	GO:0003674	molecular_function	molecular_function
TRINITY_DN3740_c0_g1	UNIPROTKB|Q885N1	51.5	9e-26	PSPTO_1800	GO:0003674	molecular_function	molecular_function
TRINITY_DN3740_c0_g1	UNIPROTKB|Q885N1	51.5	9e-26	PSPTO_1800	GO:0005575	cellular_component	cellular_component
TRINITY_DN3740_c0_g1	UNIPROTKB|Q885N1	51.5	9e-26	PSPTO_1800	GO:0008150	biological_process	biological_process
TRINITY_DN37411_c0_g1	MGI|MGI:1920144	40.5	6e-09	Ccdc13	GO:0003674	molecular_function	molecular_function
TRINITY_DN37418_c0_g7	TAIR|locus:2139335	39	2.7e-40	AT4G03020	GO:0008150	biological_process	biological_process
TRINITY_DN37424_c0_g2	ASPGD|ASPL0000002629	55.5	7e-47	AN6718	GO:0005575	cellular_component	cellular_component
TRINITY_DN37424_c0_g2	ASPGD|ASPL0000002629	55.5	7e-47	AN6718	GO:0008150	biological_process	biological_process
TRINITY_DN37424_c0_g3	ASPGD|ASPL0000002629	47.1	6.8e-27	AN6718	GO:0005575	cellular_component	cellular_component
TRINITY_DN37424_c0_g3	ASPGD|ASPL0000002629	47.1	6.8e-27	AN6718	GO:0008150	biological_process	biological_process
TRINITY_DN37426_c0_g5	UNIPROTKB|G4MT45	26.6	1.2e-07	MGG_07124	GO:0005575	cellular_component	cellular_component
TRINITY_DN37426_c0_g5	UNIPROTKB|G4MT45	26.6	1.2e-07	MGG_07124	GO:0008150	biological_process	biological_process
TRINITY_DN37430_c0_g1	DICTYBASE|DDB_G0290401	57.6	2.8e-108	DDB_G0290401	GO:0005575	cellular_component	cellular_component
TRINITY_DN37435_c1_g2	TAIR|locus:2103625	30.2	4.8e-21	AT3G56740	GO:0008150	biological_process	biological_process
TRINITY_DN37453_c0_g1	DICTYBASE|DDB_G0282921	71.3	5.8e-138	ctu1	GO:0003674	molecular_function	molecular_function
TRINITY_DN37453_c0_g1	DICTYBASE|DDB_G0282921	71.3	5.8e-138	ctu1	GO:0005575	cellular_component	cellular_component
TRINITY_DN37460_c0_g1	DICTYBASE|DDB_G0289979	34.9	3.1e-56	DDB_G0289979	GO:0005575	cellular_component	cellular_component
TRINITY_DN37467_c2_g1	UNIPROTKB|Q2UQ21	50.8	7.2e-07	AO090005001419	GO:0008150	biological_process	biological_process
TRINITY_DN37469_c0_g3	UNIPROTKB|Q5LPE5	36.1	1.9e-06	SPO2903	GO:0008150	biological_process	biological_process
TRINITY_DN37495_c0_g1	TAIR|locus:2090827	41.7	3.8e-14	AT3G26730	GO:0008150	biological_process	biological_process
TRINITY_DN37506_c0_g1	FB|FBgn0262475	52.8	1.2e-07	bru2	GO:0005575	cellular_component	cellular_component
TRINITY_DN37510_c1_g1	POMBASE|SPAC6G9.01c	43.3	1.2e-09	SPAC6G9.01c	GO:0003674	molecular_function	molecular_function
TRINITY_DN37510_c1_g1	POMBASE|SPAC6G9.01c	43.3	1.2e-09	SPAC6G9.01c	GO:0008150	biological_process	biological_process
TRINITY_DN37514_c0_g2	DICTYBASE|DDB_G0290693	35.2	2.8e-57	eif2b3	GO:0005575	cellular_component	cellular_component
TRINITY_DN37518_c0_g1	ASPGD|ASPL0000038710	45.5	1.8e-83	AN11177	GO:0005575	cellular_component	cellular_component
TRINITY_DN37522_c0_g10	MGI|MGI:1924859	24.5	5e-19	Ccdc151	GO:0003674	molecular_function	molecular_function
TRINITY_DN37527_c0_g1	DICTYBASE|DDB_G0287269	53.3	1.8e-131	ccbl	GO:0005575	cellular_component	cellular_component
TRINITY_DN37575_c0_g3	DICTYBASE|DDB_G0277157	59.5	8.3e-95	nubp2	GO:0005575	cellular_component	cellular_component
TRINITY_DN37575_c0_g3	DICTYBASE|DDB_G0277157	59.5	8.3e-95	nubp2	GO:0008150	biological_process	biological_process
TRINITY_DN37600_c1_g3	UNIPROTKB|G4N2Z4	45.5	1.2e-31	MGG_13440	GO:0005575	cellular_component	cellular_component
TRINITY_DN37616_c0_g1	DICTYBASE|DDB_G0288197	22.8	3.3e-07	sibD	GO:0005575	cellular_component	cellular_component
TRINITY_DN37616_c0_g1	DICTYBASE|DDB_G0288197	22.8	3.3e-07	sibD	GO:0008150	biological_process	biological_process
TRINITY_DN37617_c0_g9	UNIPROTKB|Q4K669	33.3	2e-08	PFL_5187	GO:0003674	molecular_function	molecular_function
TRINITY_DN37617_c0_g9	UNIPROTKB|Q4K669	33.3	2e-08	PFL_5187	GO:0005575	cellular_component	cellular_component
TRINITY_DN37617_c0_g9	UNIPROTKB|Q4K669	33.3	2e-08	PFL_5187	GO:0008150	biological_process	biological_process
TRINITY_DN37618_c0_g2	DICTYBASE|DDB_G0275177	26.9	1.3e-31	sigI	GO:0003674	molecular_function	molecular_function
TRINITY_DN37618_c0_g2	DICTYBASE|DDB_G0275177	26.9	1.3e-31	sigI	GO:0005575	cellular_component	cellular_component
TRINITY_DN37618_c0_g2	DICTYBASE|DDB_G0275177	26.9	1.3e-31	sigI	GO:0008150	biological_process	biological_process
TRINITY_DN37633_c0_g3	MGI|MGI:2444738	25.1	2.7e-15	Ccdc38	GO:0003674	molecular_function	molecular_function
TRINITY_DN37633_c0_g3	MGI|MGI:2444738	25.1	2.7e-15	Ccdc38	GO:0008150	biological_process	biological_process
TRINITY_DN37633_c0_g5	ZFIN|ZDB-GENE-061013-747	36.9	2.1e-60	ttll11	GO:0005575	cellular_component	cellular_component
TRINITY_DN37656_c0_g2	DICTYBASE|DDB_G0272236	45.3	1.2e-56	aspS1	GO:0003674	molecular_function	molecular_function
TRINITY_DN37660_c0_g4	DICTYBASE|DDB_G0285925	53.3	2.9e-22	sunB	GO:0003674	molecular_function	molecular_function
TRINITY_DN37667_c1_g4	TAIR|locus:2195286	66	5.2e-11	AT1G09280	GO:0003674	molecular_function	molecular_function
TRINITY_DN37667_c1_g4	TAIR|locus:2195286	66	5.2e-11	AT1G09280	GO:0008150	biological_process	biological_process
TRINITY_DN3766_c0_g1	UNIPROTKB|Q885P5	46.1	5.8e-60	PSPTO_1786	GO:0003674	molecular_function	molecular_function
TRINITY_DN3766_c0_g1	UNIPROTKB|Q885P5	46.1	5.8e-60	PSPTO_1786	GO:0005575	cellular_component	cellular_component
TRINITY_DN3766_c0_g1	UNIPROTKB|Q885P5	46.1	5.8e-60	PSPTO_1786	GO:0008150	biological_process	biological_process
TRINITY_DN37672_c0_g2	ASPGD|ASPL0000307798	21.5	7.4e-34	AO090102000352	GO:0003674	molecular_function	molecular_function
TRINITY_DN37672_c0_g2	ASPGD|ASPL0000307798	21.5	7.4e-34	AO090102000352	GO:0008150	biological_process	biological_process
TRINITY_DN37672_c0_g4	ZFIN|ZDB-GENE-060421-8162	36	3.2e-20	cfap36	GO:0003674	molecular_function	molecular_function
TRINITY_DN37672_c0_g4	ZFIN|ZDB-GENE-060421-8162	36	3.2e-20	cfap36	GO:0008150	biological_process	biological_process
TRINITY_DN37681_c0_g5	ASPGD|ASPL0000362943	38.5	5.8e-09	Afu1g16564	GO:0003674	molecular_function	molecular_function
TRINITY_DN37681_c0_g5	ASPGD|ASPL0000362943	38.5	5.8e-09	Afu1g16564	GO:0005575	cellular_component	cellular_component
TRINITY_DN37681_c0_g5	ASPGD|ASPL0000362943	38.5	5.8e-09	Afu1g16564	GO:0008150	biological_process	biological_process
TRINITY_DN37699_c0_g2	ASPGD|ASPL0000029095	39.5	2.4e-111	AN5260	GO:0003674	molecular_function	molecular_function
TRINITY_DN37699_c0_g2	ASPGD|ASPL0000029095	39.5	2.4e-111	AN5260	GO:0005575	cellular_component	cellular_component
TRINITY_DN37699_c0_g2	ASPGD|ASPL0000029095	39.5	2.4e-111	AN5260	GO:0008150	biological_process	biological_process
TRINITY_DN37722_c1_g5	TAIR|locus:2059561	44.3	1.9e-59	AT2G25280	GO:0003674	molecular_function	molecular_function
TRINITY_DN37722_c1_g5	TAIR|locus:2059561	44.3	1.9e-59	AT2G25280	GO:0008150	biological_process	biological_process
TRINITY_DN37723_c0_g7	TAIR|locus:2137050	47	1.4e-32	AT4G11860	GO:0008150	biological_process	biological_process
TRINITY_DN37739_c1_g2	TAIR|locus:2047022	32.2	1.5e-07	AT2G20940	GO:0003674	molecular_function	molecular_function
TRINITY_DN37739_c1_g2	TAIR|locus:2047022	32.2	1.5e-07	AT2G20940	GO:0008150	biological_process	biological_process
TRINITY_DN37752_c0_g2	TAIR|locus:2168158	29	6.1e-34	AT5G59960	GO:0003674	molecular_function	molecular_function
TRINITY_DN37752_c0_g2	TAIR|locus:2168158	29	6.1e-34	AT5G59960	GO:0008150	biological_process	biological_process
TRINITY_DN37758_c0_g3	DICTYBASE|DDB_G0275177	27.8	7e-30	sigI	GO:0003674	molecular_function	molecular_function
TRINITY_DN37758_c0_g3	DICTYBASE|DDB_G0275177	27.8	7e-30	sigI	GO:0005575	cellular_component	cellular_component
TRINITY_DN37758_c0_g3	DICTYBASE|DDB_G0275177	27.8	7e-30	sigI	GO:0008150	biological_process	biological_process
TRINITY_DN37760_c1_g3	DICTYBASE|DDB_G0268714	35.2	9.2e-34	ctu2	GO:0003674	molecular_function	molecular_function
TRINITY_DN37760_c1_g3	DICTYBASE|DDB_G0268714	35.2	9.2e-34	ctu2	GO:0005575	cellular_component	cellular_component
TRINITY_DN37763_c0_g1	DICTYBASE|DDB_G0276503	45.3	3.5e-73	DDB_G0276503	GO:0003674	molecular_function	molecular_function
TRINITY_DN37763_c0_g1	DICTYBASE|DDB_G0276503	45.3	3.5e-73	DDB_G0276503	GO:0005575	cellular_component	cellular_component
TRINITY_DN37774_c0_g3	CGD|CAL0128796	27.1	2.9e-06	CAGL0E01639g	GO:0003674	molecular_function	molecular_function
TRINITY_DN37778_c0_g2	ZFIN|ZDB-GENE-040426-2737	25.7	2.5e-16	lipf	GO:0005575	cellular_component	cellular_component
TRINITY_DN37787_c0_g1	UNIPROTKB|Q8EJW9	46.7	1.1e-14	SO_0337	GO:0003674	molecular_function	molecular_function
TRINITY_DN37787_c0_g1	UNIPROTKB|Q8EJW9	46.7	1.1e-14	SO_0337	GO:0005575	cellular_component	cellular_component
TRINITY_DN37787_c0_g1	UNIPROTKB|Q8EJW9	46.7	1.1e-14	SO_0337	GO:0008150	biological_process	biological_process
TRINITY_DN37788_c1_g5	DICTYBASE|DDB_G0280705	53.6	8.8e-29	chdB	GO:0003674	molecular_function	molecular_function
TRINITY_DN37788_c1_g5	DICTYBASE|DDB_G0280705	53.6	8.8e-29	chdB	GO:0005575	cellular_component	cellular_component
TRINITY_DN37789_c0_g2	RGD|1306406	36.9	2.8e-18	Cpsf1	GO:0003674	molecular_function	molecular_function
TRINITY_DN37789_c0_g2	RGD|1306406	36.9	2.8e-18	Cpsf1	GO:0005575	cellular_component	cellular_component
TRINITY_DN37789_c0_g2	RGD|1306406	36.9	2.8e-18	Cpsf1	GO:0008150	biological_process	biological_process
TRINITY_DN37804_c0_g1	ZFIN|ZDB-GENE-060810-185	33.2	1.4e-22	mdc1	GO:0008150	biological_process	biological_process
TRINITY_DN37808_c0_g1	DICTYBASE|DDB_G0289979	38.8	1.7e-52	DDB_G0289979	GO:0005575	cellular_component	cellular_component
TRINITY_DN37814_c0_g1	ZFIN|ZDB-GENE-070410-9	40.8	1.3e-08	zgc:158463	GO:0003674	molecular_function	molecular_function
TRINITY_DN37814_c0_g1	ZFIN|ZDB-GENE-070410-9	40.8	1.3e-08	zgc:158463	GO:0005575	cellular_component	cellular_component
TRINITY_DN37814_c0_g1	ZFIN|ZDB-GENE-070410-9	40.8	1.3e-08	zgc:158463	GO:0008150	biological_process	biological_process
TRINITY_DN37820_c1_g5	RGD|1565858	38.6	1.3e-08	Myh15	GO:0003674	molecular_function	molecular_function
TRINITY_DN37820_c1_g5	RGD|1565858	38.6	1.3e-08	Myh15	GO:0005575	cellular_component	cellular_component
TRINITY_DN37842_c0_g9	TAIR|locus:2139335	35.4	1.8e-61	AT4G03020	GO:0008150	biological_process	biological_process
TRINITY_DN37842_c1_g1	DICTYBASE|DDB_G0275177	34	6.2e-39	sigI	GO:0003674	molecular_function	molecular_function
TRINITY_DN37842_c1_g1	DICTYBASE|DDB_G0275177	34	6.2e-39	sigI	GO:0005575	cellular_component	cellular_component
TRINITY_DN37842_c1_g1	DICTYBASE|DDB_G0275177	34	6.2e-39	sigI	GO:0008150	biological_process	biological_process
TRINITY_DN37849_c0_g6	TAIR|locus:2175014	41.2	1.7e-17	AT5G66810	GO:0003674	molecular_function	molecular_function
TRINITY_DN37849_c0_g6	TAIR|locus:2175014	41.2	1.7e-17	AT5G66810	GO:0008150	biological_process	biological_process
TRINITY_DN37858_c0_g10	UNIPROTKB|Q6P3X3	30.5	4.2e-37	TTC27	GO:0003674	molecular_function	molecular_function
TRINITY_DN37858_c0_g10	UNIPROTKB|Q6P3X3	30.5	4.2e-37	TTC27	GO:0005575	cellular_component	cellular_component
TRINITY_DN37858_c0_g10	UNIPROTKB|Q6P3X3	30.5	4.2e-37	TTC27	GO:0008150	biological_process	biological_process
TRINITY_DN37865_c1_g4	DICTYBASE|DDB_G0272354	30.4	1.7e-34	spt6	GO:0003674	molecular_function	molecular_function
TRINITY_DN37871_c0_g2	TAIR|locus:2200061	27.1	8.3e-11	AT1G11540	GO:0003674	molecular_function	molecular_function
TRINITY_DN37871_c0_g2	TAIR|locus:2200061	27.1	8.3e-11	AT1G11540	GO:0008150	biological_process	biological_process
TRINITY_DN37904_c0_g3	TAIR|locus:2133554	37.9	1.7e-19	AT4G08580	GO:0003674	molecular_function	molecular_function
TRINITY_DN37904_c0_g3	TAIR|locus:2133554	37.9	1.7e-19	AT4G08580	GO:0008150	biological_process	biological_process
TRINITY_DN37945_c0_g8	UNIPROTKB|Q747Q7	36.4	2.8e-14	rlmH	GO:0003674	molecular_function	molecular_function
TRINITY_DN37945_c0_g8	UNIPROTKB|Q747Q7	36.4	2.8e-14	rlmH	GO:0005575	cellular_component	cellular_component
TRINITY_DN37945_c0_g8	UNIPROTKB|Q747Q7	36.4	2.8e-14	rlmH	GO:0008150	biological_process	biological_process
TRINITY_DN37958_c0_g3	ASPGD|ASPL0000186165	38.6	2.2e-06	An01g13790	GO:0005575	cellular_component	cellular_component
TRINITY_DN37959_c1_g1	POMBASE|SPAC23H4.03c	28.4	3.6e-14	erv25	GO:0003674	molecular_function	molecular_function
TRINITY_DN37959_c1_g8	DICTYBASE|DDB_G0276105	50.4	4.5e-71	gtr2	GO:0005575	cellular_component	cellular_component
TRINITY_DN37960_c0_g1	TAIR|locus:2114875	33.3	9.8e-09	AT3G04890	GO:0003674	molecular_function	molecular_function
TRINITY_DN37960_c0_g1	TAIR|locus:2114875	33.3	9.8e-09	AT3G04890	GO:0008150	biological_process	biological_process
TRINITY_DN37980_c0_g2	ASPGD|ASPL0000076569	38.5	3.1e-45	AN4556	GO:0003674	molecular_function	molecular_function
TRINITY_DN37980_c0_g2	ASPGD|ASPL0000076569	38.5	3.1e-45	AN4556	GO:0008150	biological_process	biological_process
TRINITY_DN37987_c1_g3	TAIR|locus:2202842	22.5	5.8e-06	CF9	GO:0003674	molecular_function	molecular_function
TRINITY_DN37993_c0_g4	DICTYBASE|DDB_G0282819	40.4	7.7e-116	sglA	GO:0005575	cellular_component	cellular_component
TRINITY_DN38003_c0_g3	ASPGD|ASPL0000104047	37.9	1.8e-16	Afu2g13320	GO:0003674	molecular_function	molecular_function
TRINITY_DN38003_c0_g4	DICTYBASE|DDB_G0288699	46.5	2.8e-65	tmem120	GO:0003674	molecular_function	molecular_function
TRINITY_DN38003_c0_g4	DICTYBASE|DDB_G0288699	46.5	2.8e-65	tmem120	GO:0008150	biological_process	biological_process
TRINITY_DN38004_c1_g6	DICTYBASE|DDB_G0291928	65.8	3.3e-78	ubqI	GO:0003674	molecular_function	molecular_function
TRINITY_DN38004_c1_g6	DICTYBASE|DDB_G0291928	65.8	3.3e-78	ubqI	GO:0008150	biological_process	biological_process
TRINITY_DN38005_c0_g1	DICTYBASE|DDB_G0275795	34	2.2e-08	DDB_G0275795	GO:0003674	molecular_function	molecular_function
TRINITY_DN38005_c0_g1	DICTYBASE|DDB_G0275795	34	2.2e-08	DDB_G0275795	GO:0005575	cellular_component	cellular_component
TRINITY_DN38005_c0_g1	DICTYBASE|DDB_G0275795	34	2.2e-08	DDB_G0275795	GO:0008150	biological_process	biological_process
TRINITY_DN38008_c0_g1	DICTYBASE|DDB_G0284363	27.5	9.1e-37	cf60	GO:0005575	cellular_component	cellular_component
TRINITY_DN38011_c0_g1	DICTYBASE|DDB_G0280993	30.6	1.9e-39	DDB_G0280993	GO:0003674	molecular_function	molecular_function
TRINITY_DN38011_c0_g1	DICTYBASE|DDB_G0280993	30.6	1.9e-39	DDB_G0280993	GO:0008150	biological_process	biological_process
TRINITY_DN38018_c0_g3	DICTYBASE|DDB_G0282011	30.5	2.9e-13	DDB_G0282011	GO:0003674	molecular_function	molecular_function
TRINITY_DN38018_c0_g8	DICTYBASE|DDB_G0282011	53.9	3.5e-41	DDB_G0282011	GO:0003674	molecular_function	molecular_function
TRINITY_DN38046_c0_g5	ZFIN|ZDB-GENE-050522-7	36.5	3.4e-29	zgc:113276	GO:0005575	cellular_component	cellular_component
TRINITY_DN38054_c0_g3	FB|FBgn0262117	35.1	8.2e-13	IntS3	GO:0003674	molecular_function	molecular_function
TRINITY_DN38056_c0_g2	UNIPROTKB|G4MX07	31.7	2.2e-08	MGG_01212	GO:0003674	molecular_function	molecular_function
TRINITY_DN38085_c1_g1	UNIPROTKB|Q87U13	30.9	3.4e-25	PSPTO_5502	GO:0003674	molecular_function	molecular_function
TRINITY_DN38085_c1_g1	UNIPROTKB|Q87U13	30.9	3.4e-25	PSPTO_5502	GO:0005575	cellular_component	cellular_component
TRINITY_DN38085_c1_g1	UNIPROTKB|Q87U13	30.9	3.4e-25	PSPTO_5502	GO:0008150	biological_process	biological_process
TRINITY_DN38085_c1_g7	TAIR|locus:2179132	67.4	3.5e-27	AT5G01320	GO:0005575	cellular_component	cellular_component
TRINITY_DN38102_c0_g1	DICTYBASE|DDB_G0272236	49.3	1.8e-139	aspS1	GO:0003674	molecular_function	molecular_function
TRINITY_DN38111_c0_g1	POMBASE|SPAC1F7.12	53.7	8.5e-12	yak3	GO:0008150	biological_process	biological_process
TRINITY_DN38111_c2_g4	POMBASE|SPAC1F7.12	56	1.7e-108	yak3	GO:0008150	biological_process	biological_process
TRINITY_DN38111_c2_g5	POMBASE|SPAC1F7.12	51.9	4.6e-98	yak3	GO:0008150	biological_process	biological_process
TRINITY_DN38111_c2_g7	POMBASE|SPAC1F7.12	52.4	8.6e-94	yak3	GO:0008150	biological_process	biological_process
TRINITY_DN38113_c0_g1	ZFIN|ZDB-GENE-051023-15	41.1	9.6e-41	trmo	GO:0003674	molecular_function	molecular_function
TRINITY_DN38113_c0_g1	ZFIN|ZDB-GENE-051023-15	41.1	9.6e-41	trmo	GO:0005575	cellular_component	cellular_component
TRINITY_DN38113_c0_g1	ZFIN|ZDB-GENE-051023-15	41.1	9.6e-41	trmo	GO:0008150	biological_process	biological_process
TRINITY_DN38120_c1_g1	DICTYBASE|DDB_G0281557	21.9	2.8e-11	drkD	GO:0005575	cellular_component	cellular_component
TRINITY_DN38123_c0_g1	ASPGD|ASPL0000302360	27.5	2.8e-17	AO090026000435	GO:0003674	molecular_function	molecular_function
TRINITY_DN38123_c0_g1	ASPGD|ASPL0000302360	27.5	2.8e-17	AO090026000435	GO:0008150	biological_process	biological_process
TRINITY_DN38126_c1_g5	DICTYBASE|DDB_G0270978	66.7	5.5e-11	DDB_G0270978	GO:0003674	molecular_function	molecular_function
TRINITY_DN38126_c1_g5	DICTYBASE|DDB_G0270978	66.7	5.5e-11	DDB_G0270978	GO:0008150	biological_process	biological_process
TRINITY_DN38174_c0_g4	TAIR|locus:2025277	31.8	1.1e-39	PRAF1	GO:0008150	biological_process	biological_process
TRINITY_DN38184_c0_g4	TAIR|locus:505006630	41.9	2.2e-06	AT5G22875	GO:0003674	molecular_function	molecular_function
TRINITY_DN38184_c0_g4	TAIR|locus:505006630	41.9	2.2e-06	AT5G22875	GO:0008150	biological_process	biological_process
TRINITY_DN38187_c0_g1	DICTYBASE|DDB_G0284745	44.8	1.1e-132	4cl2	GO:0003674	molecular_function	molecular_function
TRINITY_DN38187_c0_g1	DICTYBASE|DDB_G0284745	44.8	1.1e-132	4cl2	GO:0005575	cellular_component	cellular_component
TRINITY_DN38187_c0_g1	DICTYBASE|DDB_G0284745	44.8	1.1e-132	4cl2	GO:0008150	biological_process	biological_process
TRINITY_DN38192_c0_g5	DICTYBASE|DDB_G0288147	34.7	5.2e-26	pkcA	GO:0005575	cellular_component	cellular_component
TRINITY_DN38206_c1_g2	TAIR|locus:2153674	37.4	3.6e-24	GC1	GO:0003674	molecular_function	molecular_function
TRINITY_DN38206_c1_g2	TAIR|locus:2153674	37.4	3.6e-24	GC1	GO:0008150	biological_process	biological_process
TRINITY_DN38210_c0_g2	TAIR|locus:2020018	41.6	1.8e-10	AT1G54320	GO:0008150	biological_process	biological_process
TRINITY_DN38219_c0_g2	DICTYBASE|DDB_G0275493	37.5	1.8e-56	cycB	GO:0003674	molecular_function	molecular_function
TRINITY_DN38219_c0_g2	DICTYBASE|DDB_G0275493	37.5	1.8e-56	cycB	GO:0005575	cellular_component	cellular_component
TRINITY_DN38229_c0_g1	ZFIN|ZDB-GENE-070410-9	62.1	1.6e-10	zgc:158463	GO:0003674	molecular_function	molecular_function
TRINITY_DN38229_c0_g1	ZFIN|ZDB-GENE-070410-9	62.1	1.6e-10	zgc:158463	GO:0005575	cellular_component	cellular_component
TRINITY_DN38229_c0_g1	ZFIN|ZDB-GENE-070410-9	62.1	1.6e-10	zgc:158463	GO:0008150	biological_process	biological_process
TRINITY_DN38229_c0_g2	ZFIN|ZDB-GENE-070410-9	55	7.2e-23	zgc:158463	GO:0003674	molecular_function	molecular_function
TRINITY_DN38229_c0_g2	ZFIN|ZDB-GENE-070410-9	55	7.2e-23	zgc:158463	GO:0005575	cellular_component	cellular_component
TRINITY_DN38229_c0_g2	ZFIN|ZDB-GENE-070410-9	55	7.2e-23	zgc:158463	GO:0008150	biological_process	biological_process
TRINITY_DN38237_c0_g1	DICTYBASE|DDB_G0282367	56.8	6.6e-105	selD	GO:0005575	cellular_component	cellular_component
TRINITY_DN38240_c0_g2	TAIR|locus:2180305	47.3	7.5e-09	AT5G27730	GO:0008150	biological_process	biological_process
TRINITY_DN38240_c0_g6	DICTYBASE|DDB_G0285663	31	2.2e-63	DDB_G0285663	GO:0003674	molecular_function	molecular_function
TRINITY_DN38240_c0_g6	DICTYBASE|DDB_G0285663	31	2.2e-63	DDB_G0285663	GO:0008150	biological_process	biological_process
TRINITY_DN38240_c0_g7	TAIR|locus:2160902	48.4	4.9e-11	AT5G47900	GO:0008150	biological_process	biological_process
TRINITY_DN38240_c0_g9	DICTYBASE|DDB_G0285663	32.4	5.5e-43	DDB_G0285663	GO:0003674	molecular_function	molecular_function
TRINITY_DN38240_c0_g9	DICTYBASE|DDB_G0285663	32.4	5.5e-43	DDB_G0285663	GO:0008150	biological_process	biological_process
TRINITY_DN38242_c0_g1	DICTYBASE|DDB_G0275513	39.6	2.9e-15	DDB_G0275513	GO:0003674	molecular_function	molecular_function
TRINITY_DN38244_c0_g1	DICTYBASE|DDB_G0286251	42.7	8.3e-42	dnajc3	GO:0003674	molecular_function	molecular_function
TRINITY_DN38244_c0_g1	DICTYBASE|DDB_G0286251	42.7	8.3e-42	dnajc3	GO:0005575	cellular_component	cellular_component
TRINITY_DN38254_c1_g2	CGD|CAL0000182808	35.5	3.7e-07	C1_13190W_A	GO:0003674	molecular_function	molecular_function
TRINITY_DN38254_c1_g2	CGD|CAL0000182808	35.5	3.7e-07	C1_13190W_A	GO:0008150	biological_process	biological_process
TRINITY_DN38296_c0_g3	DICTYBASE|DDB_G0283385	43.1	5.9e-62	splA	GO:0005575	cellular_component	cellular_component
TRINITY_DN38298_c0_g3	TAIR|locus:2206100	38.2	6.9e-26	AT1G42480	GO:0003674	molecular_function	molecular_function
TRINITY_DN38298_c0_g3	TAIR|locus:2206100	38.2	6.9e-26	AT1G42480	GO:0008150	biological_process	biological_process
TRINITY_DN38298_c0_g8	DICTYBASE|DDB_G0286095	40	6.4e-109	plbC	GO:0005575	cellular_component	cellular_component
TRINITY_DN38298_c0_g9	TAIR|locus:2046046	36	9.3e-31	PIA1	GO:0005575	cellular_component	cellular_component
TRINITY_DN38304_c0_g1	CGD|CAL0000146849	56.2	3.9e-09	CPAR2_207450	GO:0003674	molecular_function	molecular_function
TRINITY_DN38304_c0_g1	CGD|CAL0000146849	56.2	3.9e-09	CPAR2_207450	GO:0008150	biological_process	biological_process
TRINITY_DN38310_c0_g2	TAIR|locus:2115315	37.2	5.6e-08	HVA22K	GO:0003674	molecular_function	molecular_function
TRINITY_DN38310_c0_g2	TAIR|locus:2115315	37.2	5.6e-08	HVA22K	GO:0005575	cellular_component	cellular_component
TRINITY_DN38310_c0_g2	TAIR|locus:2115315	37.2	5.6e-08	HVA22K	GO:0008150	biological_process	biological_process
TRINITY_DN38351_c0_g5	ASPGD|ASPL0000245141	61.7	1.6e-22	An08g01590	GO:0003674	molecular_function	molecular_function
TRINITY_DN38351_c0_g5	ASPGD|ASPL0000245141	61.7	1.6e-22	An08g01590	GO:0008150	biological_process	biological_process
TRINITY_DN38354_c0_g2	ZFIN|ZDB-GENE-040801-192	33.3	1.3e-38	dnajb4	GO:0005575	cellular_component	cellular_component
TRINITY_DN38359_c0_g2	TAIR|locus:2038550	53.6	1.8e-54	AT1G06240	GO:0008150	biological_process	biological_process
TRINITY_DN38365_c1_g8	DICTYBASE|DDB_G0281409	42.1	8.6e-18	drpp25	GO:0005575	cellular_component	cellular_component
TRINITY_DN38365_c1_g8	DICTYBASE|DDB_G0281409	42.1	8.6e-18	drpp25	GO:0008150	biological_process	biological_process
TRINITY_DN38373_c0_g3	ASPGD|ASPL0000289316	50.1	4.3e-93	AO090026000561	GO:0005575	cellular_component	cellular_component
TRINITY_DN38387_c0_g1	TAIR|locus:2055516	40.8	6.6e-11	AT2G34160	GO:0008150	biological_process	biological_process
TRINITY_DN38393_c0_g1	DICTYBASE|DDB_G0284353	33.3	2.1e-36	osbI	GO:0003674	molecular_function	molecular_function
TRINITY_DN38393_c0_g1	DICTYBASE|DDB_G0284353	33.3	2.1e-36	osbI	GO:0005575	cellular_component	cellular_component
TRINITY_DN38393_c0_g2	MGI|MGI:1921606	42.1	5.9e-30	4931428F04Rik	GO:0003674	molecular_function	molecular_function
TRINITY_DN38393_c0_g2	MGI|MGI:1921606	42.1	5.9e-30	4931428F04Rik	GO:0005575	cellular_component	cellular_component
TRINITY_DN38393_c0_g2	MGI|MGI:1921606	42.1	5.9e-30	4931428F04Rik	GO:0008150	biological_process	biological_process
TRINITY_DN38398_c0_g5	TAIR|locus:2032205	51.6	5.5e-17	AT1G28260	GO:0008150	biological_process	biological_process
TRINITY_DN38407_c0_g1	DICTYBASE|DDB_G0292418	28.1	1.3e-48	itfg1	GO:0003674	molecular_function	molecular_function
TRINITY_DN38434_c0_g5	MGI|MGI:1924038	30.6	3.5e-13	Klhdc10	GO:0003674	molecular_function	molecular_function
TRINITY_DN38434_c0_g5	MGI|MGI:1924038	30.6	3.5e-13	Klhdc10	GO:0008150	biological_process	biological_process
TRINITY_DN38435_c0_g1	TAIR|locus:2074949	42.4	2.7e-91	AT3G09570	GO:0003674	molecular_function	molecular_function
TRINITY_DN38435_c0_g1	TAIR|locus:2074949	42.4	2.7e-91	AT3G09570	GO:0008150	biological_process	biological_process
TRINITY_DN38437_c0_g1	MGI|MGI:2441678	46.7	5.2e-38	Fam221b	GO:0003674	molecular_function	molecular_function
TRINITY_DN38437_c0_g1	MGI|MGI:2441678	46.7	5.2e-38	Fam221b	GO:0005575	cellular_component	cellular_component
TRINITY_DN38437_c0_g1	MGI|MGI:2441678	46.7	5.2e-38	Fam221b	GO:0008150	biological_process	biological_process
TRINITY_DN38441_c0_g1	DICTYBASE|DDB_G0276861	35.2	1.4e-56	DDB_G0276861	GO:0003674	molecular_function	molecular_function
TRINITY_DN38441_c0_g1	DICTYBASE|DDB_G0276861	35.2	1.4e-56	DDB_G0276861	GO:0005575	cellular_component	cellular_component
TRINITY_DN38441_c0_g1	DICTYBASE|DDB_G0276861	35.2	1.4e-56	DDB_G0276861	GO:0008150	biological_process	biological_process
TRINITY_DN38459_c1_g6	UNIPROTKB|Q71W03	34.4	3.3e-17	LMOf2365_2748	GO:0003674	molecular_function	molecular_function
TRINITY_DN38459_c1_g6	UNIPROTKB|Q71W03	34.4	3.3e-17	LMOf2365_2748	GO:0008150	biological_process	biological_process
TRINITY_DN38461_c0_g1	ASPGD|ASPL0000103538	50.6	9.2e-15	Afu2g08180	GO:0003674	molecular_function	molecular_function
TRINITY_DN38461_c0_g6	ASPGD|ASPL0000103538	46.9	1e-59	Afu2g08180	GO:0003674	molecular_function	molecular_function
TRINITY_DN38468_c0_g2	ZFIN|ZDB-GENE-030131-179	28	2.3e-11	ist1	GO:0003674	molecular_function	molecular_function
TRINITY_DN38468_c0_g2	ZFIN|ZDB-GENE-030131-179	28	2.3e-11	ist1	GO:0005575	cellular_component	cellular_component
TRINITY_DN38475_c0_g3	UNIPROTKB|O95671	45.2	4.2e-39	ASMTL	GO:0003674	molecular_function	molecular_function
TRINITY_DN38475_c0_g3	UNIPROTKB|O95671	45.2	4.2e-39	ASMTL	GO:0008150	biological_process	biological_process
TRINITY_DN38488_c0_g1	ASPGD|ASPL0000069352	54.5	1.4e-10	AN7246	GO:0005575	cellular_component	cellular_component
TRINITY_DN38488_c0_g1	ASPGD|ASPL0000069352	54.5	1.4e-10	AN7246	GO:0008150	biological_process	biological_process
TRINITY_DN38488_c0_g4	ASPGD|ASPL0000069352	45	4.2e-34	AN7246	GO:0005575	cellular_component	cellular_component
TRINITY_DN38488_c0_g4	ASPGD|ASPL0000069352	45	4.2e-34	AN7246	GO:0008150	biological_process	biological_process
TRINITY_DN38490_c0_g2	ASPGD|ASPL0000289602	35.8	3.3e-38	AO090308000009	GO:0003674	molecular_function	molecular_function
TRINITY_DN38490_c0_g2	ASPGD|ASPL0000289602	35.8	3.3e-38	AO090308000009	GO:0005575	cellular_component	cellular_component
TRINITY_DN38490_c0_g2	ASPGD|ASPL0000289602	35.8	3.3e-38	AO090308000009	GO:0008150	biological_process	biological_process
TRINITY_DN38501_c0_g3	TAIR|locus:505006609	36.9	3.7e-19	AT5G12410	GO:0008150	biological_process	biological_process
TRINITY_DN38509_c0_g3	ASPGD|ASPL0000074927	30	6.2e-14	AN4941	GO:0003674	molecular_function	molecular_function
TRINITY_DN38509_c0_g3	ASPGD|ASPL0000074927	30	6.2e-14	AN4941	GO:0005575	cellular_component	cellular_component
TRINITY_DN38509_c0_g3	ASPGD|ASPL0000074927	30	6.2e-14	AN4941	GO:0008150	biological_process	biological_process
TRINITY_DN38517_c0_g1	ZFIN|ZDB-GENE-050419-140	32.7	1.3e-18	tldc1	GO:0003674	molecular_function	molecular_function
TRINITY_DN38517_c0_g1	ZFIN|ZDB-GENE-050419-140	32.7	1.3e-18	tldc1	GO:0008150	biological_process	biological_process
TRINITY_DN38520_c0_g1	DICTYBASE|DDB_G0289319	73.8	3e-22	mybQ	GO:0008150	biological_process	biological_process
TRINITY_DN38522_c0_g5	CGD|CAL0000149117	31.6	1.8e-13	CPAR2_210840	GO:0003674	molecular_function	molecular_function
TRINITY_DN38523_c1_g2	DICTYBASE|DDB_G0290389	74.3	1.3e-89	ascc3	GO:0005575	cellular_component	cellular_component
TRINITY_DN38523_c1_g2	DICTYBASE|DDB_G0290389	74.3	1.3e-89	ascc3	GO:0008150	biological_process	biological_process
TRINITY_DN38542_c0_g15	DICTYBASE|DDB_G0278373	38.7	9.9e-13	DDB_G0278373	GO:0003674	molecular_function	molecular_function
TRINITY_DN38542_c0_g15	DICTYBASE|DDB_G0278373	38.7	9.9e-13	DDB_G0278373	GO:0005575	cellular_component	cellular_component
TRINITY_DN38542_c0_g15	DICTYBASE|DDB_G0278373	38.7	9.9e-13	DDB_G0278373	GO:0008150	biological_process	biological_process
TRINITY_DN38542_c0_g4	TAIR|locus:2049460	32	3.7e-11	AT2G36180	GO:0008150	biological_process	biological_process
TRINITY_DN38553_c0_g4	DICTYBASE|DDB_G0282579	49.4	8.2e-102	pldZ	GO:0005575	cellular_component	cellular_component
TRINITY_DN38554_c0_g1	TAIR|locus:2184367	39.3	3e-31	AT5G04600	GO:0008150	biological_process	biological_process
TRINITY_DN38555_c1_g1	UNIPROTKB|Q747P6	32.6	9.9e-18	GSU3219	GO:0003674	molecular_function	molecular_function
TRINITY_DN38555_c1_g1	UNIPROTKB|Q747P6	32.6	9.9e-18	GSU3219	GO:0008150	biological_process	biological_process
TRINITY_DN38563_c0_g1	DICTYBASE|DDB_G0274781	32.3	7.4e-18	DDB_G0274781	GO:0005575	cellular_component	cellular_component
TRINITY_DN38564_c0_g2	UNIPROTKB|Q95UJ0	60.2	1.5e-69	Rab7a	GO:0003674	molecular_function	molecular_function
TRINITY_DN38570_c0_g9	MGI|MGI:1918699	49.5	1.6e-19	Mettl13	GO:0003674	molecular_function	molecular_function
TRINITY_DN38570_c0_g9	MGI|MGI:1918699	49.5	1.6e-19	Mettl13	GO:0005575	cellular_component	cellular_component
TRINITY_DN38570_c0_g9	MGI|MGI:1918699	49.5	1.6e-19	Mettl13	GO:0008150	biological_process	biological_process
TRINITY_DN38598_c1_g6	DICTYBASE|DDB_G0289371	37.8	1.7e-12	copG	GO:0003674	molecular_function	molecular_function
TRINITY_DN38600_c0_g3	DICTYBASE|DDB_G0272092	39.8	8.2e-17	DDB_G0272092	GO:0005575	cellular_component	cellular_component
TRINITY_DN38626_c0_g2	ZFIN|ZDB-GENE-041010-125	44.1	6.8e-12	tspo	GO:0003674	molecular_function	molecular_function
TRINITY_DN38627_c1_g4	DICTYBASE|DDB_G0276129	39.3	1.3e-64	cdc123	GO:0003674	molecular_function	molecular_function
TRINITY_DN38627_c1_g4	DICTYBASE|DDB_G0276129	39.3	1.3e-64	cdc123	GO:0005575	cellular_component	cellular_component
TRINITY_DN38638_c0_g2	DICTYBASE|DDB_G0279539	37.3	7.3e-45	DDB_G0279539	GO:0003674	molecular_function	molecular_function
TRINITY_DN38638_c0_g2	DICTYBASE|DDB_G0279539	37.3	7.3e-45	DDB_G0279539	GO:0005575	cellular_component	cellular_component
TRINITY_DN38640_c0_g9	UNIPROTKB|P30039	39.6	1.2e-48	PBLD	GO:0003674	molecular_function	molecular_function
TRINITY_DN38641_c0_g4	DICTYBASE|DDB_G0289709	35.4	5.4e-11	drkB	GO:0005575	cellular_component	cellular_component
TRINITY_DN38643_c0_g1	DICTYBASE|DDB_G0274105	60.6	2.2e-250	glgB	GO:0005575	cellular_component	cellular_component
TRINITY_DN38643_c0_g2	TAIR|locus:2153909	27.3	1.9e-11	AT5G24600	GO:0008150	biological_process	biological_process
TRINITY_DN38644_c0_g4	DICTYBASE|DDB_G0274775	52.6	5.7e-140	phdI	GO:0003674	molecular_function	molecular_function
TRINITY_DN38644_c0_g4	DICTYBASE|DDB_G0274775	52.6	5.7e-140	phdI	GO:0005575	cellular_component	cellular_component
TRINITY_DN38647_c0_g3	ZFIN|ZDB-GENE-040426-982	33.7	2.8e-21	cops8	GO:0003674	molecular_function	molecular_function
TRINITY_DN38648_c0_g4	ASPGD|ASPL0000104801	45.9	1.1e-54	Afu3g02800	GO:0005575	cellular_component	cellular_component
TRINITY_DN38650_c0_g2	UNIPROTKB|G4MR36	44.1	1.5e-07	MGG_09887	GO:0003674	molecular_function	molecular_function
TRINITY_DN38650_c0_g2	UNIPROTKB|G4MR36	44.1	1.5e-07	MGG_09887	GO:0005575	cellular_component	cellular_component
TRINITY_DN38678_c1_g1	UNIPROTKB|Q8GBB2	42.9	7e-41	trmI	GO:0005575	cellular_component	cellular_component
TRINITY_DN38682_c0_g1	UNIPROTKB|Q81QI3	47.3	1.1e-33	GBAA_2442	GO:0003674	molecular_function	molecular_function
TRINITY_DN38682_c0_g1	UNIPROTKB|Q81QI3	47.3	1.1e-33	GBAA_2442	GO:0005575	cellular_component	cellular_component
TRINITY_DN38682_c0_g1	UNIPROTKB|Q81QI3	47.3	1.1e-33	GBAA_2442	GO:0008150	biological_process	biological_process
TRINITY_DN38694_c0_g1	ZFIN|ZDB-GENE-050522-269	27	1.3e-38	fbxo3	GO:0003674	molecular_function	molecular_function
TRINITY_DN38694_c0_g1	ZFIN|ZDB-GENE-050522-269	27	1.3e-38	fbxo3	GO:0005575	cellular_component	cellular_component
TRINITY_DN38695_c2_g5	FB|FBgn0033615	30.4	2.2e-21	CG7741	GO:0005575	cellular_component	cellular_component
TRINITY_DN38695_c2_g5	FB|FBgn0033615	30.4	2.2e-21	CG7741	GO:0008150	biological_process	biological_process
TRINITY_DN38696_c0_g4	TAIR|locus:2034501	46.9	9.9e-26	AT1G31870	GO:0003674	molecular_function	molecular_function
TRINITY_DN38696_c0_g4	TAIR|locus:2034501	46.9	9.9e-26	AT1G31870	GO:0008150	biological_process	biological_process
TRINITY_DN38704_c0_g7	UNIPROTKB|Q81N74	38.7	9.2e-43	GBAA_3343	GO:0008150	biological_process	biological_process
TRINITY_DN38705_c0_g2	DICTYBASE|DDB_G0282667	34	1.2e-30	DDB_G0282667	GO:0003674	molecular_function	molecular_function
TRINITY_DN38705_c0_g2	DICTYBASE|DDB_G0282667	34	1.2e-30	DDB_G0282667	GO:0005575	cellular_component	cellular_component
TRINITY_DN38705_c0_g2	DICTYBASE|DDB_G0282667	34	1.2e-30	DDB_G0282667	GO:0008150	biological_process	biological_process
TRINITY_DN38709_c1_g1	DICTYBASE|DDB_G0286997	31.4	9e-18	DDB_G0286997	GO:0005575	cellular_component	cellular_component
TRINITY_DN38714_c0_g3	ASPGD|ASPL0000027317	50.8	2.2e-25	AN8449	GO:0005575	cellular_component	cellular_component
TRINITY_DN38724_c0_g1	UNIPROTKB|Q3AB49	45.3	2.3e-19	recD2	GO:0008150	biological_process	biological_process
TRINITY_DN38730_c0_g2	TAIR|locus:2195336	67.7	4.4e-49	AT1G09150	GO:0008150	biological_process	biological_process
TRINITY_DN38757_c0_g8	ASPGD|ASPL0000187847	30.6	2.4e-37	An09g00390	GO:0005575	cellular_component	cellular_component
TRINITY_DN38759_c0_g1	FB|FBgn0032453	44	2.2e-16	CG6180	GO:0003674	molecular_function	molecular_function
TRINITY_DN38759_c0_g1	FB|FBgn0032453	44	2.2e-16	CG6180	GO:0005575	cellular_component	cellular_component
TRINITY_DN38759_c0_g1	FB|FBgn0032453	44	2.2e-16	CG6180	GO:0008150	biological_process	biological_process
TRINITY_DN38763_c0_g1	DICTYBASE|DDB_G0276927	50.5	5.5e-24	DDB_G0276927	GO:0003674	molecular_function	molecular_function
TRINITY_DN38763_c0_g9	DICTYBASE|DDB_G0284117	49.5	1.8e-69	phbB	GO:0003674	molecular_function	molecular_function
TRINITY_DN38767_c0_g2	ZFIN|ZDB-GENE-040426-1249	38.6	5.5e-09	zgc:63733	GO:0008150	biological_process	biological_process
TRINITY_DN38767_c0_g5	ZFIN|ZDB-GENE-061110-115	30	4e-07	hps3	GO:0005575	cellular_component	cellular_component
TRINITY_DN38767_c0_g5	ZFIN|ZDB-GENE-061110-115	30	4e-07	hps3	GO:0008150	biological_process	biological_process
TRINITY_DN3876_c0_g1	TAIR|locus:2204375	28	1.2e-06	AT1G75980	GO:0003674	molecular_function	molecular_function
TRINITY_DN38775_c0_g1	DICTYBASE|DDB_G0285197	55.1	2.7e-88	gpn3	GO:0005575	cellular_component	cellular_component
TRINITY_DN38775_c0_g1	DICTYBASE|DDB_G0285197	55.1	2.7e-88	gpn3	GO:0008150	biological_process	biological_process
TRINITY_DN38779_c0_g1	DICTYBASE|DDB_G0289979	35.1	6.8e-13	DDB_G0289979	GO:0005575	cellular_component	cellular_component
TRINITY_DN38779_c0_g2	TAIR|locus:2096259	43.5	5.3e-13	AT3G05070	GO:0003674	molecular_function	molecular_function
TRINITY_DN38779_c0_g2	TAIR|locus:2096259	43.5	5.3e-13	AT3G05070	GO:0008150	biological_process	biological_process
TRINITY_DN38790_c0_g2	ASPGD|ASPL0000210903	47.9	2.3e-12	An11g02390	GO:0005575	cellular_component	cellular_component
TRINITY_DN38790_c0_g2	ASPGD|ASPL0000210903	47.9	2.3e-12	An11g02390	GO:0008150	biological_process	biological_process
TRINITY_DN38795_c2_g3	DICTYBASE|DDB_G0279405	36.8	9.8e-07	DDB_G0279405	GO:0005575	cellular_component	cellular_component
TRINITY_DN38796_c1_g2	TAIR|locus:2168998	44	1.5e-07	MAG5	GO:0003674	molecular_function	molecular_function
TRINITY_DN38799_c0_g4	ASPGD|ASPL0000210903	45.2	1.5e-15	An11g02390	GO:0005575	cellular_component	cellular_component
TRINITY_DN38799_c0_g4	ASPGD|ASPL0000210903	45.2	1.5e-15	An11g02390	GO:0008150	biological_process	biological_process
TRINITY_DN38808_c0_g1	FB|FBgn0013749	53.5	4.5e-35	Arf102F	GO:0005575	cellular_component	cellular_component
TRINITY_DN38812_c0_g2	DICTYBASE|DDB_G0272875	47.6	3.3e-08	cpnB-1	GO:0003674	molecular_function	molecular_function
TRINITY_DN38812_c0_g2	DICTYBASE|DDB_G0272875	47.6	3.3e-08	cpnB-1	GO:0005575	cellular_component	cellular_component
TRINITY_DN38812_c0_g4	UNIPROTKB|Q86YQ8	37	7.6e-74	CPNE8	GO:0003674	molecular_function	molecular_function
TRINITY_DN38812_c0_g4	UNIPROTKB|Q86YQ8	37	7.6e-74	CPNE8	GO:0008150	biological_process	biological_process
TRINITY_DN38826_c0_g2	TAIR|locus:2122990	32.5	1.1e-96	AT4G19610	GO:0008150	biological_process	biological_process
TRINITY_DN38832_c2_g4	DICTYBASE|DDB_G0267990	56.2	2.7e-32	ypel	GO:0003674	molecular_function	molecular_function
TRINITY_DN38832_c2_g4	DICTYBASE|DDB_G0267990	56.2	2.7e-32	ypel	GO:0005575	cellular_component	cellular_component
TRINITY_DN38832_c2_g4	DICTYBASE|DDB_G0267990	56.2	2.7e-32	ypel	GO:0008150	biological_process	biological_process
TRINITY_DN38844_c0_g1	SGD|S000028561	70.8	9e-12	YLR154C-G	GO:0003674	molecular_function	molecular_function
TRINITY_DN38844_c0_g1	SGD|S000028561	70.8	9e-12	YLR154C-G	GO:0005575	cellular_component	cellular_component
TRINITY_DN38844_c0_g1	SGD|S000028561	70.8	9e-12	YLR154C-G	GO:0008150	biological_process	biological_process
TRINITY_DN38854_c0_g5	ASPGD|ASPL0000173573	69.6	5.7e-42	An08g08950	GO:0005575	cellular_component	cellular_component
TRINITY_DN38854_c0_g7	ASPGD|ASPL0000173573	50.9	4.3e-118	An08g08950	GO:0005575	cellular_component	cellular_component
TRINITY_DN38856_c0_g2	ASPGD|ASPL0000168565	38.8	3.5e-67	An13g01480	GO:0003674	molecular_function	molecular_function
TRINITY_DN38856_c0_g2	ASPGD|ASPL0000168565	38.8	3.5e-67	An13g01480	GO:0005575	cellular_component	cellular_component
TRINITY_DN38856_c0_g2	ASPGD|ASPL0000168565	38.8	3.5e-67	An13g01480	GO:0008150	biological_process	biological_process
TRINITY_DN38861_c0_g1	ASPGD|ASPL0000300152	39.2	2.1e-12	AO090103000138	GO:0005575	cellular_component	cellular_component
TRINITY_DN38863_c1_g5	CGD|CAL0000145042	27.6	4.5e-51	CapafMp06.1	GO:0005575	cellular_component	cellular_component
TRINITY_DN38872_c0_g4	TAIR|locus:2055155	48.9	8.3e-39	AT2G14520	GO:0008150	biological_process	biological_process
TRINITY_DN38875_c0_g2	UNIPROTKB|Q5LRW7	28.4	1.1e-25	SPO2004	GO:0003674	molecular_function	molecular_function
TRINITY_DN38875_c0_g2	UNIPROTKB|Q5LRW7	28.4	1.1e-25	SPO2004	GO:0005575	cellular_component	cellular_component
TRINITY_DN38875_c0_g2	UNIPROTKB|Q5LRW7	28.4	1.1e-25	SPO2004	GO:0008150	biological_process	biological_process
TRINITY_DN38885_c0_g2	DICTYBASE|DDB_G0275459	26.2	2.2e-10	DDB_G0275459	GO:0005575	cellular_component	cellular_component
TRINITY_DN38885_c0_g2	DICTYBASE|DDB_G0275459	26.2	2.2e-10	DDB_G0275459	GO:0008150	biological_process	biological_process
TRINITY_DN38887_c0_g1	TAIR|locus:2147765	33.4	6.1e-45	RTF2	GO:0003674	molecular_function	molecular_function
TRINITY_DN38895_c0_g5	DICTYBASE|DDB_G0280477	42.1	2.9e-21	DDB_G0280477	GO:0003674	molecular_function	molecular_function
TRINITY_DN38895_c0_g5	DICTYBASE|DDB_G0280477	42.1	2.9e-21	DDB_G0280477	GO:0005575	cellular_component	cellular_component
TRINITY_DN38895_c0_g5	DICTYBASE|DDB_G0280477	42.1	2.9e-21	DDB_G0280477	GO:0008150	biological_process	biological_process
TRINITY_DN38899_c0_g3	ZFIN|ZDB-GENE-041210-253	31	1.9e-06	ankrd16	GO:0003674	molecular_function	molecular_function
TRINITY_DN38899_c0_g3	ZFIN|ZDB-GENE-041210-253	31	1.9e-06	ankrd16	GO:0005575	cellular_component	cellular_component
TRINITY_DN38899_c0_g3	ZFIN|ZDB-GENE-041210-253	31	1.9e-06	ankrd16	GO:0008150	biological_process	biological_process
TRINITY_DN38902_c0_g5	ZFIN|ZDB-GENE-040801-32	33.9	9e-08	bola3	GO:0005575	cellular_component	cellular_component
TRINITY_DN38902_c0_g5	ZFIN|ZDB-GENE-040801-32	33.9	9e-08	bola3	GO:0008150	biological_process	biological_process
TRINITY_DN38908_c0_g2	DICTYBASE|DDB_G0286507	36.7	1.2e-49	DDB_G0286507	GO:0008150	biological_process	biological_process
TRINITY_DN38909_c0_g3	FB|FBgn0266435	45.7	3.5e-09	CG45065	GO:0005575	cellular_component	cellular_component
TRINITY_DN38909_c0_g5	FB|FBgn0266435	44	2.9e-10	CG45065	GO:0005575	cellular_component	cellular_component
TRINITY_DN38915_c0_g5	FB|FBgn0038296	38.5	1.3e-19	CG6752	GO:0005575	cellular_component	cellular_component
TRINITY_DN38915_c0_g5	FB|FBgn0038296	38.5	1.3e-19	CG6752	GO:0008150	biological_process	biological_process
TRINITY_DN38923_c0_g1	DICTYBASE|DDB_G0286391	42.5	1.9e-84	jcdC	GO:0003674	molecular_function	molecular_function
TRINITY_DN38923_c0_g1	DICTYBASE|DDB_G0286391	42.5	1.9e-84	jcdC	GO:0005575	cellular_component	cellular_component
TRINITY_DN38923_c0_g1	DICTYBASE|DDB_G0286391	42.5	1.9e-84	jcdC	GO:0008150	biological_process	biological_process
TRINITY_DN38929_c2_g1	DICTYBASE|DDB_G0280431	55.9	8.5e-119	rio1	GO:0005575	cellular_component	cellular_component
TRINITY_DN38934_c0_g6	DICTYBASE|DDB_G0289893	51.1	2.8e-18	ccdc124	GO:0003674	molecular_function	molecular_function
TRINITY_DN38934_c0_g6	DICTYBASE|DDB_G0289893	51.1	2.8e-18	ccdc124	GO:0005575	cellular_component	cellular_component
TRINITY_DN38934_c0_g6	DICTYBASE|DDB_G0289893	51.1	2.8e-18	ccdc124	GO:0008150	biological_process	biological_process
TRINITY_DN38940_c0_g1	UNIPROTKB|Q9U8B8	42	6.8e-32	DHFR	GO:0005575	cellular_component	cellular_component
TRINITY_DN38940_c0_g5	DICTYBASE|DDB_G0281563	32.3	3.2e-21	mybC	GO:0003674	molecular_function	molecular_function
TRINITY_DN38978_c0_g4	TAIR|locus:2047319	47.4	4.1e-06	AT2G24830	GO:0008150	biological_process	biological_process
TRINITY_DN39007_c0_g4	ZFIN|ZDB-GENE-041010-167	62.5	7.2e-14	eipr1	GO:0003674	molecular_function	molecular_function
TRINITY_DN39007_c0_g4	ZFIN|ZDB-GENE-041010-167	62.5	7.2e-14	eipr1	GO:0008150	biological_process	biological_process
TRINITY_DN39018_c0_g1	TAIR|locus:2013723	28.7	4.1e-23	AT1G29700	GO:0008150	biological_process	biological_process
TRINITY_DN39024_c0_g1	ASPGD|ASPL0000322340	43.7	1.5e-91	AO090102000152	GO:0008150	biological_process	biological_process
TRINITY_DN39042_c0_g1	ASPGD|ASPL0000103750	36.4	2.4e-12	Afu2g10350	GO:0003674	molecular_function	molecular_function
TRINITY_DN39045_c0_g3	ASPGD|ASPL0000105177	30.1	3.9e-13	Afu3g07710	GO:0005575	cellular_component	cellular_component
TRINITY_DN39045_c0_g3	ASPGD|ASPL0000105177	30.1	3.9e-13	Afu3g07710	GO:0008150	biological_process	biological_process
TRINITY_DN39071_c1_g2	DICTYBASE|DDB_G0286341	53.3	8e-95	DDB_G0286341	GO:0005575	cellular_component	cellular_component
TRINITY_DN39071_c1_g2	DICTYBASE|DDB_G0286341	53.3	8e-95	DDB_G0286341	GO:0008150	biological_process	biological_process
TRINITY_DN39073_c0_g1	DICTYBASE|DDB_G0267458	55.6	1e-41	DDB_G0267458	GO:0003674	molecular_function	molecular_function
TRINITY_DN39073_c0_g1	DICTYBASE|DDB_G0267458	55.6	1e-41	DDB_G0267458	GO:0005575	cellular_component	cellular_component
TRINITY_DN39073_c0_g1	DICTYBASE|DDB_G0267458	55.6	1e-41	DDB_G0267458	GO:0008150	biological_process	biological_process
TRINITY_DN39088_c0_g4	ASPGD|ASPL0000069352	41.1	5.7e-15	AN7246	GO:0005575	cellular_component	cellular_component
TRINITY_DN39088_c0_g4	ASPGD|ASPL0000069352	41.1	5.7e-15	AN7246	GO:0008150	biological_process	biological_process
TRINITY_DN39091_c0_g3	ASPGD|ASPL0000069352	63.3	2.2e-22	AN7246	GO:0005575	cellular_component	cellular_component
TRINITY_DN39091_c0_g3	ASPGD|ASPL0000069352	63.3	2.2e-22	AN7246	GO:0008150	biological_process	biological_process
TRINITY_DN39098_c0_g2	RGD|1304716	31.4	1.4e-54	Cwf19l1	GO:0003674	molecular_function	molecular_function
TRINITY_DN39098_c0_g2	RGD|1304716	31.4	1.4e-54	Cwf19l1	GO:0005575	cellular_component	cellular_component
TRINITY_DN39098_c0_g2	RGD|1304716	31.4	1.4e-54	Cwf19l1	GO:0008150	biological_process	biological_process
TRINITY_DN39100_c0_g9	TAIR|locus:2024608	42.9	1.8e-10	AT1G63980	GO:0008150	biological_process	biological_process
TRINITY_DN39109_c0_g3	ASPGD|ASPL0000074927	26.2	1.1e-07	AN4941	GO:0003674	molecular_function	molecular_function
TRINITY_DN39109_c0_g3	ASPGD|ASPL0000074927	26.2	1.1e-07	AN4941	GO:0005575	cellular_component	cellular_component
TRINITY_DN39109_c0_g3	ASPGD|ASPL0000074927	26.2	1.1e-07	AN4941	GO:0008150	biological_process	biological_process
TRINITY_DN39132_c0_g1	DICTYBASE|DDB_G0271682	33.7	3.4e-35	DDB_G0271682	GO:0005575	cellular_component	cellular_component
TRINITY_DN39139_c0_g11	MGI|MGI:1925507	33.7	8.8e-06	Lrrc9	GO:0003674	molecular_function	molecular_function
TRINITY_DN39139_c0_g11	MGI|MGI:1925507	33.7	8.8e-06	Lrrc9	GO:0005575	cellular_component	cellular_component
TRINITY_DN39139_c0_g11	MGI|MGI:1925507	33.7	8.8e-06	Lrrc9	GO:0008150	biological_process	biological_process
TRINITY_DN39144_c1_g2	ASPGD|ASPL0000346159	33.3	2.9e-10	AO090166000006	GO:0003674	molecular_function	molecular_function
TRINITY_DN39144_c1_g2	ASPGD|ASPL0000346159	33.3	2.9e-10	AO090166000006	GO:0005575	cellular_component	cellular_component
TRINITY_DN39144_c1_g2	ASPGD|ASPL0000346159	33.3	2.9e-10	AO090166000006	GO:0008150	biological_process	biological_process
TRINITY_DN39147_c0_g4	DICTYBASE|DDB_G0283247	51.1	6e-128	pyk	GO:0003674	molecular_function	molecular_function
TRINITY_DN39147_c0_g4	DICTYBASE|DDB_G0283247	51.1	6e-128	pyk	GO:0005575	cellular_component	cellular_component
TRINITY_DN39148_c0_g7	ZFIN|ZDB-GENE-061013-622	31.5	7.8e-80	zgc:153738	GO:0005575	cellular_component	cellular_component
TRINITY_DN39149_c0_g1	DICTYBASE|DDB_G0283173	46.8	9.4e-110	kmo	GO:0005575	cellular_component	cellular_component
TRINITY_DN39169_c0_g3	DICTYBASE|DDB_G0280105	45.7	5.8e-36	DDB_G0280105	GO:0005575	cellular_component	cellular_component
TRINITY_DN39184_c0_g6	DICTYBASE|DDB_G0292456	27.1	2.5e-44	apeh	GO:0005575	cellular_component	cellular_component
TRINITY_DN39191_c0_g2	DICTYBASE|DDB_G0286969	34.4	3.3e-39	DDB_G0286969	GO:0005575	cellular_component	cellular_component
TRINITY_DN39203_c0_g5	MGI|MGI:1916449	24.6	7.4e-27	Armc2	GO:0003674	molecular_function	molecular_function
TRINITY_DN39203_c0_g5	MGI|MGI:1916449	24.6	7.4e-27	Armc2	GO:0005575	cellular_component	cellular_component
TRINITY_DN39203_c0_g5	MGI|MGI:1916449	24.6	7.4e-27	Armc2	GO:0008150	biological_process	biological_process
TRINITY_DN39207_c0_g4	UNIPROTKB|G4MLI0	44.3	6.6e-09	MGG_08681	GO:0005575	cellular_component	cellular_component
TRINITY_DN39211_c0_g2	ASPGD|ASPL0000104695	30.6	8.5e-17	gprL	GO:0003674	molecular_function	molecular_function
TRINITY_DN39211_c0_g2	ASPGD|ASPL0000104695	30.6	8.5e-17	gprL	GO:0005575	cellular_component	cellular_component
TRINITY_DN39218_c0_g5	DICTYBASE|DDB_G0285575	32.8	1.2e-41	alkB	GO:0003674	molecular_function	molecular_function
TRINITY_DN39218_c0_g5	DICTYBASE|DDB_G0285575	32.8	1.2e-41	alkB	GO:0005575	cellular_component	cellular_component
TRINITY_DN39218_c0_g5	DICTYBASE|DDB_G0285575	32.8	1.2e-41	alkB	GO:0008150	biological_process	biological_process
TRINITY_DN39229_c0_g2	TAIR|locus:2054381	45.7	1.3e-12	AT2G41760	GO:0005575	cellular_component	cellular_component
TRINITY_DN39229_c0_g2	TAIR|locus:2054381	45.7	1.3e-12	AT2G41760	GO:0008150	biological_process	biological_process
TRINITY_DN39230_c0_g1	DICTYBASE|DDB_G0275177	31.5	5e-26	sigI	GO:0003674	molecular_function	molecular_function
TRINITY_DN39230_c0_g1	DICTYBASE|DDB_G0275177	31.5	5e-26	sigI	GO:0005575	cellular_component	cellular_component
TRINITY_DN39230_c0_g1	DICTYBASE|DDB_G0275177	31.5	5e-26	sigI	GO:0008150	biological_process	biological_process
TRINITY_DN39239_c0_g5	TAIR|locus:2150798	33.5	2.7e-25	AT5G08400	GO:0003674	molecular_function	molecular_function
TRINITY_DN39239_c0_g5	TAIR|locus:2150798	33.5	2.7e-25	AT5G08400	GO:0008150	biological_process	biological_process
TRINITY_DN39243_c3_g1	WB|WBGene00003594	35.3	1.2e-06	nft-1	GO:0005575	cellular_component	cellular_component
TRINITY_DN39246_c0_g1	TAIR|locus:2085894	41.7	1.5e-25	AT3G19080	GO:0008150	biological_process	biological_process
TRINITY_DN39247_c0_g4	DICTYBASE|DDB_G0283635	25.5	9.7e-15	wdr89	GO:0003674	molecular_function	molecular_function
TRINITY_DN39247_c0_g4	DICTYBASE|DDB_G0283635	25.5	9.7e-15	wdr89	GO:0005575	cellular_component	cellular_component
TRINITY_DN39247_c0_g4	DICTYBASE|DDB_G0283635	25.5	9.7e-15	wdr89	GO:0008150	biological_process	biological_process
TRINITY_DN39251_c0_g8	UNIPROTKB|G4N0Z0	52.3	3e-98	MGG_09565	GO:0005575	cellular_component	cellular_component
TRINITY_DN39256_c0_g4	TAIR|locus:2824443	55.4	3.3e-38	CWC16a	GO:0003674	molecular_function	molecular_function
TRINITY_DN39256_c0_g4	TAIR|locus:2824443	55.4	3.3e-38	CWC16a	GO:0008150	biological_process	biological_process
TRINITY_DN39272_c0_g1	DICTYBASE|DDB_G0290723	43.8	1.3e-82	mkcB	GO:0005575	cellular_component	cellular_component
TRINITY_DN39274_c0_g3	ZFIN|ZDB-GENE-041010-156	48	3e-30	zgc:101765	GO:0005575	cellular_component	cellular_component
TRINITY_DN39276_c0_g2	TAIR|locus:2032845	42.6	1.5e-14	AT1G16210	GO:0003674	molecular_function	molecular_function
TRINITY_DN39276_c0_g2	TAIR|locus:2032845	42.6	1.5e-14	AT1G16210	GO:0008150	biological_process	biological_process
TRINITY_DN39289_c0_g7	ASPGD|ASPL0000332260	60.5	1.1e-24	actB	GO:0003674	molecular_function	molecular_function
TRINITY_DN39289_c0_g7	ASPGD|ASPL0000332260	60.5	1.1e-24	actB	GO:0008150	biological_process	biological_process
TRINITY_DN39290_c0_g7	DICTYBASE|DDB_G0293376	44.6	1.1e-08	cpras2	GO:0005575	cellular_component	cellular_component
TRINITY_DN39292_c0_g4	DICTYBASE|DDB_G0284353	41.2	3.4e-30	osbI	GO:0003674	molecular_function	molecular_function
TRINITY_DN39292_c0_g4	DICTYBASE|DDB_G0284353	41.2	3.4e-30	osbI	GO:0005575	cellular_component	cellular_component
TRINITY_DN39293_c0_g2	DICTYBASE|DDB_G0278493	57.4	8.2e-51	DDB_G0278493	GO:0005575	cellular_component	cellular_component
TRINITY_DN39297_c1_g4	UNIPROTKB|Q4KJP5	41.4	3.5e-23	PFL_0394	GO:0003674	molecular_function	molecular_function
TRINITY_DN39297_c1_g4	UNIPROTKB|Q4KJP5	41.4	3.5e-23	PFL_0394	GO:0005575	cellular_component	cellular_component
TRINITY_DN39297_c1_g4	UNIPROTKB|Q4KJP5	41.4	3.5e-23	PFL_0394	GO:0008150	biological_process	biological_process
TRINITY_DN39298_c0_g2	DICTYBASE|DDB_G0269154	39.4	9.6e-150	modA	GO:0005575	cellular_component	cellular_component
TRINITY_DN39302_c0_g3	UNIPROTKB|G4MY43	34.6	7.9e-23	MGG_01268	GO:0005575	cellular_component	cellular_component
TRINITY_DN39302_c0_g3	UNIPROTKB|G4MY43	34.6	7.9e-23	MGG_01268	GO:0008150	biological_process	biological_process
TRINITY_DN39308_c1_g1	TAIR|locus:2158197	47	2.2e-34	CGLD27	GO:0003674	molecular_function	molecular_function
TRINITY_DN39335_c1_g5	WB|WBGene00001756	37.1	3.1e-27	gst-8	GO:0005575	cellular_component	cellular_component
TRINITY_DN39335_c1_g5	WB|WBGene00001756	37.1	3.1e-27	gst-8	GO:0008150	biological_process	biological_process
TRINITY_DN39342_c0_g2	DICTYBASE|DDB_G0274399	44.3	3.4e-18	DDB_G0274399	GO:0003674	molecular_function	molecular_function
TRINITY_DN39342_c0_g2	DICTYBASE|DDB_G0274399	44.3	3.4e-18	DDB_G0274399	GO:0005575	cellular_component	cellular_component
TRINITY_DN39342_c0_g2	DICTYBASE|DDB_G0274399	44.3	3.4e-18	DDB_G0274399	GO:0008150	biological_process	biological_process
TRINITY_DN39342_c0_g4	DICTYBASE|DDB_G0267994	50.7	2e-11	DDB_G0267994	GO:0005575	cellular_component	cellular_component
TRINITY_DN39372_c0_g2	ZFIN|ZDB-GENE-040801-234	62.2	8.2e-114	gmppb	GO:0005575	cellular_component	cellular_component
TRINITY_DN39381_c0_g1	DICTYBASE|DDB_G0278789	41.3	6.4e-79	DDB_G0278789	GO:0005575	cellular_component	cellular_component
TRINITY_DN39386_c0_g3	DICTYBASE|DDB_G0274827	43	2.5e-24	DDB_G0274827	GO:0005575	cellular_component	cellular_component
TRINITY_DN39424_c0_g6	SGD|S000006134	36	1.1e-07	LEA1	GO:0003674	molecular_function	molecular_function
TRINITY_DN39426_c1_g12	ASPGD|ASPL0000222558	29.1	8.9e-09	An01g12740	GO:0003674	molecular_function	molecular_function
TRINITY_DN39426_c1_g12	ASPGD|ASPL0000222558	29.1	8.9e-09	An01g12740	GO:0005575	cellular_component	cellular_component
TRINITY_DN39426_c1_g12	ASPGD|ASPL0000222558	29.1	8.9e-09	An01g12740	GO:0008150	biological_process	biological_process
TRINITY_DN39429_c0_g3	ZFIN|ZDB-GENE-040426-1488	58.3	8.6e-102	trip13	GO:0005575	cellular_component	cellular_component
TRINITY_DN39458_c0_g2	DICTYBASE|DDB_G0283113	45.7	1.1e-43	eriA	GO:0008150	biological_process	biological_process
TRINITY_DN39477_c0_g2	TAIR|locus:2824443	55	2.3e-37	CWC16a	GO:0003674	molecular_function	molecular_function
TRINITY_DN39477_c0_g2	TAIR|locus:2824443	55	2.3e-37	CWC16a	GO:0008150	biological_process	biological_process
TRINITY_DN39480_c0_g1	TAIR|locus:2087921	33.5	3.1e-77	AT3G18860	GO:0008150	biological_process	biological_process
TRINITY_DN39495_c0_g2	TAIR|locus:2008950	37.7	2.3e-10	RUB3	GO:0003674	molecular_function	molecular_function
TRINITY_DN39495_c0_g2	TAIR|locus:2008950	37.7	2.3e-10	RUB3	GO:0005575	cellular_component	cellular_component
TRINITY_DN39497_c0_g1	TAIR|locus:2091767	35.2	1.9e-28	AT3G24570	GO:0003674	molecular_function	molecular_function
TRINITY_DN39497_c0_g1	TAIR|locus:2091767	35.2	1.9e-28	AT3G24570	GO:0008150	biological_process	biological_process
TRINITY_DN39506_c0_g5	CGD|CAL0000146801	41.9	6.3e-10	CPAR2_603400	GO:0003674	molecular_function	molecular_function
TRINITY_DN39508_c0_g2	MGI|MGI:2147183	34.5	2.7e-66	Abhd3	GO:0005575	cellular_component	cellular_component
TRINITY_DN39511_c0_g2	UNIPROTKB|G4MR87	37.3	1.9e-15	MGG_04712	GO:0005575	cellular_component	cellular_component
TRINITY_DN39513_c0_g7	FB|FBgn0260486	35.5	2.3e-28	Ziz	GO:0005575	cellular_component	cellular_component
TRINITY_DN39526_c0_g1	ASPGD|ASPL0000004975	27.1	2.2e-40	AN6023	GO:0005575	cellular_component	cellular_component
TRINITY_DN39530_c0_g1	TAIR|locus:2126851	57.4	1.6e-29	AT4G00030	GO:0008150	biological_process	biological_process
TRINITY_DN39535_c0_g5	DICTYBASE|DDB_G0292418	25.8	4.9e-47	itfg1	GO:0003674	molecular_function	molecular_function
TRINITY_DN39536_c0_g3	UNIPROTKB|Q29L43	23.7	2e-21	mon2	GO:0003674	molecular_function	molecular_function
TRINITY_DN39536_c0_g3	UNIPROTKB|Q29L43	23.7	2e-21	mon2	GO:0005575	cellular_component	cellular_component
TRINITY_DN39536_c0_g3	UNIPROTKB|Q29L43	23.7	2e-21	mon2	GO:0008150	biological_process	biological_process
TRINITY_DN39544_c0_g1	DICTYBASE|DDB_G0288017	33.4	8.3e-39	DDB_G0288017	GO:0003674	molecular_function	molecular_function
TRINITY_DN39544_c0_g1	DICTYBASE|DDB_G0288017	33.4	8.3e-39	DDB_G0288017	GO:0005575	cellular_component	cellular_component
TRINITY_DN39544_c0_g1	DICTYBASE|DDB_G0288017	33.4	8.3e-39	DDB_G0288017	GO:0008150	biological_process	biological_process
TRINITY_DN39551_c2_g1	DICTYBASE|DDB_G0280165	33	2.4e-34	DDB_G0280165	GO:0003674	molecular_function	molecular_function
TRINITY_DN39551_c2_g1	DICTYBASE|DDB_G0280165	33	2.4e-34	DDB_G0280165	GO:0005575	cellular_component	cellular_component
TRINITY_DN39551_c2_g1	DICTYBASE|DDB_G0280165	33	2.4e-34	DDB_G0280165	GO:0008150	biological_process	biological_process
TRINITY_DN39563_c0_g1	DICTYBASE|DDB_G0276943	34.3	7.4e-47	crtp1	GO:0003674	molecular_function	molecular_function
TRINITY_DN39565_c0_g1	DICTYBASE|DDB_G0288289	48.6	1.1e-129	rliF	GO:0005575	cellular_component	cellular_component
TRINITY_DN39571_c0_g5	UNIPROTKB|Q8E999	27.8	4.1e-26	SO_4385	GO:0003674	molecular_function	molecular_function
TRINITY_DN39571_c0_g5	UNIPROTKB|Q8E999	27.8	4.1e-26	SO_4385	GO:0008150	biological_process	biological_process
TRINITY_DN39572_c1_g3	RGD|1306223	43.5	3.3e-29	Aqr	GO:0003674	molecular_function	molecular_function
TRINITY_DN39572_c1_g3	RGD|1306223	43.5	3.3e-29	Aqr	GO:0005575	cellular_component	cellular_component
TRINITY_DN39572_c1_g3	RGD|1306223	43.5	3.3e-29	Aqr	GO:0008150	biological_process	biological_process
TRINITY_DN39578_c0_g2	CGD|CAL0000178206	62.3	9e-20	CR_10750C_A	GO:0003674	molecular_function	molecular_function
TRINITY_DN39578_c0_g2	CGD|CAL0000178206	62.3	9e-20	CR_10750C_A	GO:0008150	biological_process	biological_process
TRINITY_DN39584_c1_g6	UNIPROTKB|Q74DI7	49.5	1.8e-15	gluQ	GO:0003674	molecular_function	molecular_function
TRINITY_DN39584_c1_g6	UNIPROTKB|Q74DI7	49.5	1.8e-15	gluQ	GO:0008150	biological_process	biological_process
TRINITY_DN39589_c0_g2	ASPGD|ASPL0000237917	28.4	1.7e-07	An01g04950	GO:0003674	molecular_function	molecular_function
TRINITY_DN39589_c0_g2	ASPGD|ASPL0000237917	28.4	1.7e-07	An01g04950	GO:0005575	cellular_component	cellular_component
TRINITY_DN39589_c0_g2	ASPGD|ASPL0000237917	28.4	1.7e-07	An01g04950	GO:0008150	biological_process	biological_process
TRINITY_DN39591_c0_g1	MGI|MGI:2679259	38.2	4.6e-44	Lipk	GO:0003674	molecular_function	molecular_function
TRINITY_DN39591_c0_g1	MGI|MGI:2679259	38.2	4.6e-44	Lipk	GO:0005575	cellular_component	cellular_component
TRINITY_DN39591_c0_g1	MGI|MGI:2679259	38.2	4.6e-44	Lipk	GO:0008150	biological_process	biological_process
TRINITY_DN39610_c0_g3	TAIR|locus:2079517	49	9.9e-57	AT3G61870	GO:0003674	molecular_function	molecular_function
TRINITY_DN39610_c0_g3	TAIR|locus:2079517	49	9.9e-57	AT3G61870	GO:0008150	biological_process	biological_process
TRINITY_DN39643_c0_g1	MGI|MGI:1923206	32.6	8.1e-09	Srrm2	GO:0008150	biological_process	biological_process
TRINITY_DN39648_c0_g1	DICTYBASE|DDB_G0286115	41	4.6e-14	DDB_G0286115	GO:0005575	cellular_component	cellular_component
TRINITY_DN39648_c0_g4	DICTYBASE|DDB_G0267588	34.7	1.3e-30	pikI	GO:0005575	cellular_component	cellular_component
TRINITY_DN39650_c1_g1	DICTYBASE|DDB_G0289609	47.9	8e-09	DDB_G0289609	GO:0003674	molecular_function	molecular_function
TRINITY_DN39650_c1_g1	DICTYBASE|DDB_G0289609	47.9	8e-09	DDB_G0289609	GO:0005575	cellular_component	cellular_component
TRINITY_DN39650_c1_g1	DICTYBASE|DDB_G0289609	47.9	8e-09	DDB_G0289609	GO:0008150	biological_process	biological_process
TRINITY_DN39655_c0_g12	UNIPROTKB|Q81NW4	71	2.7e-08	GBAA_3058	GO:0008150	biological_process	biological_process
TRINITY_DN39655_c0_g7	UNIPROTKB|Q81NW4	46.2	3.8e-36	GBAA_3058	GO:0008150	biological_process	biological_process
TRINITY_DN39664_c1_g2	ZFIN|ZDB-GENE-040426-1993	39	3.2e-06	poc1a	GO:0003674	molecular_function	molecular_function
TRINITY_DN39664_c1_g2	ZFIN|ZDB-GENE-040426-1993	39	3.2e-06	poc1a	GO:0005575	cellular_component	cellular_component
TRINITY_DN39674_c0_g4	TAIR|locus:504955994	52.7	6.6e-36	AT2G41835	GO:0008150	biological_process	biological_process
TRINITY_DN39676_c0_g1	DICTYBASE|DDB_G0281557	33	3.6e-40	drkD	GO:0005575	cellular_component	cellular_component
TRINITY_DN39687_c0_g5	TAIR|locus:2160902	24.1	7.9e-18	AT5G47900	GO:0008150	biological_process	biological_process
TRINITY_DN39694_c0_g1	MGI|MGI:2446294	35.1	4.3e-06	Megf8	GO:0003674	molecular_function	molecular_function
TRINITY_DN39707_c0_g1	CGD|CAL0000174725	30.8	2.6e-08	SET6	GO:0003674	molecular_function	molecular_function
TRINITY_DN39707_c0_g1	CGD|CAL0000174725	30.8	2.6e-08	SET6	GO:0005575	cellular_component	cellular_component
TRINITY_DN39707_c0_g1	CGD|CAL0000174725	30.8	2.6e-08	SET6	GO:0008150	biological_process	biological_process
TRINITY_DN39715_c0_g2	TAIR|locus:2171780	46.2	4.3e-12	AT5G65260	GO:0008150	biological_process	biological_process
TRINITY_DN39730_c0_g3	DICTYBASE|DDB_G0290223	27.1	4.1e-09	DDB_G0290223	GO:0003674	molecular_function	molecular_function
TRINITY_DN39734_c0_g1	DICTYBASE|DDB_G0272913	36.4	1.9e-35	DDB_G0272913	GO:0003674	molecular_function	molecular_function
TRINITY_DN39734_c0_g1	DICTYBASE|DDB_G0272913	36.4	1.9e-35	DDB_G0272913	GO:0005575	cellular_component	cellular_component
TRINITY_DN39734_c0_g1	DICTYBASE|DDB_G0272913	36.4	1.9e-35	DDB_G0272913	GO:0008150	biological_process	biological_process
TRINITY_DN39748_c0_g1	DICTYBASE|DDB_G0274201	41.9	6.3e-45	DDB_G0274201	GO:0005575	cellular_component	cellular_component
TRINITY_DN39752_c1_g9	DICTYBASE|DDB_G0270124	34.8	3.5e-09	rasX	GO:0005575	cellular_component	cellular_component
TRINITY_DN39762_c0_g3	TAIR|locus:2044606	70.3	4.4e-24	AT2G15910	GO:0008150	biological_process	biological_process
TRINITY_DN39789_c1_g3	ASPGD|ASPL0000332094	29.4	1.5e-38	AO090001000167	GO:0003674	molecular_function	molecular_function
TRINITY_DN39789_c1_g3	ASPGD|ASPL0000332094	29.4	1.5e-38	AO090001000167	GO:0008150	biological_process	biological_process
TRINITY_DN39790_c0_g1	DICTYBASE|DDB_G0281567	53.3	8.3e-115	fhkC	GO:0005575	cellular_component	cellular_component
TRINITY_DN39793_c0_g2	TAIR|locus:2183179	31.9	1.1e-19	AT5G19630	GO:0005575	cellular_component	cellular_component
TRINITY_DN39798_c0_g1	DICTYBASE|DDB_G0270880	54.7	3.1e-14	gflC	GO:0005575	cellular_component	cellular_component
TRINITY_DN39798_c0_g1	DICTYBASE|DDB_G0270880	54.7	3.1e-14	gflC	GO:0008150	biological_process	biological_process
TRINITY_DN39801_c0_g1	TAIR|locus:2100840	54.8	1.4e-34	AT3G04500	GO:0008150	biological_process	biological_process
TRINITY_DN39806_c1_g3	TAIR|locus:2169424	24	1.5e-24	PATROL1	GO:0003674	molecular_function	molecular_function
TRINITY_DN39809_c1_g12	UNIPROTKB|Q24JY1	99.4	3.7e-71	RPL23A	GO:0003674	molecular_function	molecular_function
TRINITY_DN39809_c1_g12	UNIPROTKB|Q24JY1	99.4	3.7e-71	RPL23A	GO:0008150	biological_process	biological_process
TRINITY_DN39809_c1_g6	UNIPROTKB|Q24JY1	99.4	3.7e-71	RPL23A	GO:0003674	molecular_function	molecular_function
TRINITY_DN39809_c1_g6	UNIPROTKB|Q24JY1	99.4	3.7e-71	RPL23A	GO:0008150	biological_process	biological_process
TRINITY_DN39811_c0_g1	UNIPROTKB|Q86U38	30.4	5.6e-24	NOP9	GO:0005575	cellular_component	cellular_component
TRINITY_DN39811_c0_g1	UNIPROTKB|Q86U38	30.4	5.6e-24	NOP9	GO:0008150	biological_process	biological_process
TRINITY_DN39816_c0_g1	TAIR|locus:2184367	47.7	1.3e-33	AT5G04600	GO:0008150	biological_process	biological_process
TRINITY_DN39855_c0_g3	DICTYBASE|DDB_G0291097	44.4	4.3e-24	vps33	GO:0003674	molecular_function	molecular_function
TRINITY_DN39861_c0_g1	DICTYBASE|DDB_G0273207	44.4	1.8e-77	cdk9-1	GO:0005575	cellular_component	cellular_component
TRINITY_DN39874_c0_g1	POMBASE|SPAC23H3.14	32.8	9.7e-49	avl9	GO:0003674	molecular_function	molecular_function
TRINITY_DN39879_c0_g3	MGI|MGI:1920020	40.6	2.3e-20	Tmem216	GO:0003674	molecular_function	molecular_function
TRINITY_DN39891_c2_g1	ASPGD|ASPL0000107793	27.5	5.9e-32	Afu5g07180	GO:0003674	molecular_function	molecular_function
TRINITY_DN39891_c2_g1	ASPGD|ASPL0000107793	27.5	5.9e-32	Afu5g07180	GO:0008150	biological_process	biological_process
TRINITY_DN39899_c0_g2	ASPGD|ASPL0000179145	25.1	5e-07	An01g06820	GO:0005575	cellular_component	cellular_component
TRINITY_DN39902_c0_g4	UNIPROTKB|Q747P6	43.1	4.5e-10	GSU3219	GO:0003674	molecular_function	molecular_function
TRINITY_DN39902_c0_g4	UNIPROTKB|Q747P6	43.1	4.5e-10	GSU3219	GO:0008150	biological_process	biological_process
TRINITY_DN39903_c1_g4	ZFIN|ZDB-GENE-040426-856	38.1	3.2e-31	mios	GO:0003674	molecular_function	molecular_function
TRINITY_DN39911_c0_g2	UNIPROTKB|Q607G6	50.8	1.3e-45	MCA1794	GO:0008150	biological_process	biological_process
TRINITY_DN39923_c1_g1	ASPGD|ASPL0000232206	41.3	1.9e-21	prpA	GO:0005575	cellular_component	cellular_component
TRINITY_DN39943_c0_g4	UNIPROTKB|O42621	45.4	6.3e-22	PTH3	GO:0005575	cellular_component	cellular_component
TRINITY_DN39947_c0_g3	DICTYBASE|DDB_G0287001	29.5	3.4e-23	DDB_G0287001	GO:0005575	cellular_component	cellular_component
TRINITY_DN39959_c0_g1	UNIPROTKB|Q609G5	44.7	3.9e-09	MCA1269	GO:0003674	molecular_function	molecular_function
TRINITY_DN39959_c0_g1	UNIPROTKB|Q609G5	44.7	3.9e-09	MCA1269	GO:0005575	cellular_component	cellular_component
TRINITY_DN39959_c0_g1	UNIPROTKB|Q609G5	44.7	3.9e-09	MCA1269	GO:0008150	biological_process	biological_process
TRINITY_DN39961_c0_g8	UNIPROTKB|Q81VF3	34.2	2.4e-09	GBAA_0255	GO:0008150	biological_process	biological_process
TRINITY_DN39987_c1_g1	DICTYBASE|DDB_G0277727	66.4	3.6e-186	uroc1	GO:0005575	cellular_component	cellular_component
TRINITY_DN39987_c1_g2	DICTYBASE|DDB_G0277727	67.4	1.5e-29	uroc1	GO:0005575	cellular_component	cellular_component
TRINITY_DN39990_c0_g8	TAIR|locus:2196749	37.5	1e-46	AtHIR1	GO:0008150	biological_process	biological_process
TRINITY_DN39994_c0_g1	ASPGD|ASPL0000102586	36.1	5.1e-17	Afu1g15200	GO:0003674	molecular_function	molecular_function
TRINITY_DN39994_c0_g1	ASPGD|ASPL0000102586	36.1	5.1e-17	Afu1g15200	GO:0005575	cellular_component	cellular_component
TRINITY_DN39994_c0_g1	ASPGD|ASPL0000102586	36.1	5.1e-17	Afu1g15200	GO:0008150	biological_process	biological_process
TRINITY_DN40006_c0_g7	ASPGD|ASPL0000307798	30.2	2.7e-18	AO090102000352	GO:0003674	molecular_function	molecular_function
TRINITY_DN40006_c0_g7	ASPGD|ASPL0000307798	30.2	2.7e-18	AO090102000352	GO:0008150	biological_process	biological_process
TRINITY_DN40013_c0_g3	DICTYBASE|DDB_G0293824	35.7	8.7e-08	med8	GO:0003674	molecular_function	molecular_function
TRINITY_DN40013_c0_g3	DICTYBASE|DDB_G0293824	35.7	8.7e-08	med8	GO:0005575	cellular_component	cellular_component
TRINITY_DN40013_c0_g3	DICTYBASE|DDB_G0293824	35.7	8.7e-08	med8	GO:0008150	biological_process	biological_process
TRINITY_DN40034_c0_g5	DICTYBASE|DDB_G0293220	59.5	1.4e-95	gpn1	GO:0005575	cellular_component	cellular_component
TRINITY_DN40040_c0_g7	DICTYBASE|DDB_G0278435	47.2	7.8e-22	DDB_G0278435	GO:0005575	cellular_component	cellular_component
TRINITY_DN40040_c0_g7	DICTYBASE|DDB_G0278435	47.2	7.8e-22	DDB_G0278435	GO:0008150	biological_process	biological_process
TRINITY_DN40045_c0_g7	DICTYBASE|DDB_G0284791	50.7	6.2e-12	cpnC	GO:0003674	molecular_function	molecular_function
TRINITY_DN40045_c0_g7	DICTYBASE|DDB_G0284791	50.7	6.2e-12	cpnC	GO:0005575	cellular_component	cellular_component
TRINITY_DN40045_c0_g7	DICTYBASE|DDB_G0284791	50.7	6.2e-12	cpnC	GO:0008150	biological_process	biological_process
TRINITY_DN40050_c1_g6	DICTYBASE|DDB_G0281557	38.1	3.1e-16	drkD	GO:0005575	cellular_component	cellular_component
TRINITY_DN40054_c0_g1	TAIR|locus:2052454	51.9	3.2e-66	AT2G21860	GO:0008150	biological_process	biological_process
TRINITY_DN40058_c0_g1	ZFIN|ZDB-GENE-040426-1398	42.9	2.2e-111	cpne5b	GO:0003674	molecular_function	molecular_function
TRINITY_DN40058_c0_g1	ZFIN|ZDB-GENE-040426-1398	42.9	2.2e-111	cpne5b	GO:0005575	cellular_component	cellular_component
TRINITY_DN40058_c0_g1	ZFIN|ZDB-GENE-040426-1398	42.9	2.2e-111	cpne5b	GO:0008150	biological_process	biological_process
TRINITY_DN40058_c0_g3	ZFIN|ZDB-GENE-050309-44	36.6	1.6e-27	si:ch211-266c8.2	GO:0003674	molecular_function	molecular_function
TRINITY_DN40058_c0_g3	ZFIN|ZDB-GENE-050309-44	36.6	1.6e-27	si:ch211-266c8.2	GO:0005575	cellular_component	cellular_component
TRINITY_DN40058_c0_g3	ZFIN|ZDB-GENE-050309-44	36.6	1.6e-27	si:ch211-266c8.2	GO:0008150	biological_process	biological_process
TRINITY_DN40070_c0_g3	DICTYBASE|DDB_G0267590	35.4	1.5e-51	DDB_G0267590	GO:0003674	molecular_function	molecular_function
TRINITY_DN40083_c0_g1	ZFIN|ZDB-GENE-080219-14	33.5	2.1e-25	oxr1a	GO:0003674	molecular_function	molecular_function
TRINITY_DN40083_c0_g2	ASPGD|ASPL0000040525	24.1	1.5e-14	AN9122	GO:0005575	cellular_component	cellular_component
TRINITY_DN40106_c0_g1	DICTYBASE|DDB_G0281567	36	1.3e-49	fhkC	GO:0005575	cellular_component	cellular_component
TRINITY_DN40108_c0_g1	MGI|MGI:1916737	46.4	8.5e-42	Ndufaf5	GO:0003674	molecular_function	molecular_function
TRINITY_DN40108_c0_g3	ZFIN|ZDB-GENE-050208-290	37.5	2.1e-11	acp6	GO:0005575	cellular_component	cellular_component
TRINITY_DN40115_c0_g1	DICTYBASE|DDB_G0282387	33.9	9e-22	DDB_G0282387	GO:0008150	biological_process	biological_process
TRINITY_DN40120_c0_g3	DICTYBASE|DDB_G0282835	73.5	7.3e-27	srfB	GO:0005575	cellular_component	cellular_component
TRINITY_DN40128_c0_g2	TAIR|locus:2058495	36.8	2e-29	AT2G40860	GO:0005575	cellular_component	cellular_component
TRINITY_DN40132_c0_g1	UNIPROTKB|Q9KUY5	61.6	8.1e-45	VC_0373	GO:0003674	molecular_function	molecular_function
TRINITY_DN40132_c0_g1	UNIPROTKB|Q9KUY5	61.6	8.1e-45	VC_0373	GO:0005575	cellular_component	cellular_component
TRINITY_DN40132_c0_g1	UNIPROTKB|Q9KUY5	61.6	8.1e-45	VC_0373	GO:0008150	biological_process	biological_process
TRINITY_DN40140_c1_g3	TAIR|locus:2007903	47.9	1.1e-30	RBGD1	GO:0008150	biological_process	biological_process
TRINITY_DN40142_c0_g6	DICTYBASE|DDB_G0285899	54.2	1.3e-151	DDB_G0285899	GO:0005575	cellular_component	cellular_component
TRINITY_DN40143_c0_g2	ASPGD|ASPL0000199560	28.7	2.6e-38	An17g00660	GO:0005575	cellular_component	cellular_component
TRINITY_DN40150_c0_g1	UNIPROTKB|G4MNF9	39.8	4.5e-56	MGG_06945	GO:0005575	cellular_component	cellular_component
TRINITY_DN40150_c0_g1	UNIPROTKB|G4MNF9	39.8	4.5e-56	MGG_06945	GO:0008150	biological_process	biological_process
TRINITY_DN40151_c0_g3	DICTYBASE|DDB_G0282667	21	5.6e-11	DDB_G0282667	GO:0003674	molecular_function	molecular_function
TRINITY_DN40151_c0_g3	DICTYBASE|DDB_G0282667	21	5.6e-11	DDB_G0282667	GO:0005575	cellular_component	cellular_component
TRINITY_DN40151_c0_g3	DICTYBASE|DDB_G0282667	21	5.6e-11	DDB_G0282667	GO:0008150	biological_process	biological_process
TRINITY_DN40155_c0_g1	TAIR|locus:2161800	47	4.2e-09	AT5G56020	GO:0003674	molecular_function	molecular_function
TRINITY_DN40156_c2_g6	ZFIN|ZDB-GENE-050320-9	40.4	2.6e-35	zgc:113054	GO:0005575	cellular_component	cellular_component
TRINITY_DN40158_c0_g1	UNIPROTKB|G4MW57	26.5	1.9e-27	MGG_01812	GO:0005575	cellular_component	cellular_component
TRINITY_DN40158_c0_g1	UNIPROTKB|G4MW57	26.5	1.9e-27	MGG_01812	GO:0008150	biological_process	biological_process
TRINITY_DN40170_c0_g5	DICTYBASE|DDB_G0285957	29.4	2.3e-44	xpr1	GO:0003674	molecular_function	molecular_function
TRINITY_DN40170_c0_g5	DICTYBASE|DDB_G0285957	29.4	2.3e-44	xpr1	GO:0008150	biological_process	biological_process
TRINITY_DN40175_c0_g1	ASPGD|ASPL0000105177	40	1.3e-16	Afu3g07710	GO:0005575	cellular_component	cellular_component
TRINITY_DN40175_c0_g1	ASPGD|ASPL0000105177	40	1.3e-16	Afu3g07710	GO:0008150	biological_process	biological_process
TRINITY_DN40175_c0_g3	ASPGD|ASPL0000105177	44.3	2.4e-25	Afu3g07710	GO:0005575	cellular_component	cellular_component
TRINITY_DN40175_c0_g3	ASPGD|ASPL0000105177	44.3	2.4e-25	Afu3g07710	GO:0008150	biological_process	biological_process
[truncated: 162,134 more rows]

## Sheet: KEGG_annotation
Query	KEGG_hit	KEGG_identity	KEGG_evalue	PathwayEntry	PathwayDefinition	KEGGLevel1	KEGGLevel2
TRINITY_DN11992_c0_g1	zma:541661	57.7	7.8e-41	zma04626	Plant-pathogen interaction	Organismal Systems	Environmental adaptation
TRINITY_DN1235_c0_g2	rcu:8287427	77.2	1.5e-24	rcu04626	Plant-pathogen interaction	Organismal Systems	Environmental adaptation
TRINITY_DN13653_c0_g1	zma:103629136	52.4	1.2e-12	zma04626	Plant-pathogen interaction	Organismal Systems	Environmental adaptation
TRINITY_DN16806_c0_g1	pavi:110766380	49.6	4.8e-32	pavi04626	Plant-pathogen interaction	Organismal Systems	Environmental adaptation
TRINITY_DN17162_c0_g2	thj:104819875	33.9	1.7e-26	thj04712	Circadian rhythm - plant	Organismal Systems	Environmental adaptation
TRINITY_DN20043_c0_g1	zma:103631918	32.7	2.5e-16	zma04626	Plant-pathogen interaction	Organismal Systems	Environmental adaptation
TRINITY_DN20654_c0_g1	csat:109132069	50.7	2.5e-13	csat04626	Plant-pathogen interaction	Organismal Systems	Environmental adaptation
TRINITY_DN23551_c0_g1	ghi:107916813	34.3	1.1e-13	ghi04626	Plant-pathogen interaction	Organismal Systems	Environmental adaptation
TRINITY_DN23551_c0_g2	gra:105766580	37.1	1.3e-11	gra04626	Plant-pathogen interaction	Organismal Systems	Environmental adaptation
TRINITY_DN24402_c0_g2	cre:CHLREDRAFT_116537	68	6.9e-34	cre04712	Circadian rhythm - plant	Organismal Systems	Environmental adaptation
TRINITY_DN24455_c0_g2	lja:Lj5g3v0254340.2	46.3	1.9e-10	lja04626	Plant-pathogen interaction	Organismal Systems	Environmental adaptation
TRINITY_DN2520_c0_g1	ini:109169673	96.1	4.1e-36	ini04626	Plant-pathogen interaction	Organismal Systems	Environmental adaptation
TRINITY_DN25556_c0_g1	nnu:104611879	39.4	8.8e-11	nnu04626	Plant-pathogen interaction	Organismal Systems	Environmental adaptation
TRINITY_DN25788_c0_g1	aly:ARALYDRAFT_490109	44.6	2.3e-07	aly04626	Plant-pathogen interaction	Organismal Systems	Environmental adaptation
TRINITY_DN27194_c0_g3	ghi:107938101	38.5	1.2e-08	ghi04626	Plant-pathogen interaction	Organismal Systems	Environmental adaptation
TRINITY_DN27262_c0_g1	cit:102611750	44.3	2.2e-08	cit04626	Plant-pathogen interaction	Organismal Systems	Environmental adaptation
TRINITY_DN28273_c0_g1	boe:106331457	38.7	7.7e-09	boe04626	Plant-pathogen interaction	Organismal Systems	Environmental adaptation
TRINITY_DN28633_c0_g1	egr:104423193	42.1	2e-06	egr04626	Plant-pathogen interaction	Organismal Systems	Environmental adaptation
TRINITY_DN28857_c0_g1	aly:ARALYDRAFT_903416	31.9	6.5e-11	aly04626	Plant-pathogen interaction	Organismal Systems	Environmental adaptation
TRINITY_DN29650_c0_g1	zma:541661	41.8	2.5e-24	zma04626	Plant-pathogen interaction	Organismal Systems	Environmental adaptation
TRINITY_DN29674_c0_g2	lang:109337130	42.4	7.5e-08	lang04626	Plant-pathogen interaction	Organismal Systems	Environmental adaptation
TRINITY_DN29865_c0_g3	obr:102711102	42.1	2.8e-11	obr04626	Plant-pathogen interaction	Organismal Systems	Environmental adaptation
TRINITY_DN30063_c0_g1	pavi:110766380	44.9	7e-27	pavi04626	Plant-pathogen interaction	Organismal Systems	Environmental adaptation
TRINITY_DN30788_c0_g2	sot:102596749	39.4	8.6e-06	sot04626	Plant-pathogen interaction	Organismal Systems	Environmental adaptation
TRINITY_DN31191_c0_g1	cpap:110814452	46.2	4.5e-07	cpap04626	Plant-pathogen interaction	Organismal Systems	Environmental adaptation
TRINITY_DN31220_c0_g10	obr:102716465	31.5	3.6e-13	obr04626	Plant-pathogen interaction	Organismal Systems	Environmental adaptation
TRINITY_DN31311_c0_g3	ccaj:109817377	47.8	1.9e-20	ccaj04626	Plant-pathogen interaction	Organismal Systems	Environmental adaptation
TRINITY_DN31549_c0_g2	ini:109181319	42.4	9.4e-68	ini04626	Plant-pathogen interaction	Organismal Systems	Environmental adaptation
TRINITY_DN31549_c0_g3	hbr:110653350	45.4	3.3e-68	hbr04626	Plant-pathogen interaction	Organismal Systems	Environmental adaptation
TRINITY_DN31761_c0_g1	mus:103994001	33.5	8.1e-17	mus04626	Plant-pathogen interaction	Organismal Systems	Environmental adaptation
TRINITY_DN31861_c0_g1	zma:541661	57.8	6.7e-40	zma04626	Plant-pathogen interaction	Organismal Systems	Environmental adaptation
TRINITY_DN32140_c0_g1	zma:541661	52.3	3.5e-37	zma04626	Plant-pathogen interaction	Organismal Systems	Environmental adaptation
TRINITY_DN32318_c0_g1	sly:101257309	37.8	9.1e-20	sly04626	Plant-pathogen interaction	Organismal Systems	Environmental adaptation
TRINITY_DN32707_c0_g1	csl:COCSUDRAFT_13384	68.2	2.7e-21	csl04712	Circadian rhythm - plant	Organismal Systems	Environmental adaptation
TRINITY_DN32707_c0_g4	lang:109331881	70.2	2.7e-85	lang04712	Circadian rhythm - plant	Organismal Systems	Environmental adaptation
TRINITY_DN32798_c0_g1	mtr:MTR_2g016530	40.5	5.3e-09	mtr04626	Plant-pathogen interaction	Organismal Systems	Environmental adaptation
TRINITY_DN32914_c0_g2	pda:103712272	39.4	1.6e-09	pda04626	Plant-pathogen interaction	Organismal Systems	Environmental adaptation
TRINITY_DN32930_c0_g3	gra:105769606	55.9	8.1e-13	gra04626	Plant-pathogen interaction	Organismal Systems	Environmental adaptation
TRINITY_DN33110_c0_g3	sita:101770569	29	7.3e-08	sita04626	Plant-pathogen interaction	Organismal Systems	Environmental adaptation
TRINITY_DN33187_c0_g1	mng:MNEG_14869	49	5.9e-06	mng04712	Circadian rhythm - plant	Organismal Systems	Environmental adaptation
TRINITY_DN33211_c0_g1	mcha:111006961	39.6	1.8e-14	mcha04626	Plant-pathogen interaction	Organismal Systems	Environmental adaptation
TRINITY_DN33955_c0_g1	dct:110104039	35.1	2.4e-33	dct04626	Plant-pathogen interaction	Organismal Systems	Environmental adaptation
TRINITY_DN34145_c0_g1	dosa:Os07t0125201-00	35.9	2.6e-15	dosa04626	Plant-pathogen interaction	Organismal Systems	Environmental adaptation
TRINITY_DN34185_c0_g1	ini:109164940	35.9	9.1e-17	ini04626	Plant-pathogen interaction	Organismal Systems	Environmental adaptation
TRINITY_DN34201_c0_g1	pper:18785894	33.3	7.3e-13	pper04712	Circadian rhythm - plant	Organismal Systems	Environmental adaptation
TRINITY_DN34567_c0_g3	bna:106388502	22.3	1.4e-08	bna04626	Plant-pathogen interaction	Organismal Systems	Environmental adaptation
TRINITY_DN34721_c0_g1	han:110878611	28.7	8.1e-08	han04626	Plant-pathogen interaction	Organismal Systems	Environmental adaptation
TRINITY_DN34777_c0_g2	vvi:100267353	31.2	1.3e-27	vvi04626	Plant-pathogen interaction	Organismal Systems	Environmental adaptation
TRINITY_DN34864_c0_g2	pxb:103927423	26.9	8.6e-10	pxb04626	Plant-pathogen interaction	Organismal Systems	Environmental adaptation
TRINITY_DN34870_c0_g1	thj:104808324	48.9	3.5e-19	thj04626	Plant-pathogen interaction	Organismal Systems	Environmental adaptation
TRINITY_DN34938_c0_g7	han:110885016	37.5	1.9e-28	han04626	Plant-pathogen interaction	Organismal Systems	Environmental adaptation
TRINITY_DN34977_c0_g1	thj:104811440	46.3	1.8e-07	thj04626	Plant-pathogen interaction	Organismal Systems	Environmental adaptation
TRINITY_DN35096_c1_g3	mus:103992106	62.8	1.2e-107	mus04626	Plant-pathogen interaction	Organismal Systems	Environmental adaptation
TRINITY_DN35265_c0_g1	csat:104718990	36.9	1.3e-31	csat04626	Plant-pathogen interaction	Organismal Systems	Environmental adaptation
TRINITY_DN35279_c0_g10	zma:100284444	44.4	1.5e-31	zma04626	Plant-pathogen interaction	Organismal Systems	Environmental adaptation
TRINITY_DN35279_c0_g6	zma:100284444	44.6	7e-31	zma04626	Plant-pathogen interaction	Organismal Systems	Environmental adaptation
TRINITY_DN35351_c0_g9	han:110885016	48.1	1.9e-16	han04626	Plant-pathogen interaction	Organismal Systems	Environmental adaptation
TRINITY_DN35357_c0_g8	aip:107633856	33.7	7.3e-07	aip04626	Plant-pathogen interaction	Organismal Systems	Environmental adaptation
TRINITY_DN35520_c0_g1	tcc:18597242	40.5	3.6e-28	tcc04712	Circadian rhythm - plant	Organismal Systems	Environmental adaptation
TRINITY_DN35520_c0_g16	cvr:CHLNCDRAFT_6949	43.8	1.8e-41	cvr04712	Circadian rhythm - plant	Organismal Systems	Environmental adaptation
TRINITY_DN35556_c0_g1	pavi:110766380	46.8	6.1e-32	pavi04626	Plant-pathogen interaction	Organismal Systems	Environmental adaptation
TRINITY_DN35761_c1_g1	pvu:PHAVU_006G021800g	92.6	3e-47	pvu04626	Plant-pathogen interaction	Organismal Systems	Environmental adaptation
TRINITY_DN35761_c1_g10	zma:541661	69.4	3.6e-54	zma04626	Plant-pathogen interaction	Organismal Systems	Environmental adaptation
TRINITY_DN35761_c1_g3	csat:109132069	98.8	2e-41	csat04626	Plant-pathogen interaction	Organismal Systems	Environmental adaptation
TRINITY_DN35761_c1_g9	csat:109132069	96.7	8.2e-27	csat04626	Plant-pathogen interaction	Organismal Systems	Environmental adaptation
TRINITY_DN35848_c0_g6	gmx:100784022	32.4	5.6e-06	gmx04626	Plant-pathogen interaction	Organismal Systems	Environmental adaptation
TRINITY_DN35856_c0_g3	gmx:100783079	42.6	3.5e-94	gmx04626	Plant-pathogen interaction	Organismal Systems	Environmental adaptation
TRINITY_DN35856_c0_g6	mcha:111008169	42.7	1.6e-99	mcha04626	Plant-pathogen interaction	Organismal Systems	Environmental adaptation
TRINITY_DN35856_c0_g9	mcha:111008169	44.4	8.9e-103	mcha04626	Plant-pathogen interaction	Organismal Systems	Environmental adaptation
TRINITY_DN35866_c0_g3	pda:103712272	40.1	3.9e-22	pda04626	Plant-pathogen interaction	Organismal Systems	Environmental adaptation
TRINITY_DN35866_c0_g7	sot:102594110	43.4	2.5e-24	sot04626	Plant-pathogen interaction	Organismal Systems	Environmental adaptation
TRINITY_DN35936_c0_g3	bvg:104893863	42	2.4e-21	bvg04626	Plant-pathogen interaction	Organismal Systems	Environmental adaptation
TRINITY_DN36435_c0_g2	zma:541661	59.8	2.6e-27	zma04626	Plant-pathogen interaction	Organismal Systems	Environmental adaptation
TRINITY_DN36528_c0_g1	pavi:110768115	28.1	2.1e-07	pavi04626	Plant-pathogen interaction	Organismal Systems	Environmental adaptation
TRINITY_DN36538_c2_g5	csv:101218848	44.9	2.7e-68	csv04626	Plant-pathogen interaction	Organismal Systems	Environmental adaptation
TRINITY_DN36652_c0_g6	ini:109160136	36.8	1.6e-18	ini04626	Plant-pathogen interaction	Organismal Systems	Environmental adaptation
TRINITY_DN36829_c0_g3	pavi:110766380	50.7	2.1e-32	pavi04626	Plant-pathogen interaction	Organismal Systems	Environmental adaptation
TRINITY_DN36850_c0_g1	dct:110104039	37	7.3e-77	dct04626	Plant-pathogen interaction	Organismal Systems	Environmental adaptation
TRINITY_DN36850_c0_g6	cam:101505073	42.8	2.2e-61	cam04626	Plant-pathogen interaction	Organismal Systems	Environmental adaptation
TRINITY_DN36850_c0_g7	aly:ARALYDRAFT_675179	57.1	6.5e-18	aly04626	Plant-pathogen interaction	Organismal Systems	Environmental adaptation
TRINITY_DN36858_c1_g1	sbi:8083070	36.8	2.3e-08	sbi04626	Plant-pathogen interaction	Organismal Systems	Environmental adaptation
TRINITY_DN36871_c0_g2	gsl:Gasu_43290	43.3	8.2e-10	gsl04712	Circadian rhythm - plant	Organismal Systems	Environmental adaptation
TRINITY_DN36896_c0_g2	osa:4339172	75.6	6.7e-25	osa04626	Plant-pathogen interaction	Organismal Systems	Environmental adaptation
TRINITY_DN36946_c0_g2	cvr:CHLNCDRAFT_142774	41.7	1.4e-25	cvr04712	Circadian rhythm - plant	Organismal Systems	Environmental adaptation
TRINITY_DN37195_c1_g4	gmx:100779935	27.2	1.8e-16	gmx04626	Plant-pathogen interaction	Organismal Systems	Environmental adaptation
TRINITY_DN37222_c0_g1	vvi:100265661	46.9	2.5e-68	vvi04626	Plant-pathogen interaction	Organismal Systems	Environmental adaptation
TRINITY_DN37222_c0_g2	egu:105059624	58.7	2.2e-105	egu04626	Plant-pathogen interaction	Organismal Systems	Environmental adaptation
TRINITY_DN37256_c0_g1	ath:AT3G51920	30.3	1.8e-10	ath04626	Plant-pathogen interaction	Organismal Systems	Environmental adaptation
TRINITY_DN37256_c0_g2	hbr:110637082	41.1	2.2e-24	hbr04626	Plant-pathogen interaction	Organismal Systems	Environmental adaptation
TRINITY_DN37256_c0_g3	hbr:110637082	40.3	9.7e-20	hbr04626	Plant-pathogen interaction	Organismal Systems	Environmental adaptation
TRINITY_DN37271_c0_g10	han:110939989	37	1.9e-13	han04626	Plant-pathogen interaction	Organismal Systems	Environmental adaptation
TRINITY_DN37370_c0_g10	cpap:110818779	77.1	1.1e-151	cpap04712	Circadian rhythm - plant	Organismal Systems	Environmental adaptation
TRINITY_DN37503_c0_g6	han:110911402	53.9	6.8e-47	han04626	Plant-pathogen interaction	Organismal Systems	Environmental adaptation
TRINITY_DN37607_c0_g3	zma:100274717	44.2	8.1e-36	zma04626	Plant-pathogen interaction	Organismal Systems	Environmental adaptation
TRINITY_DN37805_c1_g4	ath:AT2G41100	39.4	2.5e-06	ath04626	Plant-pathogen interaction	Organismal Systems	Environmental adaptation
TRINITY_DN37847_c0_g2	egr:104448267	63.9	7.3e-06	egr04626	Plant-pathogen interaction	Organismal Systems	Environmental adaptation
TRINITY_DN37847_c0_g7	ccaj:109807245	40.9	9.6e-07	ccaj04626	Plant-pathogen interaction	Organismal Systems	Environmental adaptation
TRINITY_DN37847_c0_g9	fve:101308330	32.1	7.9e-14	fve04626	Plant-pathogen interaction	Organismal Systems	Environmental adaptation
TRINITY_DN37881_c0_g2	aly:ARALYDRAFT_673757	70.7	1.9e-18	aly04626	Plant-pathogen interaction	Organismal Systems	Environmental adaptation
TRINITY_DN3789_c0_g1	fve:101308330	41.2	2.7e-14	fve04626	Plant-pathogen interaction	Organismal Systems	Environmental adaptation
TRINITY_DN38020_c1_g3	mcha:111017384	37.6	9.3e-14	mcha04626	Plant-pathogen interaction	Organismal Systems	Environmental adaptation
TRINITY_DN38025_c1_g3	brp:103851273	39.1	1.8e-24	brp04626	Plant-pathogen interaction	Organismal Systems	Environmental adaptation
TRINITY_DN38063_c0_g1	tcc:18591616	37.7	5e-46	tcc04626	Plant-pathogen interaction	Organismal Systems	Environmental adaptation
TRINITY_DN38063_c0_g10	bna:106382699	47	6.3e-47	bna04626	Plant-pathogen interaction	Organismal Systems	Environmental adaptation
TRINITY_DN38063_c0_g7	aly:ARALYDRAFT_488097	35.3	3.7e-84	aly04626	Plant-pathogen interaction	Organismal Systems	Environmental adaptation
TRINITY_DN38216_c0_g1	pvu:PHAVU_003G235900g	36.1	5.6e-66	pvu04712	Circadian rhythm - plant	Organismal Systems	Environmental adaptation
TRINITY_DN38269_c1_g1	thj:104811440	41.2	8.5e-43	thj04626	Plant-pathogen interaction	Organismal Systems	Environmental adaptation
TRINITY_DN38269_c1_g3	thj:104811440	37.7	7.1e-75	thj04626	Plant-pathogen interaction	Organismal Systems	Environmental adaptation
TRINITY_DN38384_c0_g2	gra:105770793	41.2	3.8e-10	gra04626	Plant-pathogen interaction	Organismal Systems	Environmental adaptation
TRINITY_DN38407_c0_g8	bdi:100823033	34.6	7.3e-26	bdi04626	Plant-pathogen interaction	Organismal Systems	Environmental adaptation
TRINITY_DN38504_c0_g1	osa:4325422	28.9	3.6e-13	osa04626	Plant-pathogen interaction	Organismal Systems	Environmental adaptation
TRINITY_DN38504_c0_g6	ghi:107925418	34.4	1.1e-06	ghi04626	Plant-pathogen interaction	Organismal Systems	Environmental adaptation
TRINITY_DN38516_c1_g10	bvg:104901000	40.9	4.8e-36	bvg04626	Plant-pathogen interaction	Organismal Systems	Environmental adaptation
TRINITY_DN38516_c1_g8	fve:101306001	36.9	3.3e-43	fve04626	Plant-pathogen interaction	Organismal Systems	Environmental adaptation
TRINITY_DN38542_c0_g4	obr:102716465	28.6	8.2e-12	obr04626	Plant-pathogen interaction	Organismal Systems	Environmental adaptation
TRINITY_DN38564_c0_g3	zma:541661	65.6	2.5e-38	zma04626	Plant-pathogen interaction	Organismal Systems	Environmental adaptation
TRINITY_DN38564_c0_g4	hbr:110643036	35.4	1.4e-86	hbr04626	Plant-pathogen interaction	Organismal Systems	Environmental adaptation
TRINITY_DN38595_c0_g1	soe:110796073	30.6	3.3e-15	soe04626	Plant-pathogen interaction	Organismal Systems	Environmental adaptation
TRINITY_DN38698_c0_g3	mis:MICPUN_51087	70.3	1e-140	mis04712	Circadian rhythm - plant	Organismal Systems	Environmental adaptation
TRINITY_DN38698_c0_g5	mis:MICPUN_51087	69.7	1.4e-138	mis04712	Circadian rhythm - plant	Organismal Systems	Environmental adaptation
TRINITY_DN38732_c0_g1	egu:105046526	37	1.2e-44	egu04626	Plant-pathogen interaction	Organismal Systems	Environmental adaptation
TRINITY_DN38759_c0_g1	sita:101774503	27.2	9e-11	sita04712	Circadian rhythm - plant	Organismal Systems	Environmental adaptation
TRINITY_DN39035_c1_g4	mcha:111008169	29	2.2e-24	mcha04626	Plant-pathogen interaction	Organismal Systems	Environmental adaptation
TRINITY_DN39056_c0_g2	ath:AT1G01060	65.9	1.2e-25	ath04712	Circadian rhythm - plant	Organismal Systems	Environmental adaptation
TRINITY_DN39160_c0_g5	csat:104775071	58.9	9.5e-25	csat04626	Plant-pathogen interaction	Organismal Systems	Environmental adaptation
TRINITY_DN39242_c0_g1	ini:109152287	47.3	3.2e-06	ini04626	Plant-pathogen interaction	Organismal Systems	Environmental adaptation
TRINITY_DN39272_c0_g1	aip:107631583	34.3	3.3e-39	aip04626	Plant-pathogen interaction	Organismal Systems	Environmental adaptation
TRINITY_DN39284_c1_g1	zma:541661	50.3	2.2e-34	zma04626	Plant-pathogen interaction	Organismal Systems	Environmental adaptation
TRINITY_DN39339_c1_g1	cann:107872785	31.8	2.4e-28	cann04626	Plant-pathogen interaction	Organismal Systems	Environmental adaptation
TRINITY_DN39518_c0_g1	zju:107423826	38.4	6.6e-13	zju04712	Circadian rhythm - plant	Organismal Systems	Environmental adaptation
TRINITY_DN39518_c0_g5	gra:105763979	51	4.1e-10	gra04712	Circadian rhythm - plant	Organismal Systems	Environmental adaptation
TRINITY_DN39523_c0_g3	cic:CICLE_v10029360mg	36.6	1.2e-06	cic04626	Plant-pathogen interaction	Organismal Systems	Environmental adaptation
TRINITY_DN39809_c1_g4	sbi:8063768	68.1	5.7e-121	sbi04626	Plant-pathogen interaction	Organismal Systems	Environmental adaptation
TRINITY_DN39838_c1_g7	sita:101773595	26.4	4e-06	sita04626	Plant-pathogen interaction	Organismal Systems	Environmental adaptation
TRINITY_DN39888_c0_g1	soe:110779563	30	9.5e-27	soe04626	Plant-pathogen interaction	Organismal Systems	Environmental adaptation
TRINITY_DN40026_c1_g8	obr:102716299	25.9	1.5e-15	obr04626	Plant-pathogen interaction	Organismal Systems	Environmental adaptation
TRINITY_DN40056_c0_g3	ath:AT5G12480	25.3	3.7e-08	ath04626	Plant-pathogen interaction	Organismal Systems	Environmental adaptation
TRINITY_DN40115_c0_g3	vvi:100241966	24.3	6.8e-08	vvi04626	Plant-pathogen interaction	Organismal Systems	Environmental adaptation
TRINITY_DN40339_c0_g3	cpap:110817244	32.3	3.3e-12	cpap04626	Plant-pathogen interaction	Organismal Systems	Environmental adaptation
TRINITY_DN40485_c0_g1	hbr:110664134	26.4	4.4e-30	hbr04626	Plant-pathogen interaction	Organismal Systems	Environmental adaptation
TRINITY_DN40622_c0_g1	ats:109775949	49.2	5.3e-12	ats04626	Plant-pathogen interaction	Organismal Systems	Environmental adaptation
TRINITY_DN40968_c0_g2	pmum:103333743	30.1	3.6e-07	pmum04626	Plant-pathogen interaction	Organismal Systems	Environmental adaptation
TRINITY_DN41170_c0_g8	vcn:VOLCADRAFT_45534	45.8	6.9e-14	vcn04712	Circadian rhythm - plant	Organismal Systems	Environmental adaptation
TRINITY_DN41242_c0_g7	eus:EUTSA_v10011588mg	36.3	9.6e-08	eus04626	Plant-pathogen interaction	Organismal Systems	Environmental adaptation
TRINITY_DN41269_c0_g9	sbi:8064977	31.8	1.1e-39	sbi04626	Plant-pathogen interaction	Organismal Systems	Environmental adaptation
TRINITY_DN41321_c1_g1	vcn:VOLCADRAFT_109045	73.8	2.6e-42	vcn04712	Circadian rhythm - plant	Organismal Systems	Environmental adaptation
TRINITY_DN41336_c1_g6	sly:101257309	36.5	6e-17	sly04626	Plant-pathogen interaction	Organismal Systems	Environmental adaptation
TRINITY_DN41432_c1_g4	jcu:105634507	37	7.5e-17	jcu04626	Plant-pathogen interaction	Organismal Systems	Environmental adaptation
TRINITY_DN41432_c1_g5	vvi:100263556	30.5	1.3e-13	vvi04626	Plant-pathogen interaction	Organismal Systems	Environmental adaptation
TRINITY_DN41434_c0_g1	aip:107631583	36.5	2.4e-41	aip04626	Plant-pathogen interaction	Organismal Systems	Environmental adaptation
TRINITY_DN41464_c0_g4	boe:106327190	40.6	2.5e-37	boe04626	Plant-pathogen interaction	Organismal Systems	Environmental adaptation
TRINITY_DN41464_c0_g7	ghi:107899414	36.5	4.8e-40	ghi04626	Plant-pathogen interaction	Organismal Systems	Environmental adaptation
TRINITY_DN41824_c2_g4	pper:18793707	36.7	2.8e-06	pper04626	Plant-pathogen interaction	Organismal Systems	Environmental adaptation
TRINITY_DN41846_c0_g6	cpap:110817155	55.3	1.6e-36	cpap04626	Plant-pathogen interaction	Organismal Systems	Environmental adaptation
TRINITY_DN41964_c1_g4	gmx:100815320	28.2	5.8e-27	gmx04626	Plant-pathogen interaction	Organismal Systems	Environmental adaptation
TRINITY_DN42147_c0_g2	smo:SELMODRAFT_451298	36.7	1e-07	smo04712	Circadian rhythm - plant	Organismal Systems	Environmental adaptation
TRINITY_DN42268_c0_g2	dosa:Os12t0228800-01	24.3	9.6e-06	dosa04626	Plant-pathogen interaction	Organismal Systems	Environmental adaptation
TRINITY_DN42272_c0_g3	rcu:8282567	32.4	3.3e-10	rcu04626	Plant-pathogen interaction	Organismal Systems	Environmental adaptation
TRINITY_DN42405_c0_g5	gra:105763979	74.5	1.8e-33	gra04712	Circadian rhythm - plant	Organismal Systems	Environmental adaptation
TRINITY_DN42624_c0_g5	csv:101221822	89.5	9.7e-09	csv04626	Plant-pathogen interaction	Organismal Systems	Environmental adaptation
TRINITY_DN42624_c0_g6	han:110899004	74.4	6.7e-223	han04626	Plant-pathogen interaction	Organismal Systems	Environmental adaptation
TRINITY_DN42634_c0_g6	cvr:CHLNCDRAFT_142774	52.5	4.5e-23	cvr04712	Circadian rhythm - plant	Organismal Systems	Environmental adaptation
TRINITY_DN42717_c0_g3	sbi:8084231	33.9	4.7e-71	sbi04626	Plant-pathogen interaction	Organismal Systems	Environmental adaptation
TRINITY_DN42799_c1_g5	mtr:MTR_4g094415	42.6	6.9e-23	mtr04626	Plant-pathogen interaction	Organismal Systems	Environmental adaptation
TRINITY_DN42834_c0_g4	zma:541661	66.2	6.4e-48	zma04626	Plant-pathogen interaction	Organismal Systems	Environmental adaptation
TRINITY_DN42847_c2_g4	csat:104791440	27.5	4.9e-08	csat04626	Plant-pathogen interaction	Organismal Systems	Environmental adaptation
TRINITY_DN43206_c0_g2	obr:102708421	71.1	1.4e-151	obr04712	Circadian rhythm - plant	Organismal Systems	Environmental adaptation
TRINITY_DN43253_c0_g1	cam:101505295	39.4	2.3e-63	cam04626	Plant-pathogen interaction	Organismal Systems	Environmental adaptation
TRINITY_DN43387_c0_g2	aly:ARALYDRAFT_488429	81	7.6e-11	aly04712	Circadian rhythm - plant	Organismal Systems	Environmental adaptation
TRINITY_DN43401_c1_g4	osa:4327351	57.6	1.2e-08	osa04626	Plant-pathogen interaction	Organismal Systems	Environmental adaptation
TRINITY_DN43642_c0_g3	ini:109165881	33.8	1.3e-16	ini04626	Plant-pathogen interaction	Organismal Systems	Environmental adaptation
TRINITY_DN43642_c0_g5	bvg:104904828	34.5	3.4e-17	bvg04626	Plant-pathogen interaction	Organismal Systems	Environmental adaptation
TRINITY_DN43666_c0_g7	ats:109739321	44.7	9.5e-14	ats04626	Plant-pathogen interaction	Organismal Systems	Environmental adaptation
TRINITY_DN43723_c0_g1	csat:104721441	34.1	1.8e-16	csat04626	Plant-pathogen interaction	Organismal Systems	Environmental adaptation
TRINITY_DN43734_c0_g8	jcu:105645731	45.7	2.7e-15	jcu04626	Plant-pathogen interaction	Organismal Systems	Environmental adaptation
TRINITY_DN43758_c0_g5	obr:102703336	37.1	1.5e-06	obr04626	Plant-pathogen interaction	Organismal Systems	Environmental adaptation
TRINITY_DN43870_c2_g4	gmx:100790443	43	2.9e-10	gmx04626	Plant-pathogen interaction	Organismal Systems	Environmental adaptation
TRINITY_DN44006_c0_g1	lang:109359866	45.6	2.8e-08	lang04626	Plant-pathogen interaction	Organismal Systems	Environmental adaptation
TRINITY_DN44084_c0_g4	ghi:107904476	34.7	1.4e-10	ghi04626	Plant-pathogen interaction	Organismal Systems	Environmental adaptation
TRINITY_DN44101_c0_g2	pda:103707100	30.9	8.1e-07	pda04626	Plant-pathogen interaction	Organismal Systems	Environmental adaptation
TRINITY_DN44166_c0_g5	lja:Lj1g3v4047180.1	85.6	5e-40	lja04626	Plant-pathogen interaction	Organismal Systems	Environmental adaptation
TRINITY_DN44166_c0_g7	zma:541661	49	5.5e-32	zma04626	Plant-pathogen interaction	Organismal Systems	Environmental adaptation
TRINITY_DN44166_c0_g8	zma:541661	66	1.1e-47	zma04626	Plant-pathogen interaction	Organismal Systems	Environmental adaptation
TRINITY_DN44179_c1_g4	csl:COCSUDRAFT_1729	56.1	3.8e-152	csl04712	Circadian rhythm - plant	Organismal Systems	Environmental adaptation
TRINITY_DN44256_c1_g1	cre:CHLREDRAFT_166515	53.6	5.6e-10	cre04712	Circadian rhythm - plant	Organismal Systems	Environmental adaptation
TRINITY_DN44377_c0_g1	sind:105172292	40.3	3.3e-12	sind04626	Plant-pathogen interaction	Organismal Systems	Environmental adaptation
TRINITY_DN44413_c1_g1	zju:107419468	42.9	8.3e-11	zju04626	Plant-pathogen interaction	Organismal Systems	Environmental adaptation
TRINITY_DN44413_c1_g6	csv:101211964	34.9	2e-13	csv04626	Plant-pathogen interaction	Organismal Systems	Environmental adaptation
TRINITY_DN44917_c0_g3	pxb:103931473	30	5.3e-19	pxb04626	Plant-pathogen interaction	Organismal Systems	Environmental adaptation
TRINITY_DN45049_c0_g5	sita:101770095	29.4	5.5e-16	sita04626	Plant-pathogen interaction	Organismal Systems	Environmental adaptation
TRINITY_DN45168_c2_g7	egr:104449518	39	7.5e-85	egr04626	Plant-pathogen interaction	Organismal Systems	Environmental adaptation
TRINITY_DN45200_c1_g3	vvi:100252764	45.4	1e-27	vvi04626	Plant-pathogen interaction	Organismal Systems	Environmental adaptation
TRINITY_DN45216_c0_g3	fve:101306185	37.1	1.1e-17	fve04626	Plant-pathogen interaction	Organismal Systems	Environmental adaptation
TRINITY_DN45248_c0_g1	gra:105796418	29.1	5.7e-16	gra04626	Plant-pathogen interaction	Organismal Systems	Environmental adaptation
TRINITY_DN45300_c0_g3	sly:101262932	29.8	3.3e-11	sly04712	Circadian rhythm - plant	Organismal Systems	Environmental adaptation
TRINITY_DN45310_c0_g1	mus:103991920	30.5	1.6e-14	mus04712	Circadian rhythm - plant	Organismal Systems	Environmental adaptation
TRINITY_DN45491_c0_g1	pvu:PHAVU_006G090200g	32.5	2e-74	pvu04626	Plant-pathogen interaction	Organismal Systems	Environmental adaptation
TRINITY_DN45491_c0_g2	hbr:110652513	36.5	9.1e-44	hbr04626	Plant-pathogen interaction	Organismal Systems	Environmental adaptation
TRINITY_DN45530_c0_g10	vra:106774071	34.3	1.7e-32	vra04626	Plant-pathogen interaction	Organismal Systems	Environmental adaptation
TRINITY_DN45531_c0_g6	pxb:103948327	29.3	5.6e-06	pxb04712	Circadian rhythm - plant	Organismal Systems	Environmental adaptation
TRINITY_DN45601_c0_g1	zma:541661	68.1	2.3e-35	zma04626	Plant-pathogen interaction	Organismal Systems	Environmental adaptation
TRINITY_DN45607_c0_g3	cre:CHLREDRAFT_116537	70	3.5e-95	cre04712	Circadian rhythm - plant	Organismal Systems	Environmental adaptation
TRINITY_DN45638_c2_g2	rcu:8280481	29.6	7.6e-08	rcu04626	Plant-pathogen interaction	Organismal Systems	Environmental adaptation
TRINITY_DN46040_c0_g1	egu:105043942	26.6	3.3e-09	egu04626	Plant-pathogen interaction	Organismal Systems	Environmental adaptation
TRINITY_DN46172_c0_g2	lang:109329059	39.8	1.4e-13	lang04626	Plant-pathogen interaction	Organismal Systems	Environmental adaptation
TRINITY_DN46385_c1_g3	soe:110784691	48.1	1.2e-11	soe04626	Plant-pathogen interaction	Organismal Systems	Environmental adaptation
TRINITY_DN46528_c1_g5	bdi:100845939	43.7	4.3e-36	bdi04626	Plant-pathogen interaction	Organismal Systems	Environmental adaptation
TRINITY_DN46712_c0_g1	smo:SELMODRAFT_270496	32.6	2.8e-46	smo04712	Circadian rhythm - plant	Organismal Systems	Environmental adaptation
TRINITY_DN46989_c0_g3	eus:EUTSA_v10028523mg	30.3	2.2e-09	eus04626	Plant-pathogen interaction	Organismal Systems	Environmental adaptation
TRINITY_DN47253_c0_g2	egr:104449064	30.8	8e-32	egr04626	Plant-pathogen interaction	Organismal Systems	Environmental adaptation
TRINITY_DN47292_c0_g1	mtr:MTR_1g099840	71.6	3.3e-27	mtr04626	Plant-pathogen interaction	Organismal Systems	Environmental adaptation
TRINITY_DN47294_c0_g1	jcu:110008659	36.5	9.2e-07	jcu04626	Plant-pathogen interaction	Organismal Systems	Environmental adaptation
TRINITY_DN47932_c0_g1	brp:103832833	32.4	1e-05	brp04626	Plant-pathogen interaction	Organismal Systems	Environmental adaptation
TRINITY_DN47980_c0_g4	pmum:103334684	45.9	9.4e-21	pmum04626	Plant-pathogen interaction	Organismal Systems	Environmental adaptation
TRINITY_DN47981_c2_g1	mus:103999731	28.6	1.4e-07	mus04626	Plant-pathogen interaction	Organismal Systems	Environmental adaptation
TRINITY_DN48045_c0_g4	csat:104738686	44.8	9.9e-06	csat04712	Circadian rhythm - plant	Organismal Systems	Environmental adaptation
TRINITY_DN48073_c0_g6	ats:109755779	44.8	6.6e-24	ats04626	Plant-pathogen interaction	Organismal Systems	Environmental adaptation
TRINITY_DN48120_c0_g1	eus:EUTSA_v10027251mg	39.8	6.5e-14	eus04626	Plant-pathogen interaction	Organismal Systems	Environmental adaptation
TRINITY_DN48493_c0_g4	ats:109765543	27.9	8.4e-12	ats04626	Plant-pathogen interaction	Organismal Systems	Environmental adaptation
TRINITY_DN48695_c0_g1	ath:AT2G41100	23.6	1.4e-08	ath04626	Plant-pathogen interaction	Organismal Systems	Environmental adaptation
TRINITY_DN48738_c0_g4	fve:101309915	42.4	1.4e-36	fve04626	Plant-pathogen interaction	Organismal Systems	Environmental adaptation
TRINITY_DN48827_c0_g4	dosa:Os11t0134400-00	29.4	2.2e-07	dosa04626	Plant-pathogen interaction	Organismal Systems	Environmental adaptation
TRINITY_DN48829_c0_g7	cic:CICLE_v10030536mg	52.5	1.2e-08	cic04626	Plant-pathogen interaction	Organismal Systems	Environmental adaptation
TRINITY_DN48913_c0_g7	pda:103715246	41.7	6.4e-09	pda04626	Plant-pathogen interaction	Organismal Systems	Environmental adaptation
TRINITY_DN48989_c0_g2	dct:110096472	33.1	1.3e-20	dct04626	Plant-pathogen interaction	Organismal Systems	Environmental adaptation
TRINITY_DN49219_c0_g3	vcn:VOLCADRAFT_42633	52.2	2.4e-101	vcn04712	Circadian rhythm - plant	Organismal Systems	Environmental adaptation
TRINITY_DN49462_c1_g3	soe:110792891	35.8	4.1e-15	soe04626	Plant-pathogen interaction	Organismal Systems	Environmental adaptation
TRINITY_DN49767_c0_g1	lang:109331226	53	7.3e-53	lang04712	Circadian rhythm - plant	Organismal Systems	Environmental adaptation
TRINITY_DN50010_c0_g4	han:110878783	55.4	6e-11	han04626	Plant-pathogen interaction	Organismal Systems	Environmental adaptation
TRINITY_DN50090_c0_g1	ccaj:109800275	43.8	2.4e-15	ccaj04712	Circadian rhythm - plant	Organismal Systems	Environmental adaptation
TRINITY_DN50216_c0_g2	soe:110783401	36.9	6.9e-14	soe04712	Circadian rhythm - plant	Organismal Systems	Environmental adaptation
TRINITY_DN50359_c1_g8	pavi:110766380	57.3	8.9e-44	pavi04626	Plant-pathogen interaction	Organismal Systems	Environmental adaptation
TRINITY_DN50406_c0_g2	vvi:100252764	55.8	2.2e-121	vvi04626	Plant-pathogen interaction	Organismal Systems	Environmental adaptation
TRINITY_DN50419_c0_g3	csat:104717760	29.6	1.2e-23	csat04626	Plant-pathogen interaction	Organismal Systems	Environmental adaptation
TRINITY_DN50509_c0_g3	thj:104807027	26	2.1e-19	thj04626	Plant-pathogen interaction	Organismal Systems	Environmental adaptation
TRINITY_DN50556_c0_g5	han:110888330	53.8	1.1e-06	han04626	Plant-pathogen interaction	Organismal Systems	Environmental adaptation
TRINITY_DN50740_c0_g2	ghi:107905544	40.2	3.5e-74	ghi04626	Plant-pathogen interaction	Organismal Systems	Environmental adaptation
TRINITY_DN50754_c0_g3	brp:103839368	31.8	5.1e-11	brp04626	Plant-pathogen interaction	Organismal Systems	Environmental adaptation
TRINITY_DN50788_c1_g2	ghi:107905544	38.9	4.6e-77	ghi04626	Plant-pathogen interaction	Organismal Systems	Environmental adaptation
TRINITY_DN50945_c1_g1	nnu:104592805	45.2	3.6e-15	nnu04626	Plant-pathogen interaction	Organismal Systems	Environmental adaptation
TRINITY_DN50945_c1_g8	zma:100284444	40.3	1.3e-26	zma04626	Plant-pathogen interaction	Organismal Systems	Environmental adaptation
TRINITY_DN51009_c1_g6	nta:107768801	24.6	1.9e-08	nta04626	Plant-pathogen interaction	Organismal Systems	Environmental adaptation
TRINITY_DN51061_c0_g2	osa:4329738	34.4	2.6e-62	osa04712	Circadian rhythm - plant	Organismal Systems	Environmental adaptation
TRINITY_DN51136_c0_g1	gmx:100793377	43.8	1.6e-94	gmx04626	Plant-pathogen interaction	Organismal Systems	Environmental adaptation
TRINITY_DN51203_c1_g4	cre:CHLREDRAFT_166515	56.7	1.5e-37	cre04712	Circadian rhythm - plant	Organismal Systems	Environmental adaptation
TRINITY_DN51282_c0_g2	sita:101779715	37.2	8.2e-45	sita04626	Plant-pathogen interaction	Organismal Systems	Environmental adaptation
TRINITY_DN51370_c0_g3	eus:EUTSA_v10006152mg	45.3	1.5e-50	eus04712	Circadian rhythm - plant	Organismal Systems	Environmental adaptation
TRINITY_DN51491_c1_g1	csat:104747915	38	8.7e-97	csat04626	Plant-pathogen interaction	Organismal Systems	Environmental adaptation
TRINITY_DN51547_c0_g3	csat:104738686	40.7	4.2e-15	csat04712	Circadian rhythm - plant	Organismal Systems	Environmental adaptation
TRINITY_DN51589_c0_g2	dct:110110183	25.4	3.4e-06	dct04626	Plant-pathogen interaction	Organismal Systems	Environmental adaptation
TRINITY_DN51652_c2_g2	dct:110106247	85.3	1.8e-08	dct04626	Plant-pathogen interaction	Organismal Systems	Environmental adaptation
TRINITY_DN51652_c2_g4	bdi:100840543	96.3	2.5e-23	bdi04626	Plant-pathogen interaction	Organismal Systems	Environmental adaptation
TRINITY_DN51900_c2_g2	cann:107855710	42.3	2.8e-17	cann04626	Plant-pathogen interaction	Organismal Systems	Environmental adaptation
TRINITY_DN51929_c1_g1	ccaj:109814425	43.4	9.3e-12	ccaj04626	Plant-pathogen interaction	Organismal Systems	Environmental adaptation
TRINITY_DN51963_c2_g10	zma:541661	65.4	2.4e-29	zma04626	Plant-pathogen interaction	Organismal Systems	Environmental adaptation
TRINITY_DN51965_c2_g2	egu:105059546	60.2	1.5e-21	egu04712	Circadian rhythm - plant	Organismal Systems	Environmental adaptation
TRINITY_DN52285_c2_g2	spen:107010613	33.6	9.2e-25	spen04626	Plant-pathogen interaction	Organismal Systems	Environmental adaptation
TRINITY_DN52371_c1_g2	pmum:103334684	34.3	3.2e-14	pmum04626	Plant-pathogen interaction	Organismal Systems	Environmental adaptation
TRINITY_DN52439_c1_g3	pavi:110750451	45.2	9.1e-38	pavi04626	Plant-pathogen interaction	Organismal Systems	Environmental adaptation
TRINITY_DN52698_c0_g1	bdi:100821051	39.7	1e-06	bdi04626	Plant-pathogen interaction	Organismal Systems	Environmental adaptation
TRINITY_DN52760_c0_g1	sot:102583531	61.4	8.9e-09	sot04626	Plant-pathogen interaction	Organismal Systems	Environmental adaptation
TRINITY_DN52969_c0_g1	gmx:100778454	35	4.4e-11	gmx04626	Plant-pathogen interaction	Organismal Systems	Environmental adaptation
TRINITY_DN53200_c0_g1	hbr:110668474	37.6	2.2e-07	hbr04626	Plant-pathogen interaction	Organismal Systems	Environmental adaptation
TRINITY_DN53575_c0_g1	zma:541661	47.3	3.3e-35	zma04626	Plant-pathogen interaction	Organismal Systems	Environmental adaptation
TRINITY_DN53625_c0_g1	sita:101764260	40.3	4.5e-08	sita04626	Plant-pathogen interaction	Organismal Systems	Environmental adaptation
TRINITY_DN7023_c0_g1	sbi:8065114	43.6	1.7e-08	sbi04626	Plant-pathogen interaction	Organismal Systems	Environmental adaptation
TRINITY_DN711_c0_g1	gra:105763414	32.9	8.4e-06	gra04712	Circadian rhythm - plant	Organismal Systems	Environmental adaptation
TRINITY_DN951_c0_g1	dct:110096472	53	2e-25	dct04626	Plant-pathogen interaction	Organismal Systems	Environmental adaptation
TRINITY_DN10030_c0_g1	cpap:110820799	39.8	3.4e-30	NA	NA	NA	NA
TRINITY_DN10175_c0_g1	mpp:MICPUCDRAFT_51502	44.9	2.8e-09	NA	NA	NA	NA
TRINITY_DN10297_c0_g1	lang:109357775	34.7	1.1e-06	NA	NA	NA	NA
TRINITY_DN10352_c0_g1	mng:MNEG_9414	41.1	3.7e-10	NA	NA	NA	NA
TRINITY_DN10455_c0_g1	mus:103995846	48	5.7e-08	NA	NA	NA	NA
TRINITY_DN10532_c0_g1	mis:MICPUN_69676	53.7	2.6e-27	NA	NA	NA	NA
TRINITY_DN10744_c0_g1	cre:CHLREDRAFT_130324	73.8	7.8e-28	NA	NA	NA	NA
TRINITY_DN10762_c0_g1	mtr:MTR_1g062130	36.8	3.3e-07	NA	NA	NA	NA
TRINITY_DN10774_c0_g1	thj:104811666	37.8	1.4e-56	NA	NA	NA	NA
TRINITY_DN10799_c0_g1	ini:109193062	97.1	1.3e-31	NA	NA	NA	NA
TRINITY_DN1082_c0_g1	ghi:107894798	45.5	1.1e-11	NA	NA	NA	NA
TRINITY_DN11002_c0_g1	vcn:VOLCADRAFT_81829	52.9	2.1e-40	NA	NA	NA	NA
TRINITY_DN11120_c0_g1	brp:103832064	36.3	3.7e-52	NA	NA	NA	NA
TRINITY_DN11233_c0_g1	cam:101489560	46	2.2e-07	NA	NA	NA	NA
TRINITY_DN11301_c0_g1	jcu:110010435	38.2	1.3e-09	NA	NA	NA	NA
TRINITY_DN11357_c0_g1	apro:F751_6072	38.2	5.8e-08	NA	NA	NA	NA
TRINITY_DN11389_c0_g1	cvr:CHLNCDRAFT_136378	38.7	1.6e-17	NA	NA	NA	NA
TRINITY_DN11413_c0_g1	brp:103870947	44.6	4.3e-26	NA	NA	NA	NA
TRINITY_DN11658_c0_g1	lang:109326215	46.2	2.8e-10	NA	NA	NA	NA
TRINITY_DN11672_c0_g1	ota:OT_ostta07g02725	40.4	3e-15	NA	NA	NA	NA
TRINITY_DN1167_c0_g1	thj:104812230	48	1.5e-12	NA	NA	NA	NA
TRINITY_DN11703_c0_g1	smo:SELMODRAFT_419211	40.2	1.2e-07	NA	NA	NA	NA
TRINITY_DN11749_c0_g1	han:110930754	39.6	1.1e-29	NA	NA	NA	NA
TRINITY_DN12005_c0_g1	nto:104118695	42	1.2e-52	NA	NA	NA	NA
TRINITY_DN12090_c0_g1	gsl:Gasu_13570	56.1	9.3e-29	NA	NA	NA	NA
TRINITY_DN12100_c0_g1	csat:104773340	35.9	3.3e-08	NA	NA	NA	NA
TRINITY_DN12148_c0_g1	ath:AT3G18773	43.3	7.3e-10	NA	NA	NA	NA
TRINITY_DN12212_c0_g1	cvr:CHLNCDRAFT_50248	54.3	3.9e-86	NA	NA	NA	NA
TRINITY_DN12311_c0_g2	cvr:CHLNCDRAFT_17231	43.6	4.8e-06	NA	NA	NA	NA
TRINITY_DN12334_c0_g2	bpg:Bathy08g00370	27.9	2.1e-07	NA	NA	NA	NA
TRINITY_DN12348_c0_g1	ccp:CHC_T00002179001	54.2	4.6e-57	NA	NA	NA	NA
TRINITY_DN12369_c0_g1	csl:COCSUDRAFT_54370	65.2	6.7e-26	NA	NA	NA	NA
TRINITY_DN12393_c0_g1	mpp:MICPUCDRAFT_59459	47.1	2.8e-15	NA	NA	NA	NA
TRINITY_DN12529_c0_g1	vvi:100248774	27.6	3.8e-10	NA	NA	NA	NA
TRINITY_DN12543_c0_g1	smo:SELMODRAFT_270905	35.1	9.9e-26	NA	NA	NA	NA
TRINITY_DN12559_c0_g1	cre:CHLREDRAFT_121791	74.3	1.7e-08	NA	NA	NA	NA
TRINITY_DN12669_c0_g1	smo:SELMODRAFT_148372	48.6	2.1e-12	NA	NA	NA	NA
TRINITY_DN1269_c0_g1	nta:107781876	28.9	7.8e-11	NA	NA	NA	NA
TRINITY_DN1274_c0_g1	pxb:103938323	44.3	8e-09	NA	NA	NA	NA
TRINITY_DN1275_c0_g1	gsl:Gasu_25630	43.9	9.8e-15	NA	NA	NA	NA
TRINITY_DN12766_c0_g1	tcc:18587869	40.2	1.2e-25	NA	NA	NA	NA
TRINITY_DN12767_c0_g1	cme:CYME_CMF181C	33.3	2.2e-08	NA	NA	NA	NA
TRINITY_DN12773_c0_g1	mcha:111017484	95.8	3.1e-49	NA	NA	NA	NA
TRINITY_DN12776_c0_g2	ccp:CHC_T00009161001	53.1	4.2e-23	NA	NA	NA	NA
TRINITY_DN12781_c0_g1	gra:105764512	34.1	4.9e-17	NA	NA	NA	NA
TRINITY_DN12898_c0_g1	egr:104449968	32.6	2.8e-08	NA	NA	NA	NA
TRINITY_DN12937_c0_g1	apro:F751_1302	57.7	6.4e-19	NA	NA	NA	NA
TRINITY_DN12982_c0_g1	gsl:Gasu_33260	67.5	1.9e-29	NA	NA	NA	NA
TRINITY_DN12999_c0_g1	hbr:110642003	53.5	1e-19	NA	NA	NA	NA
TRINITY_DN13058_c0_g2	sbi:8063275	56.2	9.8e-08	NA	NA	NA	NA
TRINITY_DN1311_c0_g1	mus:103987177	33.1	9.1e-15	NA	NA	NA	NA
TRINITY_DN13233_c0_g1	vvi:100254021	52.4	7e-19	NA	NA	NA	NA
TRINITY_DN13257_c0_g1	egu:105056602	41	3.4e-08	NA	NA	NA	NA
TRINITY_DN13260_c0_g1	soe:110776742	57.4	1.4e-06	NA	NA	NA	NA
TRINITY_DN13281_c0_g1	pda:103700221	38.3	1.6e-10	NA	NA	NA	NA
TRINITY_DN13334_c0_g1	soe:110794787	39.4	3.1e-13	NA	NA	NA	NA
TRINITY_DN1359_c0_g1	nta:107808769	54.1	1.1e-27	NA	NA	NA	NA
TRINITY_DN13721_c0_g1	han:110915735	43.3	1.5e-08	NA	NA	NA	NA
TRINITY_DN13809_c0_g1	rcu:8269788	51.2	4.8e-17	NA	NA	NA	NA
TRINITY_DN1394_c0_g1	smo:SELMODRAFT_113824	71.2	7.6e-25	NA	NA	NA	NA
TRINITY_DN13997_c0_g1	mis:MICPUN_80830	42	2.8e-13	NA	NA	NA	NA
TRINITY_DN14045_c0_g2	ccp:CHC_T00006835001	28	2.6e-17	NA	NA	NA	NA
TRINITY_DN14077_c0_g1	smo:SELMODRAFT_116002	53.3	1.6e-21	NA	NA	NA	NA
TRINITY_DN14087_c0_g1	egr:104453807	28.9	2.4e-11	NA	NA	NA	NA
TRINITY_DN14099_c0_g1	mcha:111009499	35.4	9.4e-06	NA	NA	NA	NA
TRINITY_DN14121_c0_g1	egu:105032960	93.7	2.9e-38	NA	NA	NA	NA
TRINITY_DN14121_c0_g2	egu:105032960	85.4	1.8e-38	NA	NA	NA	NA
TRINITY_DN14129_c0_g1	cam:101509900	26.1	7.9e-44	NA	NA	NA	NA
TRINITY_DN1421_c0_g1	olu:OSTLU_8999	38.7	2.2e-15	NA	NA	NA	NA
TRINITY_DN14253_c0_g1	mus:103991743	39.2	4.6e-26	NA	NA	NA	NA
TRINITY_DN14253_c0_g2	gsl:Gasu_23180	45.5	2.6e-09	NA	NA	NA	NA
TRINITY_DN14260_c0_g1	smo:SELMODRAFT_420234	43.7	4.6e-28	NA	NA	NA	NA
TRINITY_DN14303_c0_g1	ini:109186939	54.7	1.1e-24	NA	NA	NA	NA
TRINITY_DN14304_c1_g1	mcha:111005757	80	1.5e-19	NA	NA	NA	NA
TRINITY_DN14319_c0_g1	bdi:100822420	36.6	2.1e-06	NA	NA	NA	NA
TRINITY_DN14322_c0_g1	adu:107468816	43.3	5.7e-12	NA	NA	NA	NA
TRINITY_DN14336_c0_g1	ats:109757669	52.1	5.6e-27	NA	NA	NA	NA
TRINITY_DN14384_c0_g1	gsl:Gasu_56310	31	3.2e-18	NA	NA	NA	NA
TRINITY_DN14418_c0_g1	gsl:Gasu_52610	29.2	4.5e-12	NA	NA	NA	NA
TRINITY_DN14441_c0_g1	gsl:Gasu_45200	27.2	1.4e-11	NA	NA	NA	NA
TRINITY_DN14504_c0_g1	gsl:Gasu_13670	33	2.3e-06	NA	NA	NA	NA
TRINITY_DN14523_c0_g1	csat:104726189	45.3	1.1e-14	NA	NA	NA	NA
TRINITY_DN14713_c0_g1	olu:OSTLU_31479	30.3	6.9e-06	NA	NA	NA	NA
TRINITY_DN1479_c0_g1	ini:109152824	45.8	6.6e-10	NA	NA	NA	NA
TRINITY_DN14883_c0_g1	vvi:100260436	26.1	5.1e-10	NA	NA	NA	NA
TRINITY_DN1492_c0_g1	ini:109182337	85.9	5.1e-22	NA	NA	NA	NA
TRINITY_DN15065_c0_g1	mpp:MICPUCDRAFT_11334	45.2	5e-07	NA	NA	NA	NA
TRINITY_DN15069_c0_g2	smo:SELMODRAFT_100467	38.9	6.5e-13	NA	NA	NA	NA
TRINITY_DN15099_c0_g1	bna:106418956	25.3	1.6e-16	NA	NA	NA	NA
TRINITY_DN15107_c0_g1	dct:110109481	31.9	1e-07	NA	NA	NA	NA
TRINITY_DN15112_c0_g1	gsl:Gasu_24500	40.7	9.3e-06	NA	NA	NA	NA
TRINITY_DN15144_c0_g1	sind:105165913	50.7	9.2e-37	NA	NA	NA	NA
TRINITY_DN15361_c0_g1	ccp:CHC_T00006797001	48.6	5.3e-12	NA	NA	NA	NA
TRINITY_DN15397_c0_g1	pxb:103934455	49.1	1.3e-07	NA	NA	NA	NA
TRINITY_DN15434_c0_g1	ini:109176086	100	1.3e-24	NA	NA	NA	NA
TRINITY_DN15598_c0_g1	gsl:Gasu_47750	61.2	1.6e-141	NA	NA	NA	NA
TRINITY_DN15636_c0_g1	mdm:103410358	48.1	7.4e-06	NA	NA	NA	NA
TRINITY_DN15732_c0_g1	vcn:VOLCADRAFT_62433	42.9	1.6e-11	NA	NA	NA	NA
TRINITY_DN15782_c0_g2	vvi:100259477	51.1	5.5e-23	NA	NA	NA	NA
TRINITY_DN15783_c0_g2	soe:110796705	46.4	1.1e-07	NA	NA	NA	NA
TRINITY_DN15878_c0_g1	lja:Lj6g3v0291930.1	83.3	3e-13	NA	NA	NA	NA
TRINITY_DN15878_c0_g2	ccaj:109808300	68.6	5.6e-22	NA	NA	NA	NA
TRINITY_DN15881_c0_g1	lja:Lj0g3v0178099.1	54.7	8.2e-13	NA	NA	NA	NA
TRINITY_DN15927_c0_g1	mpp:MICPUCDRAFT_11334	52.5	1e-08	NA	NA	NA	NA
TRINITY_DN15946_c0_g1	mis:MICPUN_62122	60	1.1e-10	NA	NA	NA	NA
TRINITY_DN15950_c0_g2	ccp:CHC_T00009311001	64.1	3.4e-25	NA	NA	NA	NA
TRINITY_DN15955_c0_g1	han:110916291	28.5	9.6e-10	NA	NA	NA	NA
TRINITY_DN1602_c0_g1	brp:103846541	67.1	1.3e-51	NA	NA	NA	NA
TRINITY_DN16184_c0_g1	cam:101498626	56	1.9e-08	NA	NA	NA	NA
TRINITY_DN16196_c0_g1	ghi:107891553	40.2	1.8e-60	NA	NA	NA	NA
TRINITY_DN16214_c0_g2	vcn:VOLCADRAFT_62433	49	3.5e-19	NA	NA	NA	NA
TRINITY_DN1623_c0_g1	nnu:104608019	55.6	1.8e-10	NA	NA	NA	NA
TRINITY_DN16310_c0_g1	apro:F751_4901	33.8	2.4e-60	NA	NA	NA	NA
TRINITY_DN1634_c0_g1	cit:102616894	43.2	2.8e-07	NA	NA	NA	NA
TRINITY_DN16364_c0_g1	mng:MNEG_8494	57.7	1.4e-12	NA	NA	NA	NA
TRINITY_DN16372_c0_g1	pper:18789044	45.6	1.2e-07	NA	NA	NA	NA
TRINITY_DN1638_c0_g1	zma:100280217	37.3	2.8e-06	NA	NA	NA	NA
TRINITY_DN16474_c0_g1	pda:103701478	58.5	1.6e-23	NA	NA	NA	NA
TRINITY_DN16483_c0_g1	egu:105055003	36	5.4e-07	NA	NA	NA	NA
TRINITY_DN16483_c0_g2	nnu:104588500	28.6	2.3e-12	NA	NA	NA	NA
TRINITY_DN16577_c0_g1	ini:109163591	94.7	2e-33	NA	NA	NA	NA
TRINITY_DN16587_c0_g1	gsl:Gasu_07570	46.8	2.8e-17	NA	NA	NA	NA
TRINITY_DN16668_c0_g1	bpg:Bathy08g01890	36.5	6e-09	NA	NA	NA	NA
TRINITY_DN1674_c0_g1	cre:CHLREDRAFT_165774	27.2	3.2e-13	NA	NA	NA	NA
TRINITY_DN16783_c0_g1	bvg:104902194	72	6.5e-29	NA	NA	NA	NA
TRINITY_DN16815_c0_g1	mtr:MTR_1g082870	47.3	2.5e-12	NA	NA	NA	NA
TRINITY_DN16869_c0_g2	bvg:104892282	47.2	1.3e-32	NA	NA	NA	NA
TRINITY_DN16877_c0_g1	gsl:Gasu_47510	40	3.7e-38	NA	NA	NA	NA
TRINITY_DN16887_c0_g1	cme:CYME_CMO244C	40.7	5.6e-13	NA	NA	NA	NA
TRINITY_DN16912_c0_g1	vcn:VOLCADRAFT_104663	72.5	4.3e-33	NA	NA	NA	NA
TRINITY_DN16975_c0_g1	cmo:103497750	30.1	1.5e-23	NA	NA	NA	NA
TRINITY_DN16977_c0_g1	mis:MICPUN_62456	47.3	2e-15	NA	NA	NA	NA
TRINITY_DN16991_c0_g1	mpp:MICPUCDRAFT_63049	30.4	3.1e-18	NA	NA	NA	NA
TRINITY_DN17019_c0_g1	mis:MICPUN_86820	69.1	2e-14	NA	NA	NA	NA
TRINITY_DN17029_c1_g1	ats:109750702	47	5e-17	NA	NA	NA	NA
TRINITY_DN17054_c0_g1	bna:106424819	44	4.8e-35	NA	NA	NA	NA
TRINITY_DN17080_c0_g1	csat:104784063	38.1	4.3e-14	NA	NA	NA	NA
TRINITY_DN17090_c0_g1	ats:109731455	58.7	2.4e-63	NA	NA	NA	NA
TRINITY_DN17104_c0_g1	mis:MICPUN_56610	57.5	6.4e-14	NA	NA	NA	NA
TRINITY_DN17338_c0_g1	egr:104441273	58.8	1.2e-17	NA	NA	NA	NA
TRINITY_DN17366_c0_g1	nsy:104246893	45.5	3.4e-11	NA	NA	NA	NA
TRINITY_DN17464_c0_g3	bdi:100829675	78.9	9.4e-45	NA	NA	NA	NA
TRINITY_DN17467_c0_g1	cme:CYME_CMK150C	54.8	5.1e-18	NA	NA	NA	NA
TRINITY_DN17481_c0_g1	pvu:PHAVU_009G220200g	59.4	2.8e-13	NA	NA	NA	NA
TRINITY_DN17546_c0_g2	lang:109347386	37	6.4e-18	NA	NA	NA	NA
TRINITY_DN1758_c0_g1	rcu:8268212	45.6	2.4e-07	NA	NA	NA	NA
TRINITY_DN17675_c0_g1	aip:107645286	55.8	5e-09	NA	NA	NA	NA
TRINITY_DN17758_c0_g1	ath:AT5G56280	47.7	1e-12	NA	NA	NA	NA
TRINITY_DN17878_c0_g1	cvr:CHLNCDRAFT_136358	51.7	1.3e-20	NA	NA	NA	NA
TRINITY_DN1791_c0_g1	ath:AT3G08720	43.5	7.8e-11	NA	NA	NA	NA
TRINITY_DN17942_c0_g1	mis:MICPUN_86820	66.1	1.5e-12	NA	NA	NA	NA
TRINITY_DN18086_c0_g1	egr:104419941	42.9	2.5e-11	NA	NA	NA	NA
TRINITY_DN18086_c0_g2	bpg:Bathy07g04710	53.8	8.3e-19	NA	NA	NA	NA
TRINITY_DN18148_c0_g1	pper:18792059	68	6.8e-34	NA	NA	NA	NA
TRINITY_DN18167_c0_g1	eus:EUTSA_v10011295mg	70.2	9.5e-29	NA	NA	NA	NA
TRINITY_DN183_c0_g1	mtr:MTR_7g051430	32.4	4.4e-67	NA	NA	NA	NA
TRINITY_DN18426_c0_g1	pavi:110748379	66.7	4.9e-06	NA	NA	NA	NA
TRINITY_DN18447_c0_g1	soe:110790914	30.9	6.2e-24	NA	NA	NA	NA
TRINITY_DN18520_c0_g1	mdm:103455646	56.9	1.7e-16	NA	NA	NA	NA
TRINITY_DN18525_c0_g1	ini:109152432	94.4	4.8e-37	NA	NA	NA	NA
TRINITY_DN185_c0_g1	pxb:103945581	53	9.1e-12	NA	NA	NA	NA
TRINITY_DN18658_c0_g1	gra:105787649	50.7	3.1e-36	NA	NA	NA	NA
TRINITY_DN18840_c0_g1	fve:101309476	50	2.4e-07	NA	NA	NA	NA
TRINITY_DN19094_c0_g1	ini:109190160	98.8	3e-38	NA	NA	NA	NA
TRINITY_DN19126_c0_g1	lja:Lj0g3v0159759.1	42.4	1.2e-19	NA	NA	NA	NA
TRINITY_DN19238_c0_g1	mus:103969434	36	8.4e-08	NA	NA	NA	NA
TRINITY_DN19287_c0_g1	mpp:MICPUCDRAFT_48609	46.4	3.7e-08	NA	NA	NA	NA
TRINITY_DN19310_c0_g1	var:108326788	69.3	3.9e-33	NA	NA	NA	NA
TRINITY_DN19316_c0_g1	cvr:CHLNCDRAFT_35608	51.5	2.5e-17	NA	NA	NA	NA
TRINITY_DN19341_c0_g1	bpg:Bathy10g01660	63.2	2.5e-24	NA	NA	NA	NA
TRINITY_DN19341_c0_g2	vra:106759334	30.2	4.3e-14	NA	NA	NA	NA
TRINITY_DN19405_c0_g1	mng:MNEG_9399	69.7	1.3e-39	NA	NA	NA	NA
TRINITY_DN19415_c0_g1	bdi:100829070	57.8	2.5e-10	NA	NA	NA	NA
TRINITY_DN19426_c0_g3	eus:EUTSA_v100194641m	45.2	8.6e-07	NA	NA	NA	NA
TRINITY_DN19487_c0_g1	vra:106762028	100	6.2e-37	NA	NA	NA	NA
TRINITY_DN19504_c0_g1	smo:SELMODRAFT_84118	50.6	5.3e-13	NA	NA	NA	NA
TRINITY_DN19567_c0_g1	csl:COCSUDRAFT_53571	34.8	1.7e-11	NA	NA	NA	NA
TRINITY_DN19644_c0_g1	hbr:110632151	23	1.7e-15	NA	NA	NA	NA
TRINITY_DN19644_c0_g3	csv:101222100	37.3	1.4e-10	NA	NA	NA	NA
TRINITY_DN19662_c0_g1	vcn:VOLCADRAFT_105567	33.7	6.1e-17	NA	NA	NA	NA
TRINITY_DN19668_c0_g2	cre:CHLREDRAFT_130849	41.4	4.8e-10	NA	NA	NA	NA
TRINITY_DN19694_c0_g1	thj:104811666	47.7	5.5e-11	NA	NA	NA	NA
TRINITY_DN19695_c0_g2	apro:F751_2413	70	1.4e-12	NA	NA	NA	NA
TRINITY_DN19710_c0_g1	gsl:Gasu_52610	42.6	3.9e-11	NA	NA	NA	NA
TRINITY_DN19711_c0_g1	ccaj:109800007	52.9	2.7e-13	NA	NA	NA	NA
TRINITY_DN19713_c0_g1	egr:108953836	46.3	3.2e-27	NA	NA	NA	NA
TRINITY_DN19724_c0_g1	csat:104713425	51.3	5.9e-32	NA	NA	NA	NA
TRINITY_DN19724_c0_g2	cpap:110817699	39.9	1.1e-25	NA	NA	NA	NA
TRINITY_DN19725_c0_g1	mis:MICPUN_107683	59.6	8.4e-31	NA	NA	NA	NA
TRINITY_DN19741_c0_g1	gsl:Gasu_15830	52.5	4.2e-57	NA	NA	NA	NA
TRINITY_DN19763_c0_g1	mis:MICPUN_107788	43.5	4.5e-45	NA	NA	NA	NA
TRINITY_DN19778_c0_g1	ini:109193958	32.3	4.2e-23	NA	NA	NA	NA
TRINITY_DN19788_c0_g1	cit:102610073	54.7	1.3e-21	NA	NA	NA	NA
TRINITY_DN19834_c0_g1	ats:109786686	32	2.5e-13	NA	NA	NA	NA
TRINITY_DN1983_c0_g1	sind:105178901	30.8	7.1e-09	NA	NA	NA	NA
TRINITY_DN19939_c0_g1	cmo:103484496	98.3	9.7e-24	NA	NA	NA	NA
TRINITY_DN19946_c0_g2	mdm:103425195	39.6	2.3e-10	NA	NA	NA	NA
TRINITY_DN19966_c0_g1	cme:CYME_CMS375C	43.7	3.4e-11	NA	NA	NA	NA
TRINITY_DN19972_c0_g1	cme:CYME_CMD015C	32.4	1.1e-11	NA	NA	NA	NA
TRINITY_DN19972_c0_g2	pavi:110763088	44.4	2.5e-17	NA	NA	NA	NA
TRINITY_DN19978_c0_g1	bvg:104900467	37.4	5.6e-25	NA	NA	NA	NA
TRINITY_DN20016_c0_g1	ats:109742393	54.3	6.7e-20	NA	NA	NA	NA
TRINITY_DN20070_c0_g1	vcn:VOLCADRAFT_108270	50	1.9e-09	NA	NA	NA	NA
TRINITY_DN20086_c0_g1	cre:CHLREDRAFT_177897	43	1.7e-12	NA	NA	NA	NA
TRINITY_DN20120_c0_g1	bna:106345641	38.7	2.3e-08	NA	NA	NA	NA
TRINITY_DN20154_c0_g1	ini:109156564	49.2	2.7e-08	NA	NA	NA	NA
TRINITY_DN20215_c0_g1	ccp:CHC_T00007971001	40.5	1.3e-17	NA	NA	NA	NA
TRINITY_DN20226_c0_g1	sind:105176325	59.2	1.7e-12	NA	NA	NA	NA
TRINITY_DN20226_c1_g1	thj:104823262	71.2	1.2e-20	NA	NA	NA	NA
TRINITY_DN20238_c0_g1	aly:ARALYDRAFT_474060	50.7	2e-12	NA	NA	NA	NA
TRINITY_DN20296_c0_g1	cvr:CHLNCDRAFT_29716	46.4	2.1e-38	NA	NA	NA	NA
TRINITY_DN20308_c0_g1	lja:Lj2g3v0854130.1	50	1.3e-33	NA	NA	NA	NA
TRINITY_DN20387_c0_g1	mus:103977620	32	7.4e-14	NA	NA	NA	NA
TRINITY_DN20472_c0_g1	tcc:18585858	63.3	5.6e-60	NA	NA	NA	NA
TRINITY_DN20570_c0_g1	gra:105787910	44	6.2e-42	NA	NA	NA	NA
TRINITY_DN20575_c0_g1	cann:107842814	53.8	1.5e-48	NA	NA	NA	NA
TRINITY_DN20575_c0_g2	soe:110793791	53.7	4.6e-28	NA	NA	NA	NA
TRINITY_DN20605_c0_g2	cmo:103500648	93.1	1.4e-31	NA	NA	NA	NA
TRINITY_DN20673_c0_g1	dct:110114064	66.2	1.7e-25	NA	NA	NA	NA
TRINITY_DN20718_c0_g1	mcha:111005509	98.1	1e-77	NA	NA	NA	NA
TRINITY_DN20722_c0_g1	mis:MICPUN_69531	42.3	6e-09	NA	NA	NA	NA
TRINITY_DN20723_c0_g1	cre:CHLREDRAFT_134943	78.4	9.3e-44	NA	NA	NA	NA
TRINITY_DN20768_c0_g1	lja:Lj1g3v1798700.1	52.2	6.4e-06	NA	NA	NA	NA
TRINITY_DN20769_c0_g1	lja:Lj4g3v0961090.1	39.4	1.5e-12	NA	NA	NA	NA
TRINITY_DN20775_c0_g1	csv:101221012	92.7	6.5e-75	NA	NA	NA	NA
TRINITY_DN20791_c0_g2	han:110883247	30.7	1.2e-24	NA	NA	NA	NA
TRINITY_DN20816_c1_g1	ats:109771527	35.8	6.5e-08	NA	NA	NA	NA
TRINITY_DN2095_c0_g1	vcn:VOLCADRAFT_109934	53.1	2.9e-21	NA	NA	NA	NA
TRINITY_DN21091_c0_g1	hbr:110638530	68.4	1.7e-22	NA	NA	NA	NA
TRINITY_DN21165_c0_g1	ini:109167280	96.5	2.6e-42	NA	NA	NA	NA
TRINITY_DN21219_c0_g1	egu:105061294	36.6	2.8e-09	NA	NA	NA	NA
TRINITY_DN21330_c0_g1	obr:102704816	46.7	3.4e-07	NA	NA	NA	NA
TRINITY_DN21413_c0_g1	olu:OSTLU_12688	38.7	8.9e-14	NA	NA	NA	NA
TRINITY_DN21413_c0_g2	csv:101211480	71.8	2.4e-27	NA	NA	NA	NA
TRINITY_DN21426_c0_g1	pper:18781717	38.2	2.5e-07	NA	NA	NA	NA
TRINITY_DN21427_c0_g1	mng:MNEG_15600	49.3	3.4e-11	NA	NA	NA	NA
TRINITY_DN21428_c0_g1	dct:110091966	39.7	7.2e-06	NA	NA	NA	NA
TRINITY_DN21430_c0_g1	soe:110785416	40	1.9e-18	NA	NA	NA	NA
TRINITY_DN21462_c0_g1	vcn:VOLCADRAFT_127274	43.7	1.6e-48	NA	NA	NA	NA
TRINITY_DN21536_c0_g1	bpg:Bathy11g01730	47	1.7e-13	NA	NA	NA	NA
TRINITY_DN21556_c0_g1	egr:104444177	28.1	3.3e-06	NA	NA	NA	NA
TRINITY_DN21589_c0_g1	mis:MICPUN_86576	55.1	3.2e-18	NA	NA	NA	NA
TRINITY_DN21589_c0_g2	vcn:VOLCADRAFT_108470	43.3	5e-12	NA	NA	NA	NA
TRINITY_DN21596_c0_g1	gsl:Gasu_59350	39.9	4.3e-49	NA	NA	NA	NA
TRINITY_DN21697_c0_g1	sot:102589137	54.2	1.8e-35	NA	NA	NA	NA
TRINITY_DN2170_c0_g1	gsl:Gasu_49420	47.8	6.1e-40	NA	NA	NA	NA
TRINITY_DN21733_c0_g1	bna:106418315	33	2.5e-12	NA	NA	NA	NA
TRINITY_DN21755_c0_g1	csl:COCSUDRAFT_17096	40.2	1e-06	NA	NA	NA	NA
TRINITY_DN21799_c0_g1	smo:SELMODRAFT_66060	28.6	3.1e-21	NA	NA	NA	NA
TRINITY_DN21853_c0_g1	cre:CHLREDRAFT_169222	53.4	1.4e-14	NA	NA	NA	NA
TRINITY_DN21900_c0_g1	han:110915765	64.1	1.1e-21	NA	NA	NA	NA
TRINITY_DN21939_c0_g1	egr:104429697	42.6	5.1e-14	NA	NA	NA	NA
TRINITY_DN21983_c0_g1	vcn:VOLCADRAFT_81346	65.9	2.1e-25	NA	NA	NA	NA
TRINITY_DN2198_c0_g1	sbi:8069939	39.2	6.6e-45	NA	NA	NA	NA
TRINITY_DN22000_c0_g3	mis:MICPUN_85283	29.8	5.7e-16	NA	NA	NA	NA
TRINITY_DN22026_c0_g1	ccaj:109804290	32.3	6.6e-15	NA	NA	NA	NA
TRINITY_DN22088_c0_g1	cvr:CHLNCDRAFT_24755	62.7	4.4e-16	NA	NA	NA	NA
TRINITY_DN22088_c0_g3	nsy:104240642	51.4	1.2e-13	NA	NA	NA	NA
TRINITY_DN22088_c0_g4	apro:F751_3862	50	8e-19	NA	NA	NA	NA
TRINITY_DN22206_c1_g1	cit:102616295	98.9	1.1e-46	NA	NA	NA	NA
TRINITY_DN22228_c0_g1	smo:SELMODRAFT_180402	42.2	2.8e-38	NA	NA	NA	NA
TRINITY_DN22256_c0_g1	soe:110800941	47.6	7.8e-20	NA	NA	NA	NA
TRINITY_DN22256_c0_g4	cvr:CHLNCDRAFT_26915	40.4	8.5e-11	NA	NA	NA	NA
TRINITY_DN22299_c0_g2	gra:105795343	42.7	1.8e-10	NA	NA	NA	NA
TRINITY_DN22363_c0_g1	csl:COCSUDRAFT_66394	53.3	1.2e-14	NA	NA	NA	NA
TRINITY_DN22363_c0_g2	sly:101252435	62.5	8.9e-17	NA	NA	NA	NA
TRINITY_DN22368_c0_g1	smo:SELMODRAFT_419211	52.2	3.4e-15	NA	NA	NA	NA
TRINITY_DN22379_c0_g1	smo:SELMODRAFT_82262	48.6	5.7e-11	NA	NA	NA	NA
TRINITY_DN22501_c0_g1	mpp:MICPUCDRAFT_34426	59.3	9.8e-27	NA	NA	NA	NA
TRINITY_DN2262_c0_g1	vra:106770746	51.6	6.5e-15	NA	NA	NA	NA
TRINITY_DN22720_c0_g1	csat:104727627	43	1.8e-14	NA	NA	NA	NA
TRINITY_DN22724_c0_g1	cre:CHLREDRAFT_137221	37.5	1.5e-06	NA	NA	NA	NA
TRINITY_DN22725_c0_g1	gsl:Gasu_59350	41.1	8.1e-43	NA	NA	NA	NA
TRINITY_DN22739_c0_g1	var:108346064	42.7	1.7e-10	NA	NA	NA	NA
TRINITY_DN22772_c0_g1	cic:CICLE_v10020902mg	32.3	2.2e-17	NA	NA	NA	NA
TRINITY_DN22776_c0_g1	egu:105044646	53.9	1.9e-24	NA	NA	NA	NA
TRINITY_DN22778_c0_g1	vcn:VOLCADRAFT_107002	55.6	2.1e-10	NA	NA	NA	NA
TRINITY_DN22786_c0_g1	mtr:MTR_7g110570	56.2	1.6e-32	NA	NA	NA	NA
TRINITY_DN22805_c0_g2	cic:CICLE_v10003517mg	40.3	2e-07	NA	NA	NA	NA
TRINITY_DN22816_c0_g1	mtr:MTR_3g070310	32.1	3e-09	NA	NA	NA	NA
TRINITY_DN22832_c0_g1	mis:MICPUN_56610	47.5	1.7e-24	NA	NA	NA	NA
TRINITY_DN22967_c0_g1	ini:109148234	32.9	2.7e-21	NA	NA	NA	NA
TRINITY_DN23011_c0_g1	bdi:100846022	62.4	3.8e-30	NA	NA	NA	NA
TRINITY_DN23044_c0_g1	cit:102608475	51.7	4.6e-10	NA	NA	NA	NA
TRINITY_DN23051_c0_g1	thj:104819383	32.1	6.8e-10	NA	NA	NA	NA
TRINITY_DN23082_c0_g1	cam:101493856	65.9	6.7e-27	NA	NA	NA	NA
TRINITY_DN23085_c0_g1	mtr:MTR_3g113800	55.1	4.8e-21	NA	NA	NA	NA
TRINITY_DN23088_c0_g2	fve:101313531	39.1	3.6e-10	NA	NA	NA	NA
TRINITY_DN23193_c0_g1	han:110872723	62	5.4e-53	NA	NA	NA	NA
TRINITY_DN23218_c0_g2	cre:CHLREDRAFT_194082	55.1	3.8e-23	NA	NA	NA	NA
TRINITY_DN23293_c0_g1	vcn:VOLCADRAFT_94598	63.4	3.6e-29	NA	NA	NA	NA
TRINITY_DN23318_c0_g1	zma:103625948	50.9	3e-09	NA	NA	NA	NA
TRINITY_DN23326_c0_g1	bdi:100827974	61.9	1.4e-14	NA	NA	NA	NA
TRINITY_DN23355_c0_g1	mpp:MICPUCDRAFT_34426	49.4	1.5e-16	NA	NA	NA	NA
TRINITY_DN23376_c0_g1	brp:103838600	31.7	1.6e-08	NA	NA	NA	NA
TRINITY_DN23382_c1_g2	smo:SELMODRAFT_414867	59.6	9.2e-24	NA	NA	NA	NA
TRINITY_DN23403_c0_g1	ccaj:109796923	29.3	8.2e-25	NA	NA	NA	NA
TRINITY_DN23415_c0_g1	lja:Lj5g3v1698940.1	56.9	1.1e-07	NA	NA	NA	NA
TRINITY_DN23416_c0_g1	cre:CHLREDRAFT_186680	48.5	2.4e-08	NA	NA	NA	NA
TRINITY_DN23437_c0_g1	olu:OSTLU_28526	42.7	1.5e-70	NA	NA	NA	NA
TRINITY_DN23460_c0_g1	var:108344607	41.6	2.8e-15	NA	NA	NA	NA
TRINITY_DN23476_c0_g1	ota:OT_ostta01g01750	30.7	3.8e-13	NA	NA	NA	NA
TRINITY_DN23478_c0_g2	zma:100382739	39	2.5e-24	NA	NA	NA	NA
TRINITY_DN23502_c0_g2	gra:105785786	59.2	5.9e-27	NA	NA	NA	NA
TRINITY_DN23610_c0_g1	olu:OSTLU_13201	42.5	6.7e-11	NA	NA	NA	NA
TRINITY_DN2362_c0_g1	soe:110789156	84	2.9e-37	NA	NA	NA	NA
TRINITY_DN23664_c0_g1	ota:OT_ostta03g05720	37.1	4.6e-10	NA	NA	NA	NA
TRINITY_DN23678_c0_g1	bvg:104892351	40.9	3e-29	NA	NA	NA	NA
TRINITY_DN23695_c0_g1	csl:COCSUDRAFT_11703	38.8	8.8e-15	NA	NA	NA	NA
TRINITY_DN23696_c0_g2	cre:CHLREDRAFT_119250	28.5	1.7e-16	NA	NA	NA	NA
TRINITY_DN23701_c0_g1	egr:104449960	32.8	9.4e-11	NA	NA	NA	NA
TRINITY_DN23729_c0_g1	cam:101500658	45.8	2.7e-11	NA	NA	NA	NA
TRINITY_DN23738_c0_g1	csl:COCSUDRAFT_52074	76.2	6.9e-19	NA	NA	NA	NA
TRINITY_DN23774_c0_g1	ccp:CHC_T00008471001	49.1	1.4e-36	NA	NA	NA	NA
TRINITY_DN23774_c0_g2	sot:102591004	36.9	1.6e-07	NA	NA	NA	NA
TRINITY_DN2377_c0_g1	cre:CHLREDRAFT_155464	53.6	4e-56	NA	NA	NA	NA
TRINITY_DN23798_c0_g1	thj:104826519	43	7.9e-23	NA	NA	NA	NA
TRINITY_DN23835_c0_g1	mtr:MTR_4g056430	36.4	6.1e-14	NA	NA	NA	NA
TRINITY_DN23850_c0_g1	nta:107792053	31.4	1.6e-19	NA	NA	NA	NA
TRINITY_DN23876_c0_g1	cme:CYME_CMD119C	38.8	1.4e-17	NA	NA	NA	NA
TRINITY_DN23901_c0_g1	cit:102614661	38.3	4.3e-09	NA	NA	NA	NA
TRINITY_DN23928_c0_g1	ccp:CHC_T00008555001	45.1	5.6e-13	NA	NA	NA	NA
TRINITY_DN23961_c0_g1	cvr:CHLNCDRAFT_22873	72.6	7e-30	NA	NA	NA	NA
TRINITY_DN23968_c0_g1	dct:110096219	39.5	1.6e-20	NA	NA	NA	NA
TRINITY_DN23977_c0_g1	bvg:104888014	39.9	4.9e-40	NA	NA	NA	NA
TRINITY_DN23993_c0_g2	smo:SELMODRAFT_442094	39.7	7.9e-08	NA	NA	NA	NA
TRINITY_DN24008_c0_g1	vra:106765865	47.3	6.3e-08	NA	NA	NA	NA
TRINITY_DN24008_c0_g2	cre:CHLREDRAFT_100576	46.7	3.3e-27	NA	NA	NA	NA
TRINITY_DN24025_c0_g1	cre:CHLREDRAFT_108412	43.1	5.7e-08	NA	NA	NA	NA
TRINITY_DN24039_c0_g1	han:110924656	29.7	6.2e-09	NA	NA	NA	NA
TRINITY_DN24041_c0_g1	zju:107420064	44.9	3.4e-11	NA	NA	NA	NA
TRINITY_DN24041_c0_g2	mtr:MTR_1g015770	48.1	8.5e-09	NA	NA	NA	NA
TRINITY_DN24107_c0_g1	csl:COCSUDRAFT_65656	38.4	6.7e-12	NA	NA	NA	NA
TRINITY_DN2411_c0_g1	egu:105048172	47.9	1e-11	NA	NA	NA	NA
TRINITY_DN2415_c0_g1	smo:SELMODRAFT_450318	42.6	4.5e-33	NA	NA	NA	NA
TRINITY_DN24168_c0_g1	apro:F751_4675	31.6	3.4e-27	NA	NA	NA	NA
TRINITY_DN24180_c0_g1	cre:CHLREDRAFT_155464	57.4	1.1e-62	NA	NA	NA	NA
TRINITY_DN24201_c0_g1	mdm:103449107	37.5	1.3e-14	NA	NA	NA	NA
TRINITY_DN24203_c0_g1	dosa:Os10t0406600-01	36.2	6.4e-06	NA	NA	NA	NA
TRINITY_DN24211_c0_g1	bpg:Bathy04g01420	50	1.6e-11	NA	NA	NA	NA
TRINITY_DN24236_c0_g1	gsl:Gasu_32300	35.3	2.6e-15	NA	NA	NA	NA
TRINITY_DN2429_c0_g1	ath:AT4G17160	47.8	2.6e-11	NA	NA	NA	NA
TRINITY_DN24324_c0_g2	han:110869147	46.4	9e-10	NA	NA	NA	NA
TRINITY_DN2433_c0_g1	cre:CHLREDRAFT_136653	43.3	9.8e-08	NA	NA	NA	NA
TRINITY_DN24501_c0_g1	csl:COCSUDRAFT_36058	46.2	2.7e-09	NA	NA	NA	NA
TRINITY_DN24519_c0_g1	mis:MICPUN_60369	84.8	2.9e-35	NA	NA	NA	NA
TRINITY_DN24535_c0_g3	atr:18440617	55.1	3.7e-29	NA	NA	NA	NA
TRINITY_DN24550_c0_g1	ccp:CHC_T00006477001	40.9	1.4e-23	NA	NA	NA	NA
TRINITY_DN24579_c0_g1	sbi:8072210	36.9	8.4e-12	NA	NA	NA	NA
TRINITY_DN24581_c0_g1	vra:106768618	55.6	7.4e-51	NA	NA	NA	NA
TRINITY_DN24597_c0_g1	mis:MICPUN_59410	39.7	2.8e-13	NA	NA	NA	NA
TRINITY_DN24603_c0_g1	osa:4348609	52.1	2e-29	NA	NA	NA	NA
TRINITY_DN24615_c0_g1	cme:CYME_CMO207C	38.1	3.8e-26	NA	NA	NA	NA
TRINITY_DN24699_c0_g1	sly:101246388	40.9	9.8e-06	NA	NA	NA	NA
TRINITY_DN24799_c0_g1	mpp:MICPUCDRAFT_22474	38.2	3.1e-42	NA	NA	NA	NA
TRINITY_DN24799_c0_g2	smo:SELMODRAFT_102633	36.1	4e-27	NA	NA	NA	NA
TRINITY_DN24803_c0_g1	cre:CHLREDRAFT_195751	83.3	2.2e-33	NA	NA	NA	NA
TRINITY_DN24817_c0_g2	smo:SELMODRAFT_406555	62.1	1.2e-15	NA	NA	NA	NA
TRINITY_DN24835_c0_g1	zma:100381584	38.3	1.1e-15	NA	NA	NA	NA
TRINITY_DN24835_c0_g2	pvu:PHAVU_004G152900g	43.6	5.9e-06	NA	NA	NA	NA
TRINITY_DN24878_c0_g2	cvr:CHLNCDRAFT_56689	31.8	3.3e-15	NA	NA	NA	NA
TRINITY_DN24890_c0_g1	cvr:CHLNCDRAFT_143749	51.2	9.2e-06	NA	NA	NA	NA
TRINITY_DN24918_c0_g1	cpap:110813466	31.5	1.1e-50	NA	NA	NA	NA
TRINITY_DN24950_c0_g1	cre:CHLREDRAFT_116240	62.9	4e-29	NA	NA	NA	NA
TRINITY_DN25007_c0_g1	nnu:104603770	27.5	1.5e-10	NA	NA	NA	NA
TRINITY_DN25034_c0_g1	sot:102594616	59.7	1.8e-17	NA	NA	NA	NA
TRINITY_DN25101_c0_g1	cam:101496042	44.7	3e-32	NA	NA	NA	NA
TRINITY_DN25153_c0_g2	cpap:110819418	31.8	7.3e-19	NA	NA	NA	NA
TRINITY_DN25154_c0_g1	gsl:Gasu_33260	66.7	1.8e-32	NA	NA	NA	NA
TRINITY_DN25154_c0_g2	gsl:Gasu_33260	66.7	1.1e-32	NA	NA	NA	NA
TRINITY_DN25155_c0_g1	mng:MNEG_16184	58	2.3e-26	NA	NA	NA	NA
TRINITY_DN25162_c0_g1	mis:MICPUN_57955	26.3	1.2e-24	NA	NA	NA	NA
TRINITY_DN25171_c0_g1	olu:OSTLU_32092	35.8	6.2e-26	NA	NA	NA	NA
TRINITY_DN25180_c0_g1	csat:104733185	42.1	1.4e-07	NA	NA	NA	NA
TRINITY_DN25234_c0_g1	sind:105177522	35.8	2.3e-07	NA	NA	NA	NA
TRINITY_DN25236_c0_g1	pvu:PHAVU_001G253800g	96.8	6e-59	NA	NA	NA	NA
TRINITY_DN25243_c0_g1	nto:104120665	50.8	2.3e-08	NA	NA	NA	NA
TRINITY_DN25264_c0_g1	csv:101213416	97.4	1e-37	NA	NA	NA	NA
TRINITY_DN25267_c0_g1	cre:CHLREDRAFT_117499	44.6	1.6e-18	NA	NA	NA	NA
TRINITY_DN25283_c0_g1	smo:SELMODRAFT_419211	53.7	4.7e-16	NA	NA	NA	NA
TRINITY_DN25289_c0_g1	gra:105776853	52.9	1.1e-14	NA	NA	NA	NA
TRINITY_DN25305_c0_g1	thj:104825679	30.1	1.1e-06	NA	NA	NA	NA
TRINITY_DN25343_c0_g1	bpg:Bathy07g03220	30.2	9.4e-25	NA	NA	NA	NA
TRINITY_DN25365_c0_g1	cme:CYME_CMT371C	49.2	1.5e-07	NA	NA	NA	NA
TRINITY_DN25385_c0_g1	bpg:Bathy17g00940	35.8	1.3e-07	NA	NA	NA	NA
TRINITY_DN25400_c0_g1	mus:103977842	43.9	1.1e-07	NA	NA	NA	NA
TRINITY_DN25426_c0_g2	cvr:CHLNCDRAFT_133450	80	1.1e-06	NA	NA	NA	NA
TRINITY_DN25432_c0_g1	smo:SELMODRAFT_128358	39.3	1.9e-17	NA	NA	NA	NA
TRINITY_DN25462_c0_g1	mng:MNEG_8296	59.5	1e-22	NA	NA	NA	NA
TRINITY_DN25462_c0_g2	cann:107842884	46	1.5e-17	NA	NA	NA	NA
TRINITY_DN25473_c0_g1	cvr:CHLNCDRAFT_133411	40.7	1.2e-11	NA	NA	NA	NA
TRINITY_DN25485_c0_g1	smo:SELMODRAFT_449189	42.6	8.7e-36	NA	NA	NA	NA
TRINITY_DN25487_c0_g2	gsl:Gasu_50650	41.3	1.2e-10	NA	NA	NA	NA
TRINITY_DN25587_c1_g1	pavi:110753694	34.2	5.2e-06	NA	NA	NA	NA
TRINITY_DN25622_c0_g1	egu:105056558	30.2	7.8e-08	NA	NA	NA	NA
TRINITY_DN25622_c0_g2	gra:105783161	32.6	6.9e-08	NA	NA	NA	NA
TRINITY_DN25654_c0_g1	ats:109786686	34.3	8.5e-09	NA	NA	NA	NA
TRINITY_DN25668_c0_g1	gsl:Gasu_63250	78.7	7.8e-35	NA	NA	NA	NA
TRINITY_DN25668_c0_g2	gsl:Gasu_63250	76	2e-33	NA	NA	NA	NA
TRINITY_DN25673_c0_g1	gsl:Gasu_52970	47.3	3e-16	NA	NA	NA	NA
TRINITY_DN25714_c0_g1	csl:COCSUDRAFT_44758	31.3	8.5e-14	NA	NA	NA	NA
TRINITY_DN2572_c0_g1	bna:106369261	48.1	2.5e-43	NA	NA	NA	NA
TRINITY_DN25736_c0_g1	csl:COCSUDRAFT_30528	55.9	6.7e-12	NA	NA	NA	NA
TRINITY_DN25745_c0_g1	zma:100272324	69.7	3e-22	NA	NA	NA	NA
TRINITY_DN25766_c0_g1	dct:110116420	42.5	7.8e-96	NA	NA	NA	NA
TRINITY_DN2580_c0_g1	ccp:CHC_T00009496001	47.1	1e-12	NA	NA	NA	NA
TRINITY_DN25839_c0_g1	vcn:VOLCADRAFT_88574	52.3	2.4e-09	NA	NA	NA	NA
TRINITY_DN25873_c0_g1	cre:CHLREDRAFT_112829	68.3	2e-15	NA	NA	NA	NA
TRINITY_DN25886_c0_g2	olu:OSTLU_18283	51.9	1.8e-08	NA	NA	NA	NA
TRINITY_DN25903_c0_g1	csl:COCSUDRAFT_29795	34.8	2.3e-07	NA	NA	NA	NA
TRINITY_DN25918_c0_g1	dct:110099354	60.3	1.4e-13	NA	NA	NA	NA
TRINITY_DN25925_c0_g2	sita:101770600	29.1	8e-16	NA	NA	NA	NA
TRINITY_DN25930_c0_g1	lja:Lj1g3v1380900.1	36.7	1.2e-22	NA	NA	NA	NA
TRINITY_DN25932_c0_g1	mpp:MICPUCDRAFT_46527	58	1.7e-17	NA	NA	NA	NA
TRINITY_DN25965_c0_g1	ccp:CHC_T00009288001	32.2	7.1e-25	NA	NA	NA	NA
TRINITY_DN25966_c0_g1	han:110930504	38	3.8e-08	NA	NA	NA	NA
TRINITY_DN25974_c0_g1	mpp:MICPUCDRAFT_58536	55.6	5.6e-17	NA	NA	NA	NA
TRINITY_DN25977_c0_g1	egr:104434288	43	4.4e-13	NA	NA	NA	NA
TRINITY_DN25982_c0_g1	mng:MNEG_5803	54.7	1.9e-10	NA	NA	NA	NA
TRINITY_DN25989_c0_g1	ccp:CHC_T00009522001	49.2	1.5e-07	NA	NA	NA	NA
TRINITY_DN25998_c0_g1	cmo:103492702	49	1.1e-07	NA	NA	NA	NA
TRINITY_DN2603_c0_g1	ats:109758182	60.7	5.4e-15	NA	NA	NA	NA
TRINITY_DN26093_c0_g1	ats:109731456	33.9	1.2e-16	NA	NA	NA	NA
TRINITY_DN26146_c0_g1	tcc:18586296	32.4	1.6e-09	NA	NA	NA	NA
TRINITY_DN26158_c0_g1	lang:109327315	51.4	2e-12	NA	NA	NA	NA
TRINITY_DN26196_c0_g1	sita:101765843	35.7	2.6e-15	NA	NA	NA	NA
TRINITY_DN26196_c0_g2	mdm:103444978	38.4	5.4e-20	NA	NA	NA	NA
TRINITY_DN26213_c0_g1	mpp:MICPUCDRAFT_11334	40.4	9.6e-13	NA	NA	NA	NA
TRINITY_DN26228_c0_g1	mcha:111021747	93.3	3.1e-20	NA	NA	NA	NA
TRINITY_DN26402_c0_g1	sind:105171707	64.5	1.2e-31	NA	NA	NA	NA
TRINITY_DN2641_c0_g1	dct:110094140	55.1	4.6e-88	NA	NA	NA	NA
TRINITY_DN26432_c0_g1	csv:101210822	100	6.2e-20	NA	NA	NA	NA
TRINITY_DN26473_c0_g1	hbr:110639545	43.5	1.1e-06	NA	NA	NA	NA
TRINITY_DN26492_c1_g2	mpp:MICPUCDRAFT_49725	39.8	5.9e-12	NA	NA	NA	NA
TRINITY_DN26542_c0_g1	vcn:VOLCADRAFT_67248	50.8	4e-28	NA	NA	NA	NA
TRINITY_DN26561_c0_g1	ccp:CHC_T00009307001	66.9	3.3e-41	NA	NA	NA	NA
TRINITY_DN26600_c0_g1	lang:109337477	76.9	1.1e-34	NA	NA	NA	NA
TRINITY_DN26600_c0_g2	vra:106773656	67.4	2.2e-34	NA	NA	NA	NA
TRINITY_DN26600_c0_g3	sita:101756787	69.7	1.9e-06	NA	NA	NA	NA
TRINITY_DN26651_c0_g3	han:110942328	35	5.1e-11	NA	NA	NA	NA
TRINITY_DN26705_c0_g1	gsl:Gasu_26330	45.2	4.2e-33	NA	NA	NA	NA
TRINITY_DN26725_c0_g2	mpp:MICPUCDRAFT_15179	64.2	9.5e-25	NA	NA	NA	NA
TRINITY_DN26725_c0_g3	zju:107406006	68.9	9.8e-53	NA	NA	NA	NA
TRINITY_DN26737_c0_g1	tcc:18601151	26.1	1.4e-08	NA	NA	NA	NA
TRINITY_DN26746_c0_g1	cre:CHLREDRAFT_174686	50.6	4.4e-15	NA	NA	NA	NA
TRINITY_DN26767_c0_g1	gsl:Gasu_47510	46.1	1.1e-50	NA	NA	NA	NA
TRINITY_DN26786_c0_g1	ota:OT_ostta05g03760	27.4	3.2e-15	NA	NA	NA	NA
TRINITY_DN26835_c0_g1	lja:Lj4g3v0386190.1	38.7	7.4e-22	NA	NA	NA	NA
TRINITY_DN2685_c0_g1	csv:101202988	100	8.5e-31	NA	NA	NA	NA
TRINITY_DN26862_c0_g2	vcn:VOLCADRAFT_33691	55	9.7e-25	NA	NA	NA	NA
TRINITY_DN26862_c0_g3	mtr:MTR_7g097200	44.2	2e-16	NA	NA	NA	NA
TRINITY_DN26937_c0_g3	obr:102708271	46.2	1.6e-19	NA	NA	NA	NA
TRINITY_DN26975_c0_g1	mus:103971215	75.3	2.5e-32	NA	NA	NA	NA
TRINITY_DN27073_c0_g2	bvg:104896907	31.6	4.7e-15	NA	NA	NA	NA
TRINITY_DN27098_c0_g1	sita:101770836	42.2	1.2e-13	NA	NA	NA	NA
TRINITY_DN27098_c0_g2	ccaj:109796133	38.9	1.2e-13	NA	NA	NA	NA
TRINITY_DN27105_c0_g1	bpg:Bathy04g02660	35.6	6.6e-09	NA	NA	NA	NA
TRINITY_DN27110_c0_g1	ccaj:109808652	49	3.2e-23	NA	NA	NA	NA
TRINITY_DN27110_c0_g2	cme:CYME_CMR193C	34.6	2.6e-07	NA	NA	NA	NA
TRINITY_DN27121_c0_g1	ghi:107928027	50.7	1.3e-12	NA	NA	NA	NA
TRINITY_DN27127_c0_g1	cre:CHLREDRAFT_60432	77.4	4.3e-29	NA	NA	NA	NA
TRINITY_DN27128_c0_g1	cme:CYME_CMP201C	57.3	2e-37	NA	NA	NA	NA
TRINITY_DN27141_c0_g1	han:110923002	38.8	2.8e-09	NA	NA	NA	NA
TRINITY_DN27141_c0_g2	ats:109731611	45.7	1.3e-10	NA	NA	NA	NA
TRINITY_DN27175_c0_g1	csl:COCSUDRAFT_38516	27.5	5.7e-07	NA	NA	NA	NA
TRINITY_DN27176_c0_g1	cre:CHLREDRAFT_117459	37	5.4e-16	NA	NA	NA	NA
TRINITY_DN27217_c0_g1	brp:103843020	36	5.4e-34	NA	NA	NA	NA
TRINITY_DN27230_c0_g3	soe:110797922	43.4	1.2e-09	NA	NA	NA	NA
TRINITY_DN27230_c0_g4	thj:104826473	36.9	1.8e-31	NA	NA	NA	NA
TRINITY_DN27235_c0_g1	pda:103696916	39.8	1.2e-13	NA	NA	NA	NA
TRINITY_DN27235_c0_g2	csv:101210751	32.2	9e-12	NA	NA	NA	NA
TRINITY_DN27236_c0_g1	ota:OT_ostta16g00765	86.2	1.6e-23	NA	NA	NA	NA
TRINITY_DN27279_c0_g1	vra:106766249	36.2	3.8e-07	NA	NA	NA	NA
TRINITY_DN27279_c0_g2	ghi:107957459	26.6	1.3e-06	NA	NA	NA	NA
TRINITY_DN27285_c0_g1	mpp:MICPUCDRAFT_70921	29.8	8e-15	NA	NA	NA	NA
TRINITY_DN27289_c0_g4	smo:SELMODRAFT_79855	37.1	1.8e-10	NA	NA	NA	NA
TRINITY_DN27529_c0_g1	osa:4333468	35.2	3.6e-10	NA	NA	NA	NA
TRINITY_DN27529_c0_g2	aly:ARALYDRAFT_489836	34.2	1.1e-07	NA	NA	NA	NA
TRINITY_DN27545_c0_g1	bdi:100827138	26.3	7.8e-11	NA	NA	NA	NA
TRINITY_DN27574_c0_g1	csat:104784768	36.4	9.5e-06	NA	NA	NA	NA
TRINITY_DN27647_c0_g1	olu:OSTLU_37806	51.8	8.4e-20	NA	NA	NA	NA
TRINITY_DN27666_c0_g1	rcu:8268076	72	1.5e-33	NA	NA	NA	NA
TRINITY_DN27671_c0_g1	mis:MICPUN_104998	82.9	5.4e-31	NA	NA	NA	NA
TRINITY_DN27695_c0_g3	gra:105770768	38.6	8.8e-07	NA	NA	NA	NA
TRINITY_DN27727_c0_g1	cvr:CHLNCDRAFT_59701	34.5	5.4e-07	NA	NA	NA	NA
TRINITY_DN2773_c0_g1	mcha:111007811	32.6	3.2e-09	NA	NA	NA	NA
TRINITY_DN27766_c0_g3	jcu:105648256	47.8	5.1e-12	NA	NA	NA	NA
TRINITY_DN27774_c0_g1	ath:AT2G40770	32	5e-09	NA	NA	NA	NA
TRINITY_DN27844_c0_g3	nnu:104589648	37	2.5e-14	NA	NA	NA	NA
TRINITY_DN27851_c0_g1	ini:109161695	84.7	3.5e-22	NA	NA	NA	NA
TRINITY_DN27861_c0_g1	bpg:Bathy06g04830	71.8	9.4e-26	NA	NA	NA	NA
TRINITY_DN27912_c0_g3	cre:CHLREDRAFT_127871	46.5	3e-17	NA	NA	NA	NA
TRINITY_DN27916_c0_g1	nta:107804693	29.7	3.8e-06	NA	NA	NA	NA
TRINITY_DN27944_c0_g1	rcu:8266996	44.1	6.1e-10	NA	NA	NA	NA
TRINITY_DN27958_c0_g1	cmo:103494395	23.2	5.6e-07	NA	NA	NA	NA
TRINITY_DN2798_c0_g1	cvr:CHLNCDRAFT_50385	86.5	6.6e-20	NA	NA	NA	NA
TRINITY_DN2798_c0_g2	csl:COCSUDRAFT_19144	48.3	1.9e-40	NA	NA	NA	NA
TRINITY_DN28012_c0_g1	boe:106301470	84.9	4.1e-28	NA	NA	NA	NA
TRINITY_DN28012_c0_g2	cmo:103502359	95.2	2.1e-27	NA	NA	NA	NA
TRINITY_DN28014_c0_g1	smo:SELMODRAFT_409004	24.2	2.3e-07	NA	NA	NA	NA
TRINITY_DN28023_c0_g1	boe:106311259	41.7	4.3e-07	NA	NA	NA	NA
TRINITY_DN28036_c0_g1	aly:ARALYDRAFT_347926	53	2.5e-55	NA	NA	NA	NA
TRINITY_DN28048_c0_g1	han:110864421	32.4	1.9e-10	NA	NA	NA	NA
TRINITY_DN28065_c0_g1	obr:102708821	37.4	2.1e-09	NA	NA	NA	NA
TRINITY_DN28068_c0_g1	cam:101493889	43.8	8.6e-10	NA	NA	NA	NA
TRINITY_DN28085_c0_g2	mpp:MICPUCDRAFT_34050	41.3	6.7e-25	NA	NA	NA	NA
TRINITY_DN28098_c0_g2	fve:101314783	50	6.3e-22	NA	NA	NA	NA
TRINITY_DN28143_c0_g1	mtr:MTR_7g081660	45.6	1.9e-08	NA	NA	NA	NA
TRINITY_DN28146_c0_g1	var:108326107	48	2.5e-20	NA	NA	NA	NA
TRINITY_DN28146_c0_g2	smo:SELMODRAFT_413196	46.4	1.5e-18	NA	NA	NA	NA
TRINITY_DN28186_c0_g1	aip:107642033	62.6	4.1e-63	NA	NA	NA	NA
TRINITY_DN28198_c0_g1	mpp:MICPUCDRAFT_5956	53.8	3.9e-19	NA	NA	NA	NA
TRINITY_DN28198_c0_g2	hbr:110663761	34.2	3e-08	NA	NA	NA	NA
TRINITY_DN28201_c0_g1	fve:101291494	55.8	2.4e-08	NA	NA	NA	NA
TRINITY_DN28211_c0_g3	csl:COCSUDRAFT_48914	57	6.3e-22	NA	NA	NA	NA
TRINITY_DN28215_c0_g1	nta:107769392	54.1	1.5e-27	NA	NA	NA	NA
TRINITY_DN28235_c0_g1	ath:AT3G43700	44.6	9.9e-07	NA	NA	NA	NA
TRINITY_DN28250_c0_g1	cann:107859744	62.8	1.4e-27	NA	NA	NA	NA
TRINITY_DN2828_c0_g1	ats:109786686	34.5	1.2e-09	NA	NA	NA	NA
TRINITY_DN28301_c0_g1	han:110910338	33.3	1e-09	NA	NA	NA	NA
TRINITY_DN28330_c0_g1	bpg:Bathy02g00920	28.5	7.9e-14	NA	NA	NA	NA
TRINITY_DN28334_c0_g1	jcu:105633501	72.6	1.4e-60	NA	NA	NA	NA
TRINITY_DN28334_c0_g2	jcu:105633501	89.7	1.7e-65	NA	NA	NA	NA
TRINITY_DN28369_c0_g2	vra:106772254	29.2	1.6e-12	NA	NA	NA	NA
TRINITY_DN28381_c0_g1	ats:109764157	40	1.7e-07	NA	NA	NA	NA
TRINITY_DN28398_c0_g1	cpap:110807116	36.5	1.7e-20	NA	NA	NA	NA
TRINITY_DN28457_c0_g1	aly:ARALYDRAFT_917558	100	1.9e-33	NA	NA	NA	NA
TRINITY_DN28497_c0_g1	bdi:100846022	31.9	2.5e-12	NA	NA	NA	NA
TRINITY_DN28520_c1_g1	gra:105783797	42.5	1.5e-08	NA	NA	NA	NA
TRINITY_DN28535_c0_g1	mis:MICPUN_87759	37	5.7e-25	NA	NA	NA	NA
TRINITY_DN28548_c0_g1	smo:SELMODRAFT_73774	50.7	1.1e-12	NA	NA	NA	NA
TRINITY_DN28548_c0_g2	smo:SELMODRAFT_449689	37.8	9.7e-10	NA	NA	NA	NA
TRINITY_DN28548_c0_g3	mpp:MICPUCDRAFT_55899	65.2	2.1e-21	NA	NA	NA	NA
TRINITY_DN28548_c0_g4	cre:CHLREDRAFT_126616	51.9	2.5e-08	NA	NA	NA	NA
TRINITY_DN28548_c0_g5	smo:SELMODRAFT_449697	63.2	1.6e-46	NA	NA	NA	NA
TRINITY_DN28549_c0_g1	csl:COCSUDRAFT_6996	40.1	3.7e-40	NA	NA	NA	NA
TRINITY_DN28554_c0_g1	nnu:104594892	41.5	5.7e-24	NA	NA	NA	NA
TRINITY_DN28562_c0_g1	gsl:Gasu_08630	48	7.7e-14	NA	NA	NA	NA
TRINITY_DN28562_c0_g2	cre:CHLREDRAFT_126076	62.9	1.2e-16	NA	NA	NA	NA
TRINITY_DN2863_c0_g1	vcn:VOLCADRAFT_103501	72	3.9e-50	NA	NA	NA	NA
TRINITY_DN2865_c0_g1	gmx:100801130	44.7	2.5e-10	NA	NA	NA	NA
TRINITY_DN28660_c0_g1	cit:102608137	33.7	4.3e-08	NA	NA	NA	NA
TRINITY_DN28689_c0_g1	bvg:104900467	39.1	9.2e-27	NA	NA	NA	NA
TRINITY_DN28743_c0_g1	nta:107795015	39.1	6.8e-18	NA	NA	NA	NA
TRINITY_DN28746_c0_g1	cre:CHLREDRAFT_182385	29.5	4.4e-14	NA	NA	NA	NA
TRINITY_DN28754_c0_g1	cre:CHLREDRAFT_194837	44	6.6e-16	NA	NA	NA	NA
TRINITY_DN28780_c0_g1	obr:102704816	38.9	3.8e-06	NA	NA	NA	NA
TRINITY_DN28790_c0_g1	nsy:104240084	31.9	3e-27	NA	NA	NA	NA
TRINITY_DN28819_c0_g1	ota:OT_ostta09g02560	37.6	1e-15	NA	NA	NA	NA
TRINITY_DN28826_c0_g1	ini:109165836	98.9	4.7e-42	NA	NA	NA	NA
TRINITY_DN28833_c0_g3	gsl:Gasu_20180	42	1e-16	NA	NA	NA	NA
TRINITY_DN28833_c0_g5	gsl:Gasu_20180	57.4	9.3e-26	NA	NA	NA	NA
TRINITY_DN28874_c0_g1	mus:103979675	37.5	1.2e-25	NA	NA	NA	NA
TRINITY_DN28881_c0_g1	csat:104721024	27.2	3.4e-20	NA	NA	NA	NA
TRINITY_DN28886_c0_g1	spen:107008478	53.9	3.8e-20	NA	NA	NA	NA
TRINITY_DN28906_c0_g1	gsl:Gasu_63430	26.5	4.7e-06	NA	NA	NA	NA
TRINITY_DN28910_c0_g2	sot:102592004	39.3	3e-15	NA	NA	NA	NA
TRINITY_DN28922_c0_g1	ath:AT2G32415	33.9	9.5e-06	NA	NA	NA	NA
TRINITY_DN28942_c0_g1	mis:MICPUN_57769	36.1	4.6e-17	NA	NA	NA	NA
TRINITY_DN28943_c0_g1	osa:4326720	71.9	6.1e-34	NA	NA	NA	NA
TRINITY_DN28943_c0_g2	osa:4341251	56.1	1.1e-21	NA	NA	NA	NA
TRINITY_DN28958_c1_g2	osa:4324675	46.8	1.3e-12	NA	NA	NA	NA
TRINITY_DN28966_c0_g1	bvg:104901382	40.8	4.6e-12	NA	NA	NA	NA
TRINITY_DN28974_c0_g1	osa:4336523	32.4	1.9e-06	NA	NA	NA	NA
TRINITY_DN28975_c0_g1	han:110942277	34.4	1.7e-39	NA	NA	NA	NA
TRINITY_DN28977_c0_g2	sot:102580074	25.5	3.3e-08	NA	NA	NA	NA
TRINITY_DN28984_c0_g1	sita:101766630	71.4	1.6e-51	NA	NA	NA	NA
TRINITY_DN28998_c0_g2	pxb:103932016	50	4.9e-11	NA	NA	NA	NA
TRINITY_DN29023_c0_g1	bna:106360318	57.5	1.7e-28	NA	NA	NA	NA
TRINITY_DN29023_c0_g2	gsl:Gasu_19580	51.3	2.5e-40	NA	NA	NA	NA
TRINITY_DN29063_c0_g1	sind:105163005	35.9	2.8e-08	NA	NA	NA	NA
TRINITY_DN29063_c0_g2	smo:SELMODRAFT_440463	43.3	2.7e-07	NA	NA	NA	NA
TRINITY_DN29087_c0_g1	gsl:Gasu_24520	43.7	1.1e-11	NA	NA	NA	NA
TRINITY_DN29097_c0_g1	cvr:CHLNCDRAFT_57765	40.7	3.8e-15	NA	NA	NA	NA
TRINITY_DN29099_c0_g1	lang:109328845	31.7	6.2e-36	NA	NA	NA	NA
TRINITY_DN29112_c0_g1	cann:107875449	64.1	2.6e-08	NA	NA	NA	NA
TRINITY_DN29136_c0_g1	fve:101296375	100	7.8e-43	NA	NA	NA	NA
TRINITY_DN29136_c0_g2	ccaj:109809794	96.9	3.4e-10	NA	NA	NA	NA
TRINITY_DN29136_c0_g3	cpap:110811212	98.3	6.6e-26	NA	NA	NA	NA
TRINITY_DN29140_c0_g1	han:110865466	65.3	5.5e-107	NA	NA	NA	NA
TRINITY_DN29148_c0_g1	cre:CHLREDRAFT_151144	32.4	6.4e-53	NA	NA	NA	NA
TRINITY_DN29163_c0_g1	egu:105034790	43.1	2.9e-59	NA	NA	NA	NA
TRINITY_DN29202_c0_g2	sly:101262958	38.8	5.9e-07	NA	NA	NA	NA
TRINITY_DN29219_c0_g2	lang:109336035	41.5	1.1e-12	NA	NA	NA	NA
TRINITY_DN2924_c0_g1	cmo:103495489	90.9	4.4e-41	NA	NA	NA	NA
TRINITY_DN29258_c0_g2	rcu:8286127	30.9	9.1e-08	NA	NA	NA	NA
TRINITY_DN2925_c0_g1	ini:109182794	39.2	1.6e-06	NA	NA	NA	NA
TRINITY_DN29272_c0_g1	mis:MICPUN_99142	55.6	1.5e-17	NA	NA	NA	NA
TRINITY_DN29274_c0_g4	cmo:103490307	93.6	4.5e-93	NA	NA	NA	NA
TRINITY_DN29281_c0_g1	aly:ARALYDRAFT_905449	30	4.8e-14	NA	NA	NA	NA
TRINITY_DN29287_c0_g1	brp:103864240	68.8	1e-10	NA	NA	NA	NA
TRINITY_DN29329_c0_g1	cvr:CHLNCDRAFT_57765	38.5	5.7e-12	NA	NA	NA	NA
TRINITY_DN29329_c0_g2	tcc:18588547	31.8	9.4e-09	NA	NA	NA	NA
TRINITY_DN29337_c0_g1	bvg:104892569	32.5	3.3e-06	NA	NA	NA	NA
TRINITY_DN29352_c0_g1	mis:MICPUN_87458	45.6	4.4e-33	NA	NA	NA	NA
TRINITY_DN2935_c0_g1	spen:107002395	38.7	8e-71	NA	NA	NA	NA
TRINITY_DN29365_c0_g1	smo:SELMODRAFT_446995	82	2.3e-23	NA	NA	NA	NA
TRINITY_DN29365_c0_g2	mcha:111010355	60	3.8e-29	NA	NA	NA	NA
TRINITY_DN29393_c0_g1	vcn:VOLCADRAFT_81829	52.1	7.2e-47	NA	NA	NA	NA
TRINITY_DN29417_c1_g1	sly:101264918	37.1	6.3e-16	NA	NA	NA	NA
TRINITY_DN29423_c0_g2	sly:101253612	36.1	3.7e-13	NA	NA	NA	NA
TRINITY_DN29429_c0_g1	soe:110784675	40.7	3.2e-16	NA	NA	NA	NA
TRINITY_DN29455_c1_g1	gsl:Gasu_13360	57.1	8.9e-21	NA	NA	NA	NA
TRINITY_DN29464_c0_g1	smo:SELMODRAFT_443646	38.2	8.2e-08	NA	NA	NA	NA
TRINITY_DN29498_c0_g1	rcu:8269520	42.1	3.3e-33	NA	NA	NA	NA
TRINITY_DN29504_c0_g2	csl:COCSUDRAFT_12008	35	6.3e-13	NA	NA	NA	NA
TRINITY_DN29539_c0_g1	csl:COCSUDRAFT_49128	42.9	2.4e-25	NA	NA	NA	NA
TRINITY_DN29562_c0_g1	cvr:CHLNCDRAFT_50248	56.3	3.4e-84	NA	NA	NA	NA
TRINITY_DN29566_c0_g1	mtr:MTR_3g464650	28.2	6e-27	NA	NA	NA	NA
TRINITY_DN29570_c0_g2	csl:COCSUDRAFT_25571	36.3	5.4e-09	NA	NA	NA	NA
TRINITY_DN29579_c0_g1	cre:CHLREDRAFT_20076	35.8	3.9e-17	NA	NA	NA	NA
TRINITY_DN29591_c0_g2	cre:CHLREDRAFT_206178	47.8	7.9e-07	NA	NA	NA	NA
TRINITY_DN29603_c0_g1	dct:110102072	49.3	1.1e-13	NA	NA	NA	NA
TRINITY_DN29620_c0_g1	aly:ARALYDRAFT_313341	33.8	1.8e-26	NA	NA	NA	NA
TRINITY_DN29658_c0_g2	gsl:Gasu_21500	39.5	1.6e-35	NA	NA	NA	NA
TRINITY_DN29674_c0_g1	gsl:Gasu_49420	36.6	1.1e-23	NA	NA	NA	NA
TRINITY_DN29690_c0_g1	vcn:VOLCADRAFT_88866	45.7	1.4e-15	NA	NA	NA	NA
TRINITY_DN29726_c0_g1	egu:105051847	38.1	4.6e-14	NA	NA	NA	NA
TRINITY_DN29740_c0_g1	csat:104787199	43	2.4e-16	NA	NA	NA	NA
TRINITY_DN29744_c0_g1	lja:Lj0g3v0339199.1	33.6	5e-13	NA	NA	NA	NA
TRINITY_DN2974_c0_g1	gsl:Gasu_00880	36.4	5.8e-74	NA	NA	NA	NA
TRINITY_DN29772_c0_g2	ini:109151359	48	3.8e-23	NA	NA	NA	NA
TRINITY_DN29780_c0_g1	nnu:104590050	41.2	6.3e-11	NA	NA	NA	NA
TRINITY_DN29836_c0_g1	cpap:110816399	36.3	9.6e-39	NA	NA	NA	NA
TRINITY_DN29839_c0_g2	obr:102711317	35.3	2e-08	NA	NA	NA	NA
TRINITY_DN29840_c0_g4	mis:MICPUN_56687	44.7	1.8e-13	NA	NA	NA	NA
TRINITY_DN29847_c0_g1	boe:106315763	62	1.3e-82	NA	NA	NA	NA
TRINITY_DN29871_c0_g1	gsl:Gasu_13570	58.8	1.2e-20	NA	NA	NA	NA
TRINITY_DN29872_c1_g1	sly:101251551	44.4	5.6e-06	NA	NA	NA	NA
TRINITY_DN29920_c0_g1	pvu:PHAVU_001G129200g	57.9	4.6e-12	NA	NA	NA	NA
TRINITY_DN29920_c0_g2	han:110884863	50.9	2.1e-22	NA	NA	NA	NA
TRINITY_DN29934_c0_g1	vcn:VOLCADRAFT_105683	39.8	2.3e-33	NA	NA	NA	NA
TRINITY_DN29950_c0_g1	mis:MICPUN_69547	47.2	4.8e-15	NA	NA	NA	NA
TRINITY_DN29986_c0_g1	mis:MICPUN_59850	33.3	1.3e-07	NA	NA	NA	NA
TRINITY_DN29993_c0_g1	ota:OT_ostta09g01460	28.8	2.9e-16	NA	NA	NA	NA
TRINITY_DN29993_c0_g3	csv:101222809	40.2	5e-14	NA	NA	NA	NA
TRINITY_DN30004_c0_g1	gsl:Gasu_64060	33.9	4.4e-23	NA	NA	NA	NA
TRINITY_DN30019_c0_g1	ota:OT_ostta08g03880	27.3	4.1e-07	NA	NA	NA	NA
TRINITY_DN30026_c0_g1	vcn:VOLCADRAFT_70104	40.4	1.6e-25	NA	NA	NA	NA
TRINITY_DN30041_c0_g1	cre:CHLREDRAFT_155742	29.5	1.3e-30	NA	NA	NA	NA
TRINITY_DN30045_c0_g1	cme:CYME_CMR193C	46.7	1e-19	NA	NA	NA	NA
TRINITY_DN30047_c0_g1	thj:104804353	52.5	2.4e-12	NA	NA	NA	NA
TRINITY_DN30068_c0_g4	cpap:110821680	41.4	4.3e-10	NA	NA	NA	NA
TRINITY_DN30074_c0_g1	mng:MNEG_0295	48	3.1e-10	NA	NA	NA	NA
TRINITY_DN30077_c0_g1	zma:100193417	33.9	2.6e-06	NA	NA	NA	NA
TRINITY_DN30082_c0_g2	csl:COCSUDRAFT_47352	31.8	1.2e-09	NA	NA	NA	NA
TRINITY_DN30084_c0_g1	gsl:Gasu_45510	73.5	6.8e-08	NA	NA	NA	NA
TRINITY_DN30098_c0_g1	vvi:100250108	35.5	2.4e-09	NA	NA	NA	NA
TRINITY_DN30103_c0_g2	nta:107821740	36.8	5.1e-07	NA	NA	NA	NA
TRINITY_DN30105_c0_g1	nnu:104600554	32.1	1.2e-06	NA	NA	NA	NA
TRINITY_DN30162_c0_g2	olu:OSTLU_42287	36.3	9.3e-12	NA	NA	NA	NA
TRINITY_DN30179_c0_g1	nta:107827677	39.6	4.9e-45	NA	NA	NA	NA
TRINITY_DN30179_c0_g2	fve:101303780	36.2	1.8e-08	NA	NA	NA	NA
TRINITY_DN30187_c0_g1	egr:104418369	27.6	2.5e-16	NA	NA	NA	NA
TRINITY_DN30211_c0_g2	hbr:110639785	43.9	2.2e-25	NA	NA	NA	NA
TRINITY_DN30221_c0_g1	cre:CHLREDRAFT_195107	48	5.8e-28	NA	NA	NA	NA
TRINITY_DN30229_c0_g1	mis:MICPUN_105018	52	4.9e-32	NA	NA	NA	NA
TRINITY_DN30229_c0_g3	mpp:MICPUCDRAFT_70196	60.3	9.7e-19	NA	NA	NA	NA
TRINITY_DN30242_c0_g2	pxb:103928234	41.7	1.4e-14	NA	NA	NA	NA
TRINITY_DN3025_c0_g1	vcn:VOLCADRAFT_62433	43.5	4.4e-14	NA	NA	NA	NA
TRINITY_DN30261_c0_g7	han:110864421	35.6	2.8e-47	NA	NA	NA	NA
TRINITY_DN30266_c0_g1	cam:101501399	36.3	3.2e-37	NA	NA	NA	NA
TRINITY_DN30296_c0_g1	csat:104760336	30.2	4.8e-19	NA	NA	NA	NA
TRINITY_DN30304_c0_g1	ini:109149830	54.7	3e-26	NA	NA	NA	NA
TRINITY_DN30304_c0_g2	lang:109343760	41.9	3.3e-08	NA	NA	NA	NA
TRINITY_DN30319_c0_g2	mis:MICPUN_71196	32	4.1e-06	NA	NA	NA	NA
TRINITY_DN30348_c0_g1	cme:CYME_CMH026C	53.5	2.5e-24	NA	NA	NA	NA
TRINITY_DN30353_c0_g2	cvr:CHLNCDRAFT_26048	53.7	2.8e-16	NA	NA	NA	NA
TRINITY_DN30362_c0_g2	ini:109172598	44.9	4.1e-12	NA	NA	NA	NA
TRINITY_DN30365_c0_g1	pda:103708009	39.8	3.6e-08	NA	NA	NA	NA
TRINITY_DN30372_c0_g1	csat:104756004	39.6	3.3e-27	NA	NA	NA	NA
TRINITY_DN30399_c0_g1	boe:106342298	36.7	9.1e-09	NA	NA	NA	NA
TRINITY_DN30405_c0_g1	dct:110103110	36.6	6.4e-08	NA	NA	NA	NA
TRINITY_DN30411_c0_g1	bpg:Bathy03g00400	34.1	5.7e-12	NA	NA	NA	NA
TRINITY_DN30415_c0_g1	bdi:100829270	37.3	1.7e-06	NA	NA	NA	NA
TRINITY_DN30422_c0_g1	mus:103983738	38.7	6.7e-13	NA	NA	NA	NA
TRINITY_DN30427_c0_g1	cre:CHLREDRAFT_205758	55.2	5.1e-105	NA	NA	NA	NA
TRINITY_DN30430_c0_g2	csv:101204238	31.3	9.7e-14	NA	NA	NA	NA
TRINITY_DN30440_c0_g1	ini:109193112	96.1	5.7e-116	NA	NA	NA	NA
TRINITY_DN30446_c0_g1	sot:102586893	34.9	3.8e-18	NA	NA	NA	NA
TRINITY_DN30462_c0_g1	vcn:VOLCADRAFT_81205	46.6	1.6e-27	NA	NA	NA	NA
TRINITY_DN30479_c0_g1	bdi:100834631	78.8	1.2e-24	NA	NA	NA	NA
TRINITY_DN30479_c0_g2	ini:109161912	45.3	4.4e-29	NA	NA	NA	NA
TRINITY_DN30488_c0_g2	gmx:100817363	58.3	1e-11	NA	NA	NA	NA
TRINITY_DN30499_c0_g1	ini:109177567	34.6	2.3e-06	NA	NA	NA	NA
TRINITY_DN30510_c0_g1	cre:CHLREDRAFT_171647	50.9	7.9e-20	NA	NA	NA	NA
TRINITY_DN30513_c0_g1	jcu:105637533	48	5.3e-13	NA	NA	NA	NA
TRINITY_DN30515_c0_g1	tcc:18599300	37.1	9.8e-08	NA	NA	NA	NA
TRINITY_DN30524_c0_g1	sind:105176353	55.6	3.6e-112	NA	NA	NA	NA
TRINITY_DN30527_c1_g1	cme:CYME_CMH233C	44.1	5.1e-08	NA	NA	NA	NA
TRINITY_DN30544_c0_g1	han:110921357	63.7	2.8e-40	NA	NA	NA	NA
TRINITY_DN30558_c0_g1	gra:105773144	25.7	1.3e-09	NA	NA	NA	NA
TRINITY_DN30562_c0_g1	apro:F751_4375	49.3	2.2e-10	NA	NA	NA	NA
TRINITY_DN30564_c0_g1	mdm:103409090	38.7	9e-32	NA	NA	NA	NA
TRINITY_DN30570_c0_g2	vcn:VOLCADRAFT_93429	55.7	1.2e-33	NA	NA	NA	NA
TRINITY_DN30586_c0_g2	mpp:MICPUCDRAFT_3527	36.4	4.9e-15	NA	NA	NA	NA
TRINITY_DN30591_c0_g1	brp:103870306	51.4	3.3e-10	NA	NA	NA	NA
TRINITY_DN30616_c0_g1	fve:101298358	25.4	1.2e-09	NA	NA	NA	NA
TRINITY_DN30616_c0_g2	pxb:103938830	34.4	1.6e-28	NA	NA	NA	NA
TRINITY_DN30621_c0_g2	mpp:MICPUCDRAFT_59459	37.5	1.7e-12	NA	NA	NA	NA
TRINITY_DN30648_c0_g1	mis:MICPUN_105261	52.3	3.3e-06	NA	NA	NA	NA
TRINITY_DN30650_c0_g1	cvr:CHLNCDRAFT_36764	38.2	7e-40	NA	NA	NA	NA
TRINITY_DN30665_c0_g1	hbr:110650719	42.5	8e-15	NA	NA	NA	NA
TRINITY_DN30667_c0_g1	apro:F751_2231	42.6	5.1e-16	NA	NA	NA	NA
TRINITY_DN30682_c0_g2	ccp:CHC_T00004049001	28.8	5.5e-09	NA	NA	NA	NA
TRINITY_DN30701_c0_g2	sbi:8075687	27.9	1.2e-13	NA	NA	NA	NA
TRINITY_DN30712_c0_g1	csv:101221910	68.9	3.1e-23	NA	NA	NA	NA
TRINITY_DN30737_c0_g1	smo:SELMODRAFT_233289	26	1.8e-17	NA	NA	NA	NA
TRINITY_DN30757_c0_g1	cre:CHLREDRAFT_150247	59.3	1.6e-22	NA	NA	NA	NA
TRINITY_DN30758_c0_g1	hbr:110672243	48.6	1.4e-83	NA	NA	NA	NA
TRINITY_DN3076_c0_g1	vcn:VOLCADRAFT_103736	38.4	1.5e-15	NA	NA	NA	NA
TRINITY_DN30792_c0_g5	gsl:Gasu_20230	36	4.3e-14	NA	NA	NA	NA
TRINITY_DN30792_c0_g6	egr:104433843	35.6	3.7e-11	NA	NA	NA	NA
TRINITY_DN30805_c0_g1	cre:CHLREDRAFT_118345	41.2	5.8e-26	NA	NA	NA	NA
TRINITY_DN30821_c0_g1	cit:102619972	25.4	4.5e-12	NA	NA	NA	NA
TRINITY_DN30824_c0_g1	nta:107812730	57.9	2.9e-08	NA	NA	NA	NA
TRINITY_DN30827_c0_g1	cre:CHLREDRAFT_128761	63.8	5.3e-61	NA	NA	NA	NA
TRINITY_DN30830_c0_g1	atr:18428028	34.9	1.6e-11	NA	NA	NA	NA
TRINITY_DN30831_c2_g5	ini:109193562	39.2	6.8e-16	NA	NA	NA	NA
TRINITY_DN30836_c0_g2	cme:CYME_CMM328C	36.8	4.9e-07	NA	NA	NA	NA
TRINITY_DN30842_c0_g1	vcn:VOLCADRAFT_103238	30.1	6.2e-23	NA	NA	NA	NA
TRINITY_DN30842_c0_g2	vcn:VOLCADRAFT_103238	33.5	7.2e-25	NA	NA	NA	NA
TRINITY_DN30854_c0_g1	smo:SELMODRAFT_100347	24	3.1e-11	NA	NA	NA	NA
TRINITY_DN30870_c0_g1	bpg:Bathy02g05150	44.7	5.8e-11	NA	NA	NA	NA
TRINITY_DN30870_c0_g2	csat:104727969	46.9	3.9e-23	NA	NA	NA	NA
TRINITY_DN30878_c0_g2	ota:OT_ostta13g01800	35.6	1.1e-06	NA	NA	NA	NA
TRINITY_DN30895_c0_g2	mis:MICPUN_99023	41.5	5.9e-31	NA	NA	NA	NA
TRINITY_DN3091_c0_g1	ota:OT_ostta07g02950	27.7	8e-06	NA	NA	NA	NA
TRINITY_DN30920_c0_g1	egr:104448345	53	2.7e-47	NA	NA	NA	NA
TRINITY_DN30949_c0_g1	brp:103866336	37	9.1e-08	NA	NA	NA	NA
TRINITY_DN30951_c0_g1	sind:105176566	47.1	2.6e-12	NA	NA	NA	NA
TRINITY_DN30962_c0_g1	vcn:VOLCADRAFT_83939	62.4	1.1e-38	NA	NA	NA	NA
TRINITY_DN3097_c0_g1	cvr:CHLNCDRAFT_50248	30.3	6.6e-06	NA	NA	NA	NA
TRINITY_DN31025_c0_g1	gsl:Gasu_21040	36	1.7e-14	NA	NA	NA	NA
TRINITY_DN31034_c0_g1	lang:109358878	55.3	6.2e-19	NA	NA	NA	NA
TRINITY_DN31034_c0_g2	brp:103827970	39.1	5.9e-06	NA	NA	NA	NA
TRINITY_DN31048_c1_g1	cre:CHLREDRAFT_112184	53.8	2.1e-28	NA	NA	NA	NA
TRINITY_DN31058_c0_g3	tcc:18589383	27.3	9.8e-09	NA	NA	NA	NA
TRINITY_DN31077_c0_g1	gsl:Gasu_38440	36.4	1.7e-13	NA	NA	NA	NA
TRINITY_DN31077_c1_g2	csat:104722916	54.9	4.4e-14	NA	NA	NA	NA
TRINITY_DN31078_c0_g1	han:110926309	41.9	6.1e-42	NA	NA	NA	NA
TRINITY_DN31082_c0_g5	vcn:VOLCADRAFT_82854	46.4	5.1e-21	NA	NA	NA	NA
TRINITY_DN31091_c0_g3	lja:Lj0g3v0303829.1	41.5	3.5e-39	NA	NA	NA	NA
TRINITY_DN31100_c0_g2	olu:OSTLU_13352	37.5	5.3e-15	NA	NA	NA	NA
TRINITY_DN31112_c0_g1	dct:110103941	54.8	4.8e-06	NA	NA	NA	NA
TRINITY_DN31113_c0_g1	apro:F751_1066	40.4	5.1e-09	NA	NA	NA	NA
TRINITY_DN31116_c0_g1	bna:106426561	38.8	7e-06	NA	NA	NA	NA
TRINITY_DN31116_c1_g2	mus:103981924	37.6	1.4e-10	NA	NA	NA	NA
TRINITY_DN31134_c0_g1	brp:103856934	42.2	6.8e-14	NA	NA	NA	NA
TRINITY_DN31138_c0_g1	ini:109180597	39.8	1.1e-36	NA	NA	NA	NA
TRINITY_DN31145_c0_g1	nta:107793878	37.2	2.4e-09	NA	NA	NA	NA
TRINITY_DN31145_c0_g2	smo:SELMODRAFT_230658	49.3	5.6e-11	NA	NA	NA	NA
TRINITY_DN31160_c0_g1	fve:101303877	63	5.7e-18	NA	NA	NA	NA
TRINITY_DN31210_c0_g2	mis:MICPUN_58236	42.3	6.5e-17	NA	NA	NA	NA
TRINITY_DN31210_c0_g3	smo:SELMODRAFT_118314	22.5	1.2e-09	NA	NA	NA	NA
TRINITY_DN31224_c0_g1	vra:106775666	45.2	2.9e-17	NA	NA	NA	NA
TRINITY_DN31256_c0_g1	smo:SELMODRAFT_438143	54.1	1.4e-11	NA	NA	NA	NA
TRINITY_DN31266_c0_g2	mus:103985570	34.3	6.6e-08	NA	NA	NA	NA
TRINITY_DN31281_c0_g1	mis:MICPUN_62122	57.3	2e-21	NA	NA	NA	NA
TRINITY_DN31282_c0_g2	rcu:8281709	35.4	5.9e-09	NA	NA	NA	NA
TRINITY_DN31299_c0_g1	atr:18429331	45.5	1.7e-21	NA	NA	NA	NA
TRINITY_DN31299_c0_g2	gsl:Gasu_45550	59.2	5.7e-21	NA	NA	NA	NA
TRINITY_DN31301_c0_g1	ini:109179886	93.1	2.3e-08	NA	NA	NA	NA
TRINITY_DN31301_c0_g2	ini:109179886	96.5	2.8e-111	NA	NA	NA	NA
TRINITY_DN31325_c0_g2	gmx:100791195	30.1	5.5e-06	NA	NA	NA	NA
TRINITY_DN31334_c0_g1	boe:106316521	48.4	1.7e-28	NA	NA	NA	NA
TRINITY_DN31345_c0_g1	mis:MICPUN_59609	43.3	1.1e-16	NA	NA	NA	NA
TRINITY_DN31347_c0_g1	lja:Lj0g3v0005869.1	49.4	3.4e-14	NA	NA	NA	NA
TRINITY_DN31361_c0_g3	adu:107477577	31.5	2e-17	NA	NA	NA	NA
TRINITY_DN31388_c0_g1	zma:100282679	58.8	2.4e-06	NA	NA	NA	NA
TRINITY_DN31401_c0_g1	ota:OT_ostta03g05380	49.4	1.6e-09	NA	NA	NA	NA
TRINITY_DN31403_c0_g3	egu:105036406	39.4	8.8e-84	NA	NA	NA	NA
TRINITY_DN31403_c0_g4	adu:107470321	28.7	1.7e-09	NA	NA	NA	NA
TRINITY_DN31410_c0_g1	cann:107867442	59.7	2.1e-106	NA	NA	NA	NA
TRINITY_DN31410_c0_g2	ccp:CHC_T00008745001	40.5	3.9e-11	NA	NA	NA	NA
TRINITY_DN3141_c0_g1	nta:107777507	31.8	3.1e-18	NA	NA	NA	NA
TRINITY_DN31430_c0_g1	cre:CHLREDRAFT_182542	54.8	9.3e-07	NA	NA	NA	NA
TRINITY_DN31440_c0_g1	apro:F751_2760	54.9	1.3e-20	NA	NA	NA	NA
TRINITY_DN31455_c0_g1	cpap:110822331	44.8	3.9e-16	NA	NA	NA	NA
TRINITY_DN31455_c0_g2	osa:4342598	43.4	2.9e-26	NA	NA	NA	NA
TRINITY_DN31455_c0_g3	atr:18429284	65.7	2.5e-34	NA	NA	NA	NA
TRINITY_DN31460_c0_g1	fve:101300267	55.2	5.4e-12	NA	NA	NA	NA
TRINITY_DN31460_c0_g2	csl:COCSUDRAFT_5625	57.8	9.6e-16	NA	NA	NA	NA
TRINITY_DN31471_c0_g1	gmx:100786044	71.3	5.1e-39	NA	NA	NA	NA
TRINITY_DN31471_c0_g2	lang:109360327	78.2	4.7e-19	NA	NA	NA	NA
TRINITY_DN3147_c0_g1	egu:105039934	58.6	7.3e-24	NA	NA	NA	NA
TRINITY_DN31480_c0_g1	ath:AT1G05120	66.7	6.6e-24	NA	NA	NA	NA
TRINITY_DN31481_c0_g3	vcn:VOLCADRAFT_118285	45.8	8.3e-10	NA	NA	NA	NA
TRINITY_DN31484_c0_g1	ath:AT3G23610	40.6	7.1e-21	NA	NA	NA	NA
TRINITY_DN31491_c0_g1	sind:105180140	64.5	3.5e-19	NA	NA	NA	NA
TRINITY_DN31491_c0_g2	cre:CHLREDRAFT_182845	41.9	9.4e-25	NA	NA	NA	NA
TRINITY_DN31498_c0_g1	zju:107424040	73.7	2.4e-40	NA	NA	NA	NA
TRINITY_DN31513_c0_g1	ats:109764564	28	8.9e-34	NA	NA	NA	NA
TRINITY_DN31531_c0_g2	csl:COCSUDRAFT_19144	62.7	3.3e-50	NA	NA	NA	NA
TRINITY_DN31535_c0_g1	cre:CHLREDRAFT_138087	39.2	6.6e-86	NA	NA	NA	NA
TRINITY_DN31535_c0_g2	smo:SELMODRAFT_268811	38.5	2.2e-79	NA	NA	NA	NA
TRINITY_DN31541_c0_g3	rcu:8275749	29.7	4.9e-10	NA	NA	NA	NA
TRINITY_DN31549_c0_g1	dosa:Os02t0178000-01	36.1	2.6e-07	NA	NA	NA	NA
TRINITY_DN31551_c0_g1	zju:107405151	58.7	7.4e-21	NA	NA	NA	NA
TRINITY_DN31551_c0_g2	eus:EUTSA_v10006971mg	42.5	1.8e-08	NA	NA	NA	NA
TRINITY_DN31559_c0_g1	jcu:105629210	31.4	1.8e-18	NA	NA	NA	NA
TRINITY_DN31576_c0_g1	cvr:CHLNCDRAFT_134741	30.7	1e-10	NA	NA	NA	NA
TRINITY_DN31579_c0_g1	ats:109742083	42.9	7e-12	NA	NA	NA	NA
TRINITY_DN31584_c0_g2	cvr:CHLNCDRAFT_136183	50.5	1.8e-17	NA	NA	NA	NA
TRINITY_DN31587_c0_g1	mus:103974290	33.8	4.7e-20	NA	NA	NA	NA
TRINITY_DN31588_c0_g2	lang:109348919	42.9	6.2e-10	NA	NA	NA	NA
TRINITY_DN31594_c0_g1	csl:COCSUDRAFT_13105	62.6	3.5e-64	NA	NA	NA	NA
TRINITY_DN31599_c0_g1	atr:18439449	37.9	3.6e-08	NA	NA	NA	NA
TRINITY_DN31609_c0_g1	cam:101496753	41.9	3.3e-19	NA	NA	NA	NA
TRINITY_DN31611_c0_g1	smo:SELMODRAFT_404911	43.8	8.6e-21	NA	NA	NA	NA
TRINITY_DN31622_c0_g1	vvi:100257669	44.7	7.1e-11	NA	NA	NA	NA
TRINITY_DN31646_c0_g3	smo:SELMODRAFT_76516	35.8	1.4e-07	NA	NA	NA	NA
TRINITY_DN31646_c0_g4	aly:ARALYDRAFT_891646	58.8	4.8e-34	NA	NA	NA	NA
TRINITY_DN31646_c0_g5	mis:MICPUN_87840	57.7	3.7e-19	NA	NA	NA	NA
TRINITY_DN31656_c0_g1	zma:100272640	32.2	2.8e-09	NA	NA	NA	NA
TRINITY_DN31672_c0_g2	mng:MNEG_14459	37.1	6.7e-09	NA	NA	NA	NA
TRINITY_DN31675_c0_g1	bvg:104903687	52.3	1.5e-45	NA	NA	NA	NA
TRINITY_DN31686_c0_g2	vcn:VOLCADRAFT_106610	47.3	1.5e-17	NA	NA	NA	NA
TRINITY_DN31691_c0_g1	zma:100285352	34.3	1.2e-22	NA	NA	NA	NA
TRINITY_DN31697_c0_g1	gsl:Gasu_29610	44.2	1.6e-10	NA	NA	NA	NA
TRINITY_DN31710_c0_g1	cvr:CHLNCDRAFT_50559	37.2	6e-17	NA	NA	NA	NA
TRINITY_DN31721_c0_g1	mcha:111011680	32.7	8.8e-18	NA	NA	NA	NA
TRINITY_DN31722_c0_g1	vra:106774911	40.6	9.4e-12	NA	NA	NA	NA
TRINITY_DN31726_c0_g1	adu:107459367	37.1	7.8e-08	NA	NA	NA	NA
TRINITY_DN31729_c0_g2	vcn:VOLCADRAFT_94821	24.5	4.3e-08	NA	NA	NA	NA
TRINITY_DN31734_c0_g3	obr:102718922	32.9	8.7e-07	NA	NA	NA	NA
TRINITY_DN31739_c0_g1	pmum:103321264	55.5	1.8e-37	NA	NA	NA	NA
TRINITY_DN31739_c0_g2	cit:102624591	61.6	9e-43	NA	NA	NA	NA
TRINITY_DN31743_c0_g1	soe:110802695	49.2	7.6e-50	NA	NA	NA	NA
TRINITY_DN31744_c0_g1	pmum:103333932	43.1	4.5e-06	NA	NA	NA	NA
TRINITY_DN31754_c0_g3	smo:SELMODRAFT_442094	34.1	1.3e-24	NA	NA	NA	NA
TRINITY_DN31767_c0_g2	ccp:CHC_T00001890001	36.5	1.9e-26	NA	NA	NA	NA
TRINITY_DN31770_c0_g2	nta:107795839	64.1	2e-25	NA	NA	NA	NA
TRINITY_DN31770_c0_g3	thj:104821004	59.4	2.4e-17	NA	NA	NA	NA
TRINITY_DN31771_c0_g1	ccp:CHC_T00004095001	54.5	2.3e-34	NA	NA	NA	NA
TRINITY_DN31778_c0_g1	mdm:103418724	48.3	9e-16	NA	NA	NA	NA
TRINITY_DN31780_c0_g1	sind:105165544	24.9	1.4e-13	NA	NA	NA	NA
TRINITY_DN31783_c0_g1	ota:OT_ostta12g01560	30.8	4.2e-21	NA	NA	NA	NA
TRINITY_DN31784_c0_g1	egr:104449418	54.6	2.1e-69	NA	NA	NA	NA
TRINITY_DN31785_c0_g1	vcn:VOLCADRAFT_104051	47.1	2.9e-11	NA	NA	NA	NA
TRINITY_DN31791_c0_g2	gsl:Gasu_10470	45.2	5.5e-13	NA	NA	NA	NA
TRINITY_DN31801_c0_g2	ini:109182794	51.8	1.1e-42	NA	NA	NA	NA
TRINITY_DN31806_c0_g1	ccaj:109804018	60.1	1e-48	NA	NA	NA	NA
TRINITY_DN31821_c0_g1	apro:F751_6097	29.9	5e-12	NA	NA	NA	NA
TRINITY_DN31821_c0_g2	apro:F751_6097	27.2	2.4e-06	NA	NA	NA	NA
TRINITY_DN31825_c0_g1	hbr:110661388	54.1	1.2e-28	NA	NA	NA	NA
TRINITY_DN31830_c0_g1	mng:MNEG_9980	59.3	8e-60	NA	NA	NA	NA
TRINITY_DN31841_c0_g1	lja:Lj1g3v4515420.1	38.1	1.1e-32	NA	NA	NA	NA
TRINITY_DN31843_c0_g1	cre:CHLREDRAFT_167253	54.6	3.4e-34	NA	NA	NA	NA
TRINITY_DN31850_c0_g1	mcha:111025022	41.3	2.7e-17	NA	NA	NA	NA
TRINITY_DN31868_c0_g1	smo:SELMODRAFT_406555	60.2	6.7e-38	NA	NA	NA	NA
TRINITY_DN31876_c0_g1	adu:107482996	30.8	3.6e-10	NA	NA	NA	NA
TRINITY_DN31880_c0_g1	gsl:Gasu_45710	56.7	2.8e-87	NA	NA	NA	NA
TRINITY_DN31890_c0_g2	cvr:CHLNCDRAFT_17231	39.3	1.7e-07	NA	NA	NA	NA
TRINITY_DN31907_c0_g1	ath:AT2G45700	41.2	4.6e-07	NA	NA	NA	NA
TRINITY_DN31914_c0_g1	cam:101510889	37.2	4.9e-17	NA	NA	NA	NA
TRINITY_DN31915_c0_g2	cre:CHLREDRAFT_187947	69	1.1e-21	NA	NA	NA	NA
TRINITY_DN31921_c0_g1	egu:105052553	46.5	3.9e-38	NA	NA	NA	NA
TRINITY_DN31933_c0_g1	sind:105159968	31.2	4.8e-22	NA	NA	NA	NA
TRINITY_DN31948_c0_g1	aly:ARALYDRAFT_497121	54.8	2.9e-58	NA	NA	NA	NA
TRINITY_DN31966_c0_g3	apro:F751_2552	62.9	6.4e-13	NA	NA	NA	NA
TRINITY_DN31984_c0_g1	eus:EUTSA_v10022871mg	39.6	3.2e-26	NA	NA	NA	NA
TRINITY_DN31991_c0_g1	cpap:110824349	29	3.1e-07	NA	NA	NA	NA
TRINITY_DN31997_c0_g2	vvi:100852914	52.8	4.7e-15	NA	NA	NA	NA
TRINITY_DN32000_c0_g1	aly:ARALYDRAFT_892417	56.5	1.7e-24	NA	NA	NA	NA
TRINITY_DN32000_c0_g2	mng:MNEG_10778	65.2	2.4e-14	NA	NA	NA	NA
TRINITY_DN32007_c0_g1	mpp:MICPUCDRAFT_22237	60	1.1e-38	NA	NA	NA	NA
TRINITY_DN32009_c0_g1	lang:109341960	69.4	3.4e-48	NA	NA	NA	NA
TRINITY_DN32010_c0_g1	zju:107404087	52.9	1.9e-21	NA	NA	NA	NA
TRINITY_DN32010_c0_g3	atr:18434131	42.2	1.2e-11	NA	NA	NA	NA
TRINITY_DN32010_c0_g4	gra:105765782	36	4e-14	NA	NA	NA	NA
TRINITY_DN32011_c0_g1	cvr:CHLNCDRAFT_20835	47.9	3.5e-47	NA	NA	NA	NA
TRINITY_DN32014_c0_g1	ats:109766079	46.7	1.9e-15	NA	NA	NA	NA
TRINITY_DN32014_c0_g3	ghi:107888966	48.7	2.7e-10	NA	NA	NA	NA
TRINITY_DN32039_c0_g1	rcu:8283968	37.3	8.9e-21	NA	NA	NA	NA
TRINITY_DN32041_c0_g1	bna:106445046	39.8	4.7e-13	NA	NA	NA	NA
TRINITY_DN32056_c0_g1	soe:110798118	58.3	9.3e-21	NA	NA	NA	NA
TRINITY_DN32056_c0_g2	csv:101210488	44.4	3.1e-44	NA	NA	NA	NA
TRINITY_DN32057_c0_g1	cam:101507931	39.4	2.3e-26	NA	NA	NA	NA
TRINITY_DN32068_c0_g2	gsl:Gasu_10340	63.6	1.1e-57	NA	NA	NA	NA
TRINITY_DN32068_c0_g3	mng:MNEG_7745	58.8	1.6e-35	NA	NA	NA	NA
TRINITY_DN32082_c0_g4	han:110864638	25.5	7.6e-07	NA	NA	NA	NA
TRINITY_DN32095_c0_g1	ini:109156704	32.6	5e-22	NA	NA	NA	NA
TRINITY_DN32098_c0_g1	brp:103863523	48.8	4.2e-14	NA	NA	NA	NA
TRINITY_DN32108_c0_g1	cit:102608137	34.5	3.4e-08	NA	NA	NA	NA
TRINITY_DN32117_c0_g1	lang:109351738	37.3	1.8e-12	NA	NA	NA	NA
TRINITY_DN32124_c0_g3	aly:ARALYDRAFT_490292	56	2.2e-28	NA	NA	NA	NA
TRINITY_DN32124_c0_g4	smo:SELMODRAFT_116002	61.8	8.4e-35	NA	NA	NA	NA
TRINITY_DN32131_c0_g2	gsl:Gasu_35670	57.1	2.7e-17	NA	NA	NA	NA
TRINITY_DN32135_c0_g7	ota:OT_ostta03g02825	68.3	1.2e-26	NA	NA	NA	NA
TRINITY_DN32138_c0_g2	vcn:VOLCADRAFT_93618	37.5	1.8e-07	NA	NA	NA	NA
TRINITY_DN32143_c0_g1	bdi:100839368	39.7	7.5e-64	NA	NA	NA	NA
TRINITY_DN32143_c0_g2	gra:105776323	43.6	3.4e-06	NA	NA	NA	NA
TRINITY_DN32149_c0_g2	cpap:110808319	30.5	3.2e-10	NA	NA	NA	NA
TRINITY_DN32153_c0_g1	pmum:103323989	53.8	1.3e-23	NA	NA	NA	NA
TRINITY_DN32166_c0_g1	ini:109186862	97.4	9e-16	NA	NA	NA	NA
TRINITY_DN32166_c0_g2	ini:109148096	96.4	4.1e-73	NA	NA	NA	NA
TRINITY_DN32166_c0_g4	csv:101214512	95.9	3.1e-75	NA	NA	NA	NA
TRINITY_DN32166_c0_g5	csv:101214512	97.3	3.2e-34	NA	NA	NA	NA
TRINITY_DN32166_c0_g7	ini:109186862	97.8	1.1e-43	NA	NA	NA	NA
TRINITY_DN32195_c0_g2	jcu:105641429	34.7	3.9e-14	NA	NA	NA	NA
TRINITY_DN32196_c0_g1	gra:105796388	62.7	2.6e-132	NA	NA	NA	NA
TRINITY_DN32198_c0_g6	cann:107838888	29.3	2.9e-15	NA	NA	NA	NA
TRINITY_DN32202_c0_g1	cpap:110814421	42.2	1.3e-20	NA	NA	NA	NA
TRINITY_DN32208_c0_g1	brp:103869094	23.8	4.8e-11	NA	NA	NA	NA
TRINITY_DN32209_c0_g1	cmo:103483783	25	7.3e-06	NA	NA	NA	NA
TRINITY_DN32215_c0_g1	csl:COCSUDRAFT_67991	38.5	1.8e-08	NA	NA	NA	NA
TRINITY_DN32220_c0_g3	csl:COCSUDRAFT_12711	50.5	4.4e-23	NA	NA	NA	NA
TRINITY_DN32241_c0_g1	fve:101305238	41.2	9.5e-14	NA	NA	NA	NA
TRINITY_DN32246_c0_g1	smo:SELMODRAFT_179250	32.3	7e-28	NA	NA	NA	NA
TRINITY_DN32252_c0_g2	mng:MNEG_7452	26.7	5.9e-07	NA	NA	NA	NA
TRINITY_DN32260_c0_g1	mtr:MTR_2g082220	58.5	1.8e-24	NA	NA	NA	NA
TRINITY_DN32262_c0_g1	mus:103993240	45.8	4.8e-58	NA	NA	NA	NA
TRINITY_DN32275_c0_g1	mdm:103419005	44.2	1.2e-33	NA	NA	NA	NA
TRINITY_DN32288_c0_g1	ini:109166200	97.5	3.1e-40	NA	NA	NA	NA
TRINITY_DN32290_c0_g1	ccaj:109804874	37.1	4.3e-10	NA	NA	NA	NA
TRINITY_DN32292_c0_g1	zju:107420709	44.1	3.2e-66	NA	NA	NA	NA
TRINITY_DN32297_c0_g2	mtr:MTR_2g086580	36.5	3.6e-24	NA	NA	NA	NA
TRINITY_DN32325_c0_g1	gra:105785566	39.1	1.2e-116	NA	NA	NA	NA
TRINITY_DN32325_c0_g2	bdi:100839368	38.3	1.5e-35	NA	NA	NA	NA
TRINITY_DN32325_c0_g3	adu:107485343	37.9	4e-17	NA	NA	NA	NA
TRINITY_DN32336_c0_g1	nta:107769392	35.6	2.4e-41	NA	NA	NA	NA
TRINITY_DN32340_c0_g1	gra:105799560	42.5	1.1e-30	NA	NA	NA	NA
TRINITY_DN32352_c0_g1	pvu:PHAVU_008G274500g	46.6	4.5e-12	NA	NA	NA	NA
TRINITY_DN32363_c0_g1	mpp:MICPUCDRAFT_60929	37.1	8.1e-06	NA	NA	NA	NA
TRINITY_DN32381_c0_g1	mtr:MTR_1g080020	56.6	6.1e-30	NA	NA	NA	NA
TRINITY_DN32381_c0_g2	vcn:VOLCADRAFT_79621	44	3e-20	NA	NA	NA	NA
TRINITY_DN32382_c0_g1	csat:104738599	68.6	4.4e-61	NA	NA	NA	NA
TRINITY_DN32410_c0_g2	vcn:VOLCADRAFT_93429	42.6	1.1e-23	NA	NA	NA	NA
TRINITY_DN32413_c0_g1	cre:CHLREDRAFT_34069	30.3	2.6e-15	NA	NA	NA	NA
TRINITY_DN32425_c0_g1	egu:105051829	42.9	2.6e-06	NA	NA	NA	NA
TRINITY_DN32428_c0_g1	bpg:Bathy07g00190	35.8	4.4e-09	NA	NA	NA	NA
TRINITY_DN32441_c0_g1	ath:AT3G23610	48.4	8.6e-36	NA	NA	NA	NA
TRINITY_DN32442_c0_g1	jcu:105649090	36.9	6.9e-20	NA	NA	NA	NA
TRINITY_DN32445_c0_g3	sly:101261023	39.8	6.5e-14	NA	NA	NA	NA
TRINITY_DN32447_c0_g2	cre:CHLREDRAFT_195570	26.7	8e-11	NA	NA	NA	NA
TRINITY_DN32463_c0_g3	cpap:110826330	39.7	3.8e-23	NA	NA	NA	NA
TRINITY_DN32468_c0_g1	ats:109774140	27.5	1.4e-06	NA	NA	NA	NA
TRINITY_DN32475_c0_g1	gsl:Gasu_06320	43.9	1.4e-19	NA	NA	NA	NA
TRINITY_DN32485_c0_g1	osa:4336192	54.5	4.3e-38	NA	NA	NA	NA
TRINITY_DN32503_c0_g1	smo:SELMODRAFT_235490	52.7	1.5e-16	NA	NA	NA	NA
TRINITY_DN32504_c0_g1	sita:101785240	33.3	1.7e-06	NA	NA	NA	NA
TRINITY_DN32507_c1_g4	cme:CYME_CME146C	43.8	1.1e-09	NA	NA	NA	NA
TRINITY_DN32509_c0_g1	olu:OSTLU_12688	48.8	1.2e-52	NA	NA	NA	NA
TRINITY_DN32509_c0_g2	tcc:18605279	50.9	2.2e-47	NA	NA	NA	NA
TRINITY_DN32510_c0_g1	lang:109352343	29.7	6.4e-39	NA	NA	NA	NA
TRINITY_DN32517_c0_g1	csl:COCSUDRAFT_66059	53	1.8e-17	NA	NA	NA	NA
TRINITY_DN32522_c0_g1	bpg:Bathy05g01680	63.8	8.8e-41	NA	NA	NA	NA
TRINITY_DN32522_c0_g3	gsl:Gasu_22140	41.1	3.5e-15	NA	NA	NA	NA
TRINITY_DN32524_c0_g2	cre:CHLREDRAFT_24345	31.6	1e-14	NA	NA	NA	NA
TRINITY_DN32534_c0_g1	mng:MNEG_13544	31.9	5.4e-14	NA	NA	NA	NA
TRINITY_DN32535_c0_g1	hbr:110639083	40.4	1.2e-89	NA	NA	NA	NA
TRINITY_DN32540_c1_g2	bdi:104581430	29.4	2.1e-07	NA	NA	NA	NA
TRINITY_DN32542_c0_g2	gra:105769724	48.5	2.4e-06	NA	NA	NA	NA
TRINITY_DN32542_c0_g3	tcc:18588166	46.3	5.7e-29	NA	NA	NA	NA
TRINITY_DN32547_c0_g2	bvg:104882943	41.8	5.1e-20	NA	NA	NA	NA
TRINITY_DN32555_c0_g1	pavi:110750709	41.2	4e-32	NA	NA	NA	NA
TRINITY_DN32563_c0_g1	mis:MICPUN_61426	46.7	6.1e-41	NA	NA	NA	NA
TRINITY_DN32565_c0_g1	han:110908169	30.6	8.8e-22	NA	NA	NA	NA
TRINITY_DN32565_c0_g2	egr:104448829	49.1	9.6e-23	NA	NA	NA	NA
TRINITY_DN3256_c0_g1	pper:18774932	41	1.9e-18	NA	NA	NA	NA
TRINITY_DN32570_c0_g1	soe:110796642	29.4	1.7e-25	NA	NA	NA	NA
TRINITY_DN32575_c0_g1	mpp:MICPUCDRAFT_36187	36.3	1e-25	NA	NA	NA	NA
TRINITY_DN32577_c0_g2	mtr:MTR_3g099920	42.9	1e-15	NA	NA	NA	NA
TRINITY_DN32583_c0_g1	han:110911020	58.6	5.4e-57	NA	NA	NA	NA
TRINITY_DN32590_c0_g2	pper:18767770	39.7	6.1e-13	NA	NA	NA	NA
TRINITY_DN32591_c0_g1	adu:107490256	48.9	1.4e-22	NA	NA	NA	NA
TRINITY_DN32597_c1_g1	cre:CHLREDRAFT_35571	40.2	2.2e-08	NA	NA	NA	NA
TRINITY_DN32605_c0_g1	cre:CHLREDRAFT_196081	52.8	1e-92	NA	NA	NA	NA
TRINITY_DN32612_c0_g1	cre:CHLREDRAFT_142718	30.4	7.4e-11	NA	NA	NA	NA
TRINITY_DN32620_c0_g1	ccp:CHC_T00003720001	35.7	3.1e-26	NA	NA	NA	NA
TRINITY_DN32636_c0_g1	sbi:8080327	36.4	1.3e-10	NA	NA	NA	NA
TRINITY_DN32655_c0_g2	gsl:Gasu_18530	64.8	1.3e-44	NA	NA	NA	NA
TRINITY_DN32672_c0_g1	vcn:VOLCADRAFT_105888	30.9	1.6e-07	NA	NA	NA	NA
TRINITY_DN32677_c0_g1	smo:SELMODRAFT_83798	59.5	4e-34	NA	NA	NA	NA
TRINITY_DN32706_c0_g1	pper:18779597	28	7.7e-09	NA	NA	NA	NA
TRINITY_DN32708_c0_g1	brp:103854281	30.9	1.2e-10	NA	NA	NA	NA
TRINITY_DN32708_c0_g2	brp:103854281	31.6	1.5e-16	NA	NA	NA	NA
TRINITY_DN32725_c0_g1	smo:SELMODRAFT_449690	50.1	1.2e-101	NA	NA	NA	NA
TRINITY_DN32731_c0_g1	ota:OT_ostta01g02615	45	9.7e-09	NA	NA	NA	NA
TRINITY_DN32735_c0_g3	dct:110103810	40.6	3.7e-07	NA	NA	NA	NA
TRINITY_DN32736_c0_g1	csat:104763565	34	9.6e-12	NA	NA	NA	NA
TRINITY_DN32745_c0_g1	csl:COCSUDRAFT_32393	66.3	1.3e-30	NA	NA	NA	NA
TRINITY_DN32752_c0_g1	lang:109354213	54.3	2.4e-17	NA	NA	NA	NA
TRINITY_DN32752_c0_g2	lang:109354213	42.7	7.1e-09	NA	NA	NA	NA
TRINITY_DN32752_c0_g4	csl:COCSUDRAFT_60601	61.5	4.2e-48	NA	NA	NA	NA
TRINITY_DN32774_c0_g1	gmx:100806450	39.9	6.6e-28	NA	NA	NA	NA
TRINITY_DN32774_c0_g2	pda:103706798	32.5	5.3e-13	NA	NA	NA	NA
TRINITY_DN32774_c0_g3	spen:107022021	27.1	8.2e-08	NA	NA	NA	NA
TRINITY_DN32783_c0_g1	aly:ARALYDRAFT_494010	58.5	6e-11	NA	NA	NA	NA
TRINITY_DN32796_c0_g1	vcn:VOLCADRAFT_69496	48.9	6.2e-74	NA	NA	NA	NA
TRINITY_DN32799_c0_g1	vvi:100253953	41.5	2.4e-18	NA	NA	NA	NA
TRINITY_DN32801_c0_g7	gsl:Gasu_54230	32.9	4.5e-18	NA	NA	NA	NA
TRINITY_DN32805_c0_g1	mtr:MTR_8g062330	49	8.5e-24	NA	NA	NA	NA
TRINITY_DN32805_c0_g2	vvi:100252806	37.6	2.5e-41	NA	NA	NA	NA
TRINITY_DN32808_c0_g1	csl:COCSUDRAFT_47721	69.2	6.5e-48	NA	NA	NA	NA
TRINITY_DN32815_c0_g1	ghi:107946842	34.2	1.5e-21	NA	NA	NA	NA
TRINITY_DN32830_c0_g3	lja:Lj0g3v0061569.1	53.3	4.2e-54	NA	NA	NA	NA
TRINITY_DN32837_c0_g1	cre:CHLREDRAFT_172167	69.4	3.1e-07	NA	NA	NA	NA
TRINITY_DN32849_c0_g1	vcn:VOLCADRAFT_120010	54.2	9.4e-06	NA	NA	NA	NA
TRINITY_DN32854_c0_g2	nta:107796850	32.8	4.5e-12	NA	NA	NA	NA
TRINITY_DN32876_c0_g3	sbi:8067369	33.5	9.6e-11	NA	NA	NA	NA
TRINITY_DN32876_c0_g4	pper:18771593	32.3	6.6e-16	NA	NA	NA	NA
TRINITY_DN32876_c0_g5	bpg:Bathy04g04880	25.9	1.6e-07	NA	NA	NA	NA
TRINITY_DN32888_c0_g1	sot:102592975	33.3	8.1e-11	NA	NA	NA	NA
TRINITY_DN32889_c0_g1	han:110880544	42.9	2.4e-11	NA	NA	NA	NA
TRINITY_DN32906_c0_g1	smo:SELMODRAFT_149782	32.4	3.7e-06	NA	NA	NA	NA
TRINITY_DN32907_c0_g1	pxb:103942823	46	1.2e-124	NA	NA	NA	NA
TRINITY_DN32919_c0_g1	atr:18448753	41	2.7e-70	NA	NA	NA	NA
TRINITY_DN32920_c0_g1	nnu:104592998	33.1	1.4e-20	NA	NA	NA	NA
TRINITY_DN32947_c0_g1	ini:109178200	54.8	1.7e-102	NA	NA	NA	NA
TRINITY_DN32949_c0_g1	ats:109786665	49.2	4.5e-08	NA	NA	NA	NA
TRINITY_DN32949_c0_g2	sbi:8086468	43.2	8.5e-25	NA	NA	NA	NA
TRINITY_DN32953_c0_g1	smo:SELMODRAFT_444257	29.7	8.1e-33	NA	NA	NA	NA
TRINITY_DN32959_c0_g2	csat:104746865	41.5	4.3e-27	NA	NA	NA	NA
TRINITY_DN32960_c0_g1	vra:106759825	43.4	3.2e-10	NA	NA	NA	NA
TRINITY_DN32960_c0_g3	ats:109759521	31.4	2.7e-15	NA	NA	NA	NA
TRINITY_DN32975_c0_g7	cpap:110815338	76.8	5.4e-22	NA	NA	NA	NA
TRINITY_DN32982_c0_g2	pda:103702871	50.5	1.3e-22	NA	NA	NA	NA
TRINITY_DN32991_c1_g1	ats:109780188	37.1	1.2e-10	NA	NA	NA	NA
TRINITY_DN32993_c0_g1	ats:109731455	32.3	5.2e-10	NA	NA	NA	NA
TRINITY_DN32994_c0_g1	gsl:Gasu_30930	32.8	3e-14	NA	NA	NA	NA
TRINITY_DN32997_c0_g1	mtr:MTR_2g091225	49.4	2.7e-61	NA	NA	NA	NA
TRINITY_DN33000_c0_g1	nta:107813758	30.3	4.2e-33	NA	NA	NA	NA
TRINITY_DN33002_c0_g1	tcc:18591070	31.4	6.4e-22	NA	NA	NA	NA
TRINITY_DN33004_c0_g1	dct:110113261	35.3	1.1e-63	NA	NA	NA	NA
TRINITY_DN33014_c0_g2	thj:104820347	31.4	6.9e-17	NA	NA	NA	NA
TRINITY_DN33038_c0_g1	smo:SELMODRAFT_110731	41.6	2.6e-27	NA	NA	NA	NA
TRINITY_DN33042_c0_g1	rcu:8259868	34.9	3.1e-06	NA	NA	NA	NA
TRINITY_DN33050_c0_g1	lang:109350796	33.9	6.3e-28	NA	NA	NA	NA
TRINITY_DN33051_c0_g1	mus:103991214	46.5	2.1e-08	NA	NA	NA	NA
TRINITY_DN33051_c0_g2	bvg:104895619	42.4	7.2e-13	NA	NA	NA	NA
TRINITY_DN33057_c0_g1	pavi:110766629	58.8	8.7e-28	NA	NA	NA	NA
TRINITY_DN33062_c0_g1	csl:COCSUDRAFT_41858	52.6	5.6e-11	NA	NA	NA	NA
TRINITY_DN33069_c0_g1	gmx:100801305	53.1	5.5e-11	NA	NA	NA	NA
TRINITY_DN33070_c0_g1	bvg:104892631	50.5	1.9e-19	NA	NA	NA	NA
TRINITY_DN33070_c0_g2	mng:MNEG_3020	50.6	4.3e-15	NA	NA	NA	NA
TRINITY_DN33076_c0_g1	vcn:VOLCADRAFT_102213	68.3	9e-44	NA	NA	NA	NA
TRINITY_DN33078_c0_g1	ini:109172605	32.9	9.8e-13	NA	NA	NA	NA
TRINITY_DN33084_c0_g1	csl:COCSUDRAFT_27204	63.1	7.4e-64	NA	NA	NA	NA
TRINITY_DN33098_c0_g1	bpg:Bathy04g01260	36.2	3.6e-09	NA	NA	NA	NA
TRINITY_DN33101_c0_g1	nto:104108497	46.3	2.1e-34	NA	NA	NA	NA
TRINITY_DN33106_c0_g2	mis:MICPUN_114061	34.8	2e-06	NA	NA	NA	NA
TRINITY_DN33116_c0_g1	brp:103859883	65.4	6.2e-53	NA	NA	NA	NA
TRINITY_DN33124_c0_g2	cme:CYME_CMJ078C	45.2	4.3e-58	NA	NA	NA	NA
TRINITY_DN33140_c0_g1	jcu:105632635	56.8	1.2e-48	NA	NA	NA	NA
TRINITY_DN33155_c0_g6	mcha:111023677	35.6	4.8e-08	NA	NA	NA	NA
TRINITY_DN33164_c0_g2	mcha:111019448	82.4	2.1e-29	NA	NA	NA	NA
TRINITY_DN33174_c0_g1	ota:OT_ostta09g00470	50	1.9e-06	NA	NA	NA	NA
TRINITY_DN33175_c0_g1	cit:102607117	84.1	4.3e-131	NA	NA	NA	NA
TRINITY_DN33179_c0_g1	han:110884090	86.7	4.1e-49	NA	NA	NA	NA
TRINITY_DN33180_c0_g1	mus:103981643	46.1	4.4e-37	NA	NA	NA	NA
TRINITY_DN33190_c0_g2	smo:SELMODRAFT_450496	34.7	1.3e-58	NA	NA	NA	NA
TRINITY_DN33197_c0_g2	gsl:Gasu_15800	42.9	4.4e-20	NA	NA	NA	NA
TRINITY_DN33199_c0_g1	mdm:103433333	51.1	2.8e-28	NA	NA	NA	NA
TRINITY_DN33213_c0_g1	mis:MICPUN_107942	27.8	2.3e-07	NA	NA	NA	NA
TRINITY_DN33215_c0_g1	mis:MICPUN_101250	26.3	1.5e-17	NA	NA	NA	NA
TRINITY_DN33225_c0_g2	csl:COCSUDRAFT_47329	49.5	8.7e-23	NA	NA	NA	NA
TRINITY_DN33228_c0_g3	egr:104437759	45.5	1.2e-51	NA	NA	NA	NA
TRINITY_DN33236_c0_g1	ath:AT1G60740	47.4	9.3e-30	NA	NA	NA	NA
TRINITY_DN33248_c0_g1	apro:F751_2413	37.3	7.7e-26	NA	NA	NA	NA
TRINITY_DN33256_c0_g1	smo:SELMODRAFT_235490	41.8	3.3e-12	NA	NA	NA	NA
TRINITY_DN33260_c0_g1	mis:MICPUN_98884	26.2	1.3e-16	NA	NA	NA	NA
TRINITY_DN33261_c0_g1	cme:CYME_CMS091C	39.6	1.6e-33	NA	NA	NA	NA
TRINITY_DN33261_c0_g2	adu:107491313	43.2	1.4e-11	NA	NA	NA	NA
TRINITY_DN33269_c0_g1	mtr:MTR_3g087900	44.3	2.6e-12	NA	NA	NA	NA
TRINITY_DN33273_c0_g1	sly:101055502	50.4	1.6e-28	NA	NA	NA	NA
TRINITY_DN33275_c0_g1	nta:107827478	59.6	2.2e-51	NA	NA	NA	NA
TRINITY_DN33279_c0_g1	dct:110105932	43.6	1.5e-07	NA	NA	NA	NA
TRINITY_DN33285_c0_g3	lang:109327065	41.9	5.4e-33	NA	NA	NA	NA
TRINITY_DN33295_c0_g2	csl:COCSUDRAFT_41496	31.8	1.7e-12	NA	NA	NA	NA
TRINITY_DN33320_c0_g1	mpp:MICPUCDRAFT_37104	22.6	4.1e-07	NA	NA	NA	NA
TRINITY_DN33322_c0_g1	var:108333248	35.9	1.3e-37	NA	NA	NA	NA
TRINITY_DN33326_c0_g2	csl:COCSUDRAFT_43836	37.8	7e-14	NA	NA	NA	NA
TRINITY_DN33327_c0_g3	smo:SELMODRAFT_57110	43.7	5e-33	NA	NA	NA	NA
TRINITY_DN33328_c0_g1	hbr:110639029	59.9	8.7e-55	NA	NA	NA	NA
TRINITY_DN33330_c0_g1	brp:103850897	68.2	1.8e-54	NA	NA	NA	NA
TRINITY_DN33333_c0_g1	han:110873539	66.5	8.2e-71	NA	NA	NA	NA
TRINITY_DN33334_c0_g1	bvg:104903904	53.3	2.1e-31	NA	NA	NA	NA
TRINITY_DN33336_c0_g1	vcn:VOLCADRAFT_83913	45.9	1.2e-35	NA	NA	NA	NA
TRINITY_DN33336_c0_g2	smo:SELMODRAFT_168798	34.1	1.1e-26	NA	NA	NA	NA
TRINITY_DN33353_c0_g1	han:110898421	45.7	1.4e-59	NA	NA	NA	NA
TRINITY_DN33353_c0_g2	dct:110094323	57.1	8.8e-18	NA	NA	NA	NA
TRINITY_DN33353_c0_g3	zju:107421265	51.8	3.8e-15	NA	NA	NA	NA
TRINITY_DN33353_c0_g4	han:110898421	45.7	1.6e-35	NA	NA	NA	NA
TRINITY_DN33362_c0_g2	nta:107778660	34.5	7.5e-12	NA	NA	NA	NA
TRINITY_DN33365_c0_g1	mdm:103438909	36.3	1.7e-16	NA	NA	NA	NA
TRINITY_DN33369_c0_g1	mng:MNEG_0550	50.5	4e-72	NA	NA	NA	NA
TRINITY_DN33375_c0_g1	csat:104726249	52.2	4e-124	NA	NA	NA	NA
TRINITY_DN33375_c0_g2	aly:ARALYDRAFT_322083	52.7	1e-25	NA	NA	NA	NA
TRINITY_DN33390_c0_g10	nta:107830525	52.3	3.1e-16	NA	NA	NA	NA
TRINITY_DN33390_c0_g2	nta:107826617	40.4	2.6e-26	NA	NA	NA	NA
TRINITY_DN33390_c0_g6	han:110865062	42.2	2.3e-43	NA	NA	NA	NA
TRINITY_DN33390_c0_g9	gsl:Gasu_18490	45.6	1.4e-29	NA	NA	NA	NA
TRINITY_DN33397_c0_g1	sot:102589925	26.6	1.2e-19	NA	NA	NA	NA
TRINITY_DN33400_c0_g1	sind:105169568	38.3	8.2e-45	NA	NA	NA	NA
TRINITY_DN33400_c0_g2	pmum:103341281	35.7	4.3e-28	NA	NA	NA	NA
TRINITY_DN33404_c0_g1	bdi:100825865	49	1.6e-60	NA	NA	NA	NA
TRINITY_DN33404_c0_g2	csv:101216415	53.6	1.9e-15	NA	NA	NA	NA
TRINITY_DN33404_c0_g3	soe:110798592	39.7	7.4e-28	NA	NA	NA	NA
TRINITY_DN33407_c0_g3	egr:104418042	35.1	1.4e-31	NA	NA	NA	NA
TRINITY_DN33421_c0_g1	sind:105163389	58.7	1.3e-26	NA	NA	NA	NA
TRINITY_DN33421_c1_g1	mis:MICPUN_107712	58.6	1.1e-24	NA	NA	NA	NA
TRINITY_DN33422_c0_g1	zma:103654795	35.9	4.5e-16	NA	NA	NA	NA
TRINITY_DN33425_c0_g1	vcn:VOLCADRAFT_94371	58.1	7e-20	NA	NA	NA	NA
TRINITY_DN33425_c0_g2	cvr:CHLNCDRAFT_37317	69.8	1.7e-08	NA	NA	NA	NA
TRINITY_DN33432_c0_g2	gsl:Gasu_54450	37	8.9e-72	NA	NA	NA	NA
TRINITY_DN33439_c0_g2	cre:CHLREDRAFT_177897	47.9	1.1e-09	NA	NA	NA	NA
TRINITY_DN33451_c0_g1	pxb:103942158	26.7	2.2e-14	NA	NA	NA	NA
TRINITY_DN33454_c0_g1	soe:110804557	26.7	1.4e-19	NA	NA	NA	NA
TRINITY_DN33464_c0_g1	jcu:105638370	41.2	1.7e-34	NA	NA	NA	NA
TRINITY_DN33467_c0_g1	gra:105774802	42	1.5e-75	NA	NA	NA	NA
TRINITY_DN33480_c0_g1	adu:107491361	74.6	3.1e-80	NA	NA	NA	NA
TRINITY_DN33482_c0_g1	vcn:VOLCADRAFT_95716	39.5	1e-27	NA	NA	NA	NA
TRINITY_DN33483_c0_g1	mng:MNEG_9386	38.4	5.6e-06	NA	NA	NA	NA
TRINITY_DN33483_c0_g2	eus:EUTSA_v10012316mg	45.9	2.5e-26	NA	NA	NA	NA
TRINITY_DN33498_c0_g1	bpg:Bathy06g04620	59.4	1.7e-49	NA	NA	NA	NA
TRINITY_DN33499_c0_g1	atr:18435293	47	2e-22	NA	NA	NA	NA
TRINITY_DN33516_c0_g1	csl:COCSUDRAFT_83576	32.9	5.4e-18	NA	NA	NA	NA
TRINITY_DN33528_c0_g4	cme:CYME_CMR193C	48.9	1.2e-63	NA	NA	NA	NA
TRINITY_DN33558_c0_g1	smo:SELMODRAFT_96946	45.6	1.4e-09	NA	NA	NA	NA
TRINITY_DN33572_c0_g1	gsl:Gasu_24530	52	1.5e-60	NA	NA	NA	NA
TRINITY_DN33574_c0_g1	bvg:104891767	45.5	1.2e-61	NA	NA	NA	NA
TRINITY_DN33584_c0_g6	egr:104424504	52.1	2.5e-37	NA	NA	NA	NA
TRINITY_DN33598_c0_g1	smo:SELMODRAFT_419211	46.5	1e-09	NA	NA	NA	NA
TRINITY_DN33601_c0_g3	mpp:MICPUCDRAFT_45916	47.1	8.4e-15	NA	NA	NA	NA
TRINITY_DN33601_c0_g5	mis:MICPUN_61052	44.7	2.3e-37	NA	NA	NA	NA
TRINITY_DN33601_c0_g7	vcn:VOLCADRAFT_106610	48.5	3.5e-21	NA	NA	NA	NA
TRINITY_DN33612_c0_g1	cvr:CHLNCDRAFT_138717	31.8	4.9e-11	NA	NA	NA	NA
TRINITY_DN33614_c0_g1	fve:101310928	35	3.8e-30	NA	NA	NA	NA
TRINITY_DN33623_c0_g1	obr:102703673	37.7	2.2e-22	NA	NA	NA	NA
TRINITY_DN33644_c0_g5	egr:104419475	31.6	4.1e-21	NA	NA	NA	NA
TRINITY_DN33651_c0_g1	nta:107818105	43.9	5e-61	NA	NA	NA	NA
TRINITY_DN33654_c1_g10	smo:SELMODRAFT_137449	53.2	9.2e-18	NA	NA	NA	NA
TRINITY_DN33656_c2_g3	cme:CYME_CMM328C	25.1	1.7e-09	NA	NA	NA	NA
TRINITY_DN33657_c0_g1	gsl:Gasu_49380	40.2	1.5e-09	NA	NA	NA	NA
TRINITY_DN33661_c0_g1	cvr:CHLNCDRAFT_24338	42.9	1e-18	NA	NA	NA	NA
TRINITY_DN33676_c0_g1	sind:105157639	41.6	1.4e-09	NA	NA	NA	NA
TRINITY_DN33681_c0_g1	mng:MNEG_6196	40.1	3e-26	NA	NA	NA	NA
TRINITY_DN33691_c0_g2	cme:CYME_CMN147C	37.8	6e-16	NA	NA	NA	NA
TRINITY_DN33697_c0_g1	eus:EUTSA_v10011180mg	38.5	1.4e-22	NA	NA	NA	NA
TRINITY_DN33697_c0_g2	thj:104800461	36.5	7.8e-20	NA	NA	NA	NA
TRINITY_DN3369_c0_g1	cic:CICLE_v10017879mg	37.7	6.3e-15	NA	NA	NA	NA
TRINITY_DN33713_c2_g1	ota:OT_ostta01g04580	23.9	2e-11	NA	NA	NA	NA
TRINITY_DN33716_c0_g1	vvi:100240976	43.9	7e-54	NA	NA	NA	NA
TRINITY_DN33717_c0_g1	smo:SELMODRAFT_137499	56.5	1.3e-43	NA	NA	NA	NA
TRINITY_DN33719_c0_g1	soe:110805477	47.1	2.1e-06	NA	NA	NA	NA
TRINITY_DN33734_c0_g1	mpp:MICPUCDRAFT_50948	29.7	2.6e-10	NA	NA	NA	NA
TRINITY_DN33738_c0_g1	ota:OT_ostta16g02420	41	8.3e-46	NA	NA	NA	NA
TRINITY_DN33754_c1_g1	mng:MNEG_3565	39.2	3.4e-12	NA	NA	NA	NA
TRINITY_DN33754_c1_g5	hbr:110646447	44.8	3.3e-11	NA	NA	NA	NA
TRINITY_DN33755_c0_g1	gsl:Gasu_43250	42.7	4.4e-70	NA	NA	NA	NA
TRINITY_DN33759_c2_g12	thj:104826479	72.9	7e-17	NA	NA	NA	NA
TRINITY_DN33766_c0_g5	dct:110103595	41.6	2.3e-49	NA	NA	NA	NA
TRINITY_DN33770_c0_g1	han:110884150	44.7	2.8e-07	NA	NA	NA	NA
TRINITY_DN33773_c0_g1	bpg:Bathy14g01440	45.8	2.2e-34	NA	NA	NA	NA
TRINITY_DN33778_c0_g1	lang:109361337	30.8	7.6e-07	NA	NA	NA	NA
TRINITY_DN33791_c0_g1	pxb:103942743	28.2	4.5e-30	NA	NA	NA	NA
TRINITY_DN33793_c0_g1	mpp:MICPUCDRAFT_47520	40.1	9.6e-23	NA	NA	NA	NA
TRINITY_DN33802_c0_g1	csat:104744702	44.7	1.1e-40	NA	NA	NA	NA
TRINITY_DN33802_c0_g3	gmx:100783286	52.3	6.4e-12	NA	NA	NA	NA
TRINITY_DN33809_c0_g1	dct:110093551	35.6	2.1e-07	NA	NA	NA	NA
TRINITY_DN33810_c0_g2	gsl:Gasu_37740	38.7	4.3e-25	NA	NA	NA	NA
TRINITY_DN33811_c0_g1	ini:109170509	43.3	5.3e-42	NA	NA	NA	NA
TRINITY_DN33812_c0_g1	mus:103993192	27.4	1.1e-24	NA	NA	NA	NA
TRINITY_DN33813_c0_g4	cre:CHLREDRAFT_194946	42	6.7e-11	NA	NA	NA	NA
TRINITY_DN33814_c0_g2	dct:110106320	48.5	6.5e-23	NA	NA	NA	NA
TRINITY_DN33819_c0_g1	smo:SELMODRAFT_131910	55.1	2.6e-101	NA	NA	NA	NA
TRINITY_DN33821_c0_g2	pvu:PHAVU_004G139600g	36	2.9e-36	NA	NA	NA	NA
TRINITY_DN33822_c0_g2	cre:CHLREDRAFT_155464	68.6	7.6e-73	NA	NA	NA	NA
TRINITY_DN33822_c0_g3	mis:MICPUN_56571	32.9	1.6e-12	NA	NA	NA	NA
TRINITY_DN33822_c0_g7	mis:MICPUN_56571	22.4	3.6e-10	NA	NA	NA	NA
TRINITY_DN33825_c0_g1	cre:CHLREDRAFT_82554	39.6	7.4e-31	NA	NA	NA	NA
TRINITY_DN33826_c0_g1	ccaj:109814208	41.9	5.5e-35	NA	NA	NA	NA
TRINITY_DN33831_c0_g1	mtr:MTR_8g088580	24.4	3.2e-15	NA	NA	NA	NA
TRINITY_DN33834_c0_g1	sbi:8074385	43	1.9e-15	NA	NA	NA	NA
TRINITY_DN33837_c0_g3	bvg:104900630	42.4	8.2e-07	NA	NA	NA	NA
TRINITY_DN33838_c0_g3	thj:104805756	29.4	3.5e-15	NA	NA	NA	NA
TRINITY_DN33846_c0_g1	boe:106333282	34.1	2.9e-17	NA	NA	NA	NA
TRINITY_DN33848_c0_g1	gmx:100776088	39.5	8.2e-13	NA	NA	NA	NA
TRINITY_DN33852_c0_g1	olu:OSTLU_49715	33.8	4.3e-35	NA	NA	NA	NA
TRINITY_DN33864_c0_g1	cre:CHLREDRAFT_24392	54.8	1.1e-127	NA	NA	NA	NA
TRINITY_DN33865_c0_g1	adu:107496019	52.1	7.4e-25	NA	NA	NA	NA
TRINITY_DN33865_c0_g2	han:110918670	50.7	6.2e-13	NA	NA	NA	NA
TRINITY_DN33869_c0_g1	ccaj:109788536	45.3	9.8e-30	NA	NA	NA	NA
TRINITY_DN33875_c0_g1	vvi:100249441	37.6	3.2e-78	NA	NA	NA	NA
TRINITY_DN33878_c0_g1	eus:EUTSA_v10004821mg	54	4.9e-66	NA	NA	NA	NA
TRINITY_DN33895_c0_g1	gsl:Gasu_49420	33.6	3e-15	NA	NA	NA	NA
TRINITY_DN33898_c0_g1	egu:105059429	35.3	3.5e-47	NA	NA	NA	NA
TRINITY_DN33901_c0_g1	tcc:18613412	49	2.5e-08	NA	NA	NA	NA
TRINITY_DN33902_c0_g1	vvi:100253953	42.4	1.9e-11	NA	NA	NA	NA
TRINITY_DN33903_c0_g1	cre:CHLREDRAFT_35571	51.1	1.1e-19	NA	NA	NA	NA
TRINITY_DN33907_c0_g2	ini:109188238	36.6	9.8e-32	NA	NA	NA	NA
TRINITY_DN33923_c0_g1	nsy:104245775	43.6	3.3e-17	NA	NA	NA	NA
TRINITY_DN33923_c0_g2	vcn:VOLCADRAFT_109017	44.7	1e-32	NA	NA	NA	NA
TRINITY_DN33927_c0_g1	sly:101258804	52.4	3.4e-29	NA	NA	NA	NA
TRINITY_DN33930_c0_g1	mus:103977935	40.3	6.6e-60	NA	NA	NA	NA
TRINITY_DN33933_c0_g1	thj:104803455	41	6.6e-44	NA	NA	NA	NA
TRINITY_DN33941_c0_g1	aly:ARALYDRAFT_313324	32	8.6e-11	NA	NA	NA	NA
TRINITY_DN33942_c0_g1	gmx:100306204	31.6	1.5e-14	NA	NA	NA	NA
TRINITY_DN33943_c0_g2	ota:OT_ostta09g02980	40.7	1.6e-35	NA	NA	NA	NA
TRINITY_DN33943_c0_g4	bpg:Bathy10g01530	35.4	1.6e-06	NA	NA	NA	NA
TRINITY_DN33943_c0_g5	olu:OSTLU_46518	52.2	7.9e-13	NA	NA	NA	NA
TRINITY_DN33945_c0_g1	soe:110804529	57.6	1.4e-60	NA	NA	NA	NA
TRINITY_DN33947_c0_g2	pper:18788409	39.4	1.1e-21	NA	NA	NA	NA
TRINITY_DN33960_c0_g1	cam:101513318	29.5	3.4e-16	NA	NA	NA	NA
TRINITY_DN33961_c0_g1	ini:109161454	98	1.4e-21	NA	NA	NA	NA
TRINITY_DN33968_c0_g1	cann:107847266	35.4	1e-06	NA	NA	NA	NA
TRINITY_DN33973_c0_g1	han:110935617	62	3.9e-39	NA	NA	NA	NA
TRINITY_DN33973_c0_g2	cic:CICLE_v10026022mg	57.5	4.9e-25	NA	NA	NA	NA
TRINITY_DN33987_c0_g1	aip:107605576	35.5	1.3e-33	NA	NA	NA	NA
TRINITY_DN33992_c0_g1	lja:Lj3g3v0223050.1	33.6	5.2e-41	NA	NA	NA	NA
TRINITY_DN33997_c0_g1	gsl:Gasu_10050	31.6	2.3e-30	NA	NA	NA	NA
TRINITY_DN34005_c0_g1	vcn:VOLCADRAFT_67194	53.2	7.1e-26	NA	NA	NA	NA
TRINITY_DN34005_c0_g3	vcn:VOLCADRAFT_67194	59.6	1.2e-26	NA	NA	NA	NA
TRINITY_DN34009_c0_g1	apro:F751_0594	39.5	1.6e-45	NA	NA	NA	NA
TRINITY_DN34011_c0_g1	gsl:Gasu_30650	39.3	1.3e-44	NA	NA	NA	NA
TRINITY_DN34012_c0_g1	thj:104803604	69.1	6.5e-50	NA	NA	NA	NA
TRINITY_DN34016_c0_g1	spen:107015221	34.4	2e-20	NA	NA	NA	NA
TRINITY_DN34018_c0_g1	cit:102628476	41	1.8e-09	NA	NA	NA	NA
TRINITY_DN34025_c0_g1	mdm:103443711	42.4	1.7e-30	NA	NA	NA	NA
TRINITY_DN34026_c0_g1	cpap:110814642	34.3	1.5e-18	NA	NA	NA	NA
TRINITY_DN34028_c0_g2	mpp:MICPUCDRAFT_44677	60.6	1.9e-16	NA	NA	NA	NA
TRINITY_DN34031_c0_g6	mus:103997653	37.3	9.7e-14	NA	NA	NA	NA
TRINITY_DN34037_c0_g2	atr:18433033	32.3	1.1e-19	NA	NA	NA	NA
TRINITY_DN34041_c0_g1	lja:Lj0g3v0343689.3	36.1	4.1e-14	NA	NA	NA	NA
TRINITY_DN34041_c0_g2	ats:109762490	42.1	6.4e-08	NA	NA	NA	NA
TRINITY_DN34043_c0_g1	mcha:111010879	46.9	8.8e-19	NA	NA	NA	NA
TRINITY_DN34049_c0_g2	gsl:Gasu_49420	35.4	7.2e-10	NA	NA	NA	NA
TRINITY_DN34049_c0_g3	gsl:Gasu_49420	34.7	3.6e-31	NA	NA	NA	NA
TRINITY_DN34049_c0_g5	zju:107430772	48.3	4.2e-14	NA	NA	NA	NA
TRINITY_DN34054_c0_g1	gra:105789137	40.4	1.1e-16	NA	NA	NA	NA
TRINITY_DN34061_c0_g1	han:110922227	44.3	3.7e-18	NA	NA	NA	NA
TRINITY_DN34067_c0_g1	dct:110113448	46.1	3.9e-70	NA	NA	NA	NA
TRINITY_DN34074_c0_g1	cvr:CHLNCDRAFT_26048	41.5	1.3e-48	NA	NA	NA	NA
TRINITY_DN34081_c0_g1	han:110897389	52.7	3.9e-61	NA	NA	NA	NA
TRINITY_DN34081_c0_g2	mis:MICPUN_80462	54.1	8.1e-10	NA	NA	NA	NA
TRINITY_DN34085_c0_g1	thj:104814210	54.4	5.7e-20	NA	NA	NA	NA
TRINITY_DN34087_c0_g1	hbr:110647445	31.2	2e-22	NA	NA	NA	NA
TRINITY_DN34087_c0_g2	ini:109177578	31.9	4.5e-20	NA	NA	NA	NA
TRINITY_DN34091_c0_g1	bpg:Bathy09g02490	35.1	9.1e-24	NA	NA	NA	NA
TRINITY_DN34093_c0_g1	atr:18421523	34.7	3.9e-09	NA	NA	NA	NA
TRINITY_DN3409_c0_g1	csl:COCSUDRAFT_22787	58.4	7.1e-43	NA	NA	NA	NA
TRINITY_DN34102_c0_g7	ccaj:109797275	30.9	1.3e-14	NA	NA	NA	NA
TRINITY_DN34104_c0_g1	vcn:VOLCADRAFT_81219	34.7	1e-38	NA	NA	NA	NA
TRINITY_DN34108_c0_g1	cre:CHLREDRAFT_177897	28.9	1e-31	NA	NA	NA	NA
TRINITY_DN34112_c0_g1	olu:OSTLU_40360	45.9	1.6e-69	NA	NA	NA	NA
TRINITY_DN34115_c0_g1	mis:MICPUN_57067	55.9	1.5e-33	NA	NA	NA	NA
TRINITY_DN34119_c0_g1	mus:103996050	33	2e-48	NA	NA	NA	NA
TRINITY_DN34120_c0_g1	sot:102583058	28.1	1.4e-21	NA	NA	NA	NA
TRINITY_DN34123_c0_g1	aly:ARALYDRAFT_480400	29.7	5.4e-13	NA	NA	NA	NA
TRINITY_DN34125_c0_g1	smo:SELMODRAFT_124676	39.9	3.2e-44	NA	NA	NA	NA
TRINITY_DN34131_c0_g3	pvu:PHAVU_003G101700g	67.1	2.8e-22	NA	NA	NA	NA
TRINITY_DN34137_c0_g2	fve:101300355	87.3	9.6e-59	NA	NA	NA	NA
TRINITY_DN3413_c0_g1	bna:106428773	52.9	7.3e-22	NA	NA	NA	NA
TRINITY_DN34142_c0_g1	egr:104436102	55	8.8e-50	NA	NA	NA	NA
TRINITY_DN34151_c0_g1	vcn:VOLCADRAFT_87560	67.5	1.5e-22	NA	NA	NA	NA
TRINITY_DN34153_c0_g2	han:110868125	40.3	8.1e-22	NA	NA	NA	NA
TRINITY_DN34153_c0_g4	mpp:MICPUCDRAFT_35954	53.2	7.5e-33	NA	NA	NA	NA
TRINITY_DN34156_c0_g1	vcn:VOLCADRAFT_121714	54	4.5e-27	NA	NA	NA	NA
TRINITY_DN34156_c0_g2	vvi:100253953	48	2.3e-16	NA	NA	NA	NA
TRINITY_DN34158_c0_g4	cre:CHLREDRAFT_180826	31.4	4.4e-07	NA	NA	NA	NA
TRINITY_DN34158_c0_g7	ota:OT_ostta06g02060	34.5	2.9e-11	NA	NA	NA	NA
TRINITY_DN34165_c0_g4	smo:SELMODRAFT_419211	42.7	5.7e-14	NA	NA	NA	NA
TRINITY_DN34170_c0_g3	bpg:Bathy04g02660	46.4	2.4e-07	NA	NA	NA	NA
TRINITY_DN34173_c0_g1	csat:104699734	38.3	8.6e-08	NA	NA	NA	NA
TRINITY_DN34180_c0_g1	gsl:Gasu_30280	49.2	3.1e-40	NA	NA	NA	NA
TRINITY_DN34188_c1_g1	cic:CICLE_v10020407mg	31.6	1.7e-22	NA	NA	NA	NA
TRINITY_DN34188_c1_g2	bpg:Bathy10g03190	29	2.1e-14	NA	NA	NA	NA
TRINITY_DN34189_c0_g1	ccp:CHC_T00001980001	28.2	1.5e-19	NA	NA	NA	NA
TRINITY_DN34190_c0_g1	ccaj:109814320	47.8	1.8e-37	NA	NA	NA	NA
TRINITY_DN34192_c0_g1	vcn:VOLCADRAFT_81219	32.9	1e-34	NA	NA	NA	NA
TRINITY_DN34194_c0_g1	cre:CHLREDRAFT_177897	33.1	2.9e-27	NA	NA	NA	NA
TRINITY_DN34197_c1_g1	gsl:Gasu_13570	46.7	7.2e-31	NA	NA	NA	NA
TRINITY_DN34197_c1_g11	cre:CHLREDRAFT_182699	46.8	7.9e-36	NA	NA	NA	NA
TRINITY_DN34197_c1_g4	gsl:Gasu_13570	46.6	3e-86	NA	NA	NA	NA
TRINITY_DN34200_c0_g1	fve:101292484	23.5	3e-11	NA	NA	NA	NA
TRINITY_DN34206_c0_g1	ccaj:109790508	30.1	4e-25	NA	NA	NA	NA
TRINITY_DN34213_c0_g1	zma:100273928	38.1	4.3e-25	NA	NA	NA	NA
TRINITY_DN34215_c0_g4	osa:4333998	55.3	9.8e-284	NA	NA	NA	NA
TRINITY_DN34220_c0_g1	lang:109347623	41.6	1.6e-25	NA	NA	NA	NA
TRINITY_DN34230_c0_g1	csl:COCSUDRAFT_34358	50.9	6.2e-43	NA	NA	NA	NA
TRINITY_DN34231_c0_g1	thj:104816825	35.3	1.5e-32	NA	NA	NA	NA
TRINITY_DN34233_c0_g8	sly:101258662	27.6	3.6e-06	NA	NA	NA	NA
TRINITY_DN34237_c0_g1	gsl:Gasu_13790	98.2	2.8e-89	NA	NA	NA	NA
TRINITY_DN34237_c0_g2	ath:AT4G02890	100	1.9e-49	NA	NA	NA	NA
TRINITY_DN34240_c0_g3	pmum:103336030	45.8	2.3e-51	NA	NA	NA	NA
TRINITY_DN34240_c0_g4	jcu:105631599	58.5	4.4e-65	NA	NA	NA	NA
TRINITY_DN34245_c0_g1	ini:109188876	44.2	1.1e-35	NA	NA	NA	NA
TRINITY_DN34250_c0_g2	gsl:Gasu_52610	32.9	5.6e-23	NA	NA	NA	NA
TRINITY_DN34252_c0_g1	ats:109765512	35	1.4e-11	NA	NA	NA	NA
TRINITY_DN34259_c0_g1	ota:OT_ostta08g00700	31.4	1.2e-21	NA	NA	NA	NA
TRINITY_DN34264_c0_g1	mis:MICPUN_60345	26.6	6.3e-10	NA	NA	NA	NA
TRINITY_DN34274_c0_g1	zma:103640153	47	6.7e-09	NA	NA	NA	NA
TRINITY_DN3427_c0_g1	cre:CHLREDRAFT_195107	39.7	2.4e-09	NA	NA	NA	NA
TRINITY_DN34282_c0_g1	cmo:103490769	36.6	1e-26	NA	NA	NA	NA
TRINITY_DN34285_c0_g1	osa:4333113	34.7	3.9e-12	NA	NA	NA	NA
TRINITY_DN34290_c0_g1	nnu:104594043	41.4	1.3e-38	NA	NA	NA	NA
TRINITY_DN34292_c0_g1	pxb:103959707	29.8	4.6e-11	NA	NA	NA	NA
TRINITY_DN34298_c0_g1	aly:ARALYDRAFT_889308	29.4	1.2e-15	NA	NA	NA	NA
TRINITY_DN34299_c0_g1	mpp:MICPUCDRAFT_70194	26.5	5.1e-07	NA	NA	NA	NA
TRINITY_DN34306_c0_g1	cme:CYME_CMT484C	45.1	1.3e-24	NA	NA	NA	NA
TRINITY_DN34313_c0_g1	cme:CYME_CMS375C	48.5	3.5e-43	NA	NA	NA	NA
TRINITY_DN34313_c0_g10	gsl:Gasu_20180	38.2	1.3e-90	NA	NA	NA	NA
TRINITY_DN34314_c0_g1	egu:105060093	45.2	1.1e-61	NA	NA	NA	NA
TRINITY_DN34323_c0_g1	apro:F751_4523	33.7	3.5e-18	NA	NA	NA	NA
TRINITY_DN34324_c1_g1	gsl:Gasu_27880	37	1.9e-39	NA	NA	NA	NA
TRINITY_DN34333_c0_g1	vcn:VOLCADRAFT_107323	44.3	2.7e-57	NA	NA	NA	NA
TRINITY_DN34339_c0_g1	lang:109361187	42.1	1.6e-13	NA	NA	NA	NA
TRINITY_DN34345_c0_g1	ini:109151795	39.5	1.3e-18	NA	NA	NA	NA
TRINITY_DN34348_c0_g1	nto:104095279	48.9	2.3e-26	NA	NA	NA	NA
TRINITY_DN34351_c0_g1	mng:MNEG_7244	40.4	5.8e-55	NA	NA	NA	NA
TRINITY_DN34352_c0_g1	sly:101259865	37.5	2.4e-42	NA	NA	NA	NA
TRINITY_DN34363_c0_g1	cre:CHLREDRAFT_136653	28.6	4e-20	NA	NA	NA	NA
TRINITY_DN34364_c0_g1	csl:COCSUDRAFT_35102	26.2	2.2e-27	NA	NA	NA	NA
TRINITY_DN34364_c0_g2	cme:CYME_CMQ222C	33.3	9.3e-09	NA	NA	NA	NA
TRINITY_DN34370_c0_g2	smo:SELMODRAFT_173060	39.2	1.4e-44	NA	NA	NA	NA
TRINITY_DN34375_c0_g1	fve:101290961	38.8	5.1e-48	NA	NA	NA	NA
TRINITY_DN34376_c0_g1	ini:109149683	95.7	2.5e-146	NA	NA	NA	NA
TRINITY_DN34377_c0_g1	cme:CYME_CMN084C	54.5	1.3e-45	NA	NA	NA	NA
TRINITY_DN34377_c0_g2	csl:COCSUDRAFT_52074	63.5	5.9e-101	NA	NA	NA	NA
TRINITY_DN34377_c0_g3	gsl:Gasu_45710	62.4	1.2e-30	NA	NA	NA	NA
TRINITY_DN34378_c0_g1	zma:100282023	37.3	2.5e-21	NA	NA	NA	NA
TRINITY_DN34379_c0_g2	han:110895478	29.4	1e-32	NA	NA	NA	NA
TRINITY_DN34382_c0_g1	smo:SELMODRAFT_98131	38.5	5e-46	NA	NA	NA	NA
TRINITY_DN34388_c0_g1	lang:109360054	36.8	1.7e-30	NA	NA	NA	NA
TRINITY_DN34393_c0_g2	han:110908404	56.1	1.1e-52	NA	NA	NA	NA
TRINITY_DN34394_c0_g2	gra:105773224	35.2	1.6e-36	NA	NA	NA	NA
TRINITY_DN34403_c0_g1	thj:104821501	31.7	3.5e-32	NA	NA	NA	NA
TRINITY_DN34406_c0_g1	cann:107877914	44	1.6e-13	NA	NA	NA	NA
TRINITY_DN34407_c0_g1	csv:101204160	40.8	2.3e-54	NA	NA	NA	NA
TRINITY_DN34409_c0_g1	cre:CHLREDRAFT_56449	46.9	6.3e-24	NA	NA	NA	NA
TRINITY_DN34410_c0_g1	cre:CHLREDRAFT_128801	61.4	1.7e-42	NA	NA	NA	NA
TRINITY_DN34410_c0_g3	cre:CHLREDRAFT_128801	55.9	5e-163	NA	NA	NA	NA
TRINITY_DN34414_c0_g1	vcn:VOLCADRAFT_104780	34	7.6e-18	NA	NA	NA	NA
TRINITY_DN34416_c0_g1	vcn:VOLCADRAFT_65878	50	5.4e-07	NA	NA	NA	NA
TRINITY_DN34416_c0_g2	vcn:VOLCADRAFT_65878	60.3	2.9e-12	NA	NA	NA	NA
TRINITY_DN34418_c0_g2	ota:OT_ostta03g02440	38.2	5.3e-19	NA	NA	NA	NA
TRINITY_DN34426_c0_g2	mus:103989639	51.6	3.7e-33	NA	NA	NA	NA
TRINITY_DN34426_c0_g8	adu:107465614	34.3	3.2e-12	NA	NA	NA	NA
TRINITY_DN34427_c0_g2	egr:104436398	38.2	4.6e-31	NA	NA	NA	NA
TRINITY_DN34429_c0_g2	cann:107871595	40.3	2e-15	NA	NA	NA	NA
TRINITY_DN34434_c0_g1	cre:CHLREDRAFT_177897	33.1	1.3e-49	NA	NA	NA	NA
TRINITY_DN34435_c1_g2	gsl:Gasu_59680	39	9.4e-19	NA	NA	NA	NA
TRINITY_DN34435_c1_g4	mcha:111006374	38.8	8.7e-17	NA	NA	NA	NA
TRINITY_DN3443_c0_g1	cre:CHLREDRAFT_196084	48.9	3.7e-18	NA	NA	NA	NA
TRINITY_DN34442_c0_g1	bvg:104888169	34.6	8.4e-42	NA	NA	NA	NA
TRINITY_DN34447_c0_g1	gsl:Gasu_45820	38.5	5e-43	NA	NA	NA	NA
TRINITY_DN34460_c0_g1	csl:COCSUDRAFT_13074	46.7	7.3e-64	NA	NA	NA	NA
TRINITY_DN34461_c0_g1	cre:CHLREDRAFT_192929	34.7	3.8e-06	NA	NA	NA	NA
TRINITY_DN34463_c0_g1	han:110863911	34.9	3.3e-36	NA	NA	NA	NA
TRINITY_DN34465_c0_g1	ghi:107951349	48.9	5.5e-30	NA	NA	NA	NA
TRINITY_DN34469_c0_g1	vra:106772254	32	8.8e-28	NA	NA	NA	NA
TRINITY_DN34475_c0_g1	ccp:CHC_T00002532001	41	1.5e-20	NA	NA	NA	NA
TRINITY_DN34475_c0_g2	bna:106349208	30.7	1.7e-35	NA	NA	NA	NA
TRINITY_DN34476_c0_g1	mng:MNEG_0550	43.8	4e-42	NA	NA	NA	NA
TRINITY_DN34476_c0_g2	mng:MNEG_0550	32.9	1.6e-11	NA	NA	NA	NA
TRINITY_DN34482_c0_g1	cpap:110811918	28.6	1.4e-08	NA	NA	NA	NA
TRINITY_DN34486_c0_g1	mus:103993077	38.2	1.1e-32	NA	NA	NA	NA
TRINITY_DN34490_c0_g1	lang:109325155	28.9	2.6e-11	NA	NA	NA	NA
TRINITY_DN34491_c0_g1	cre:CHLREDRAFT_98642	32.3	1.2e-45	NA	NA	NA	NA
TRINITY_DN34492_c0_g1	bna:106396941	47.1	1.6e-73	NA	NA	NA	NA
TRINITY_DN34496_c0_g1	smo:SELMODRAFT_123580	36.3	1.6e-40	NA	NA	NA	NA
TRINITY_DN34500_c0_g1	zma:100281326	30.3	5e-37	NA	NA	NA	NA
TRINITY_DN34503_c0_g3	lja:Lj0g3v0020549.1	39.8	6e-15	NA	NA	NA	NA
TRINITY_DN34510_c0_g2	pavi:110769683	27.2	4.4e-29	NA	NA	NA	NA
TRINITY_DN34514_c0_g1	mpp:MICPUCDRAFT_48447	39.8	4e-29	NA	NA	NA	NA
TRINITY_DN34522_c0_g1	vcn:VOLCADRAFT_80112	36.8	3.8e-63	NA	NA	NA	NA
TRINITY_DN34530_c0_g1	cre:CHLREDRAFT_152446	34.1	7.3e-28	NA	NA	NA	NA
TRINITY_DN34532_c0_g4	ini:109175906	37.8	1.4e-26	NA	NA	NA	NA
TRINITY_DN34533_c0_g5	csl:COCSUDRAFT_68427	55	1.1e-81	NA	NA	NA	NA
TRINITY_DN34539_c2_g10	ath:AT4G11080	36.7	2.5e-06	NA	NA	NA	NA
TRINITY_DN34539_c2_g11	brp:103858595	56.5	1.5e-33	NA	NA	NA	NA
TRINITY_DN34539_c2_g2	nnu:104610238	43.5	2.4e-11	NA	NA	NA	NA
TRINITY_DN34539_c2_g9	soe:110805560	26.9	3.8e-16	NA	NA	NA	NA
TRINITY_DN34548_c2_g5	cre:CHLREDRAFT_100760	26.7	2.1e-13	NA	NA	NA	NA
TRINITY_DN34557_c0_g1	ccaj:109790511	30.1	4.5e-43	NA	NA	NA	NA
TRINITY_DN34559_c0_g1	soe:110787334	47.2	3e-74	NA	NA	NA	NA
TRINITY_DN34562_c0_g1	cann:107847559	46.3	1.6e-66	NA	NA	NA	NA
TRINITY_DN3456_c0_g1	atr:18426623	55.3	2.8e-22	NA	NA	NA	NA
TRINITY_DN34572_c0_g1	nnu:104592053	34.2	1.1e-69	NA	NA	NA	NA
TRINITY_DN34577_c0_g2	vra:106764737	31.2	1.4e-16	NA	NA	NA	NA
TRINITY_DN34580_c0_g1	atr:18447408	45	3.8e-41	NA	NA	NA	NA
TRINITY_DN34582_c0_g6	vcn:VOLCADRAFT_116082	33.9	2.3e-22	NA	NA	NA	NA
TRINITY_DN34585_c0_g1	bpg:Bathy04g01120	34.6	1.3e-58	NA	NA	NA	NA
TRINITY_DN34587_c0_g2	smo:SELMODRAFT_447079	35.6	2.5e-76	NA	NA	NA	NA
TRINITY_DN34591_c0_g1	gra:105782899	43	3e-17	NA	NA	NA	NA
TRINITY_DN34593_c1_g1	vvi:100243154	35.6	1.1e-24	NA	NA	NA	NA
TRINITY_DN34596_c0_g1	nta:107759299	34.4	1.1e-22	NA	NA	NA	NA
TRINITY_DN34596_c0_g7	cann:107864653	40.8	3.1e-09	NA	NA	NA	NA
TRINITY_DN34596_c0_g8	fve:101309888	36	1.4e-31	NA	NA	NA	NA
TRINITY_DN34598_c0_g2	cre:CHLREDRAFT_160073	59.5	5.1e-25	NA	NA	NA	NA
TRINITY_DN34611_c0_g1	mpp:MICPUCDRAFT_31102	45.1	1.8e-40	NA	NA	NA	NA
TRINITY_DN34612_c0_g1	csl:COCSUDRAFT_47382	30.6	1.9e-21	NA	NA	NA	NA
TRINITY_DN34613_c0_g1	soe:110802818	22.8	1.3e-09	NA	NA	NA	NA
TRINITY_DN34619_c0_g1	eus:EUTSA_v10016582mg	75	6.8e-101	NA	NA	NA	NA
TRINITY_DN34619_c0_g3	mus:103987039	31.2	5.6e-20	NA	NA	NA	NA
TRINITY_DN34624_c0_g1	olu:OSTLU_26095	48.5	3.9e-22	NA	NA	NA	NA
TRINITY_DN34625_c0_g1	csl:COCSUDRAFT_65474	37.4	2.2e-35	NA	NA	NA	NA
TRINITY_DN34630_c0_g1	smo:SELMODRAFT_186691	42	5.9e-32	NA	NA	NA	NA
TRINITY_DN34644_c0_g1	cmo:103504650	53.2	1.4e-25	NA	NA	NA	NA
TRINITY_DN34645_c0_g1	lja:Lj0g3v0363059.1	35.8	6.3e-69	NA	NA	NA	NA
TRINITY_DN34648_c0_g1	smo:SELMODRAFT_442094	39.6	7.3e-41	NA	NA	NA	NA
TRINITY_DN34652_c0_g1	mis:MICPUN_96653	42	7.9e-127	NA	NA	NA	NA
TRINITY_DN34654_c0_g1	bna:106390750	41.8	1.7e-09	NA	NA	NA	NA
TRINITY_DN34670_c0_g1	smo:SELMODRAFT_89008	35.1	1.2e-43	NA	NA	NA	NA
TRINITY_DN34674_c0_g1	ats:109771565	32.7	1.2e-11	NA	NA	NA	NA
TRINITY_DN34678_c0_g2	bna:106417676	34	3e-43	NA	NA	NA	NA
TRINITY_DN34685_c1_g1	sot:102584212	25.7	4.6e-09	NA	NA	NA	NA
TRINITY_DN34687_c1_g1	ini:109190734	48.1	1.1e-06	NA	NA	NA	NA
TRINITY_DN3469_c0_g1	aly:ARALYDRAFT_338459	25.5	1.4e-08	NA	NA	NA	NA
TRINITY_DN34700_c0_g1	cam:101496734	50	2.2e-14	NA	NA	NA	NA
TRINITY_DN34700_c0_g2	cpap:110807817	45.6	1.5e-51	NA	NA	NA	NA
TRINITY_DN34700_c0_g3	spen:107010250	26.1	7.5e-15	NA	NA	NA	NA
TRINITY_DN34708_c0_g1	cre:CHLREDRAFT_155136	46.1	1e-88	NA	NA	NA	NA
TRINITY_DN34709_c0_g1	pxb:103954144	30.3	3.4e-08	NA	NA	NA	NA
TRINITY_DN34710_c0_g1	bvg:104888509	31.6	1.5e-19	NA	NA	NA	NA
TRINITY_DN34713_c0_g1	vcn:VOLCADRAFT_58667	69.4	3.1e-104	NA	NA	NA	NA
TRINITY_DN34713_c0_g3	mis:MICPUN_96377	48.9	1.6e-22	NA	NA	NA	NA
TRINITY_DN34713_c0_g4	vcn:VOLCADRAFT_58667	74.1	3.6e-29	NA	NA	NA	NA
TRINITY_DN34713_c0_g5	vcn:VOLCADRAFT_58667	72.8	5.1e-60	NA	NA	NA	NA
TRINITY_DN34713_c0_g6	mis:MICPUN_96377	62.7	1.3e-60	NA	NA	NA	NA
TRINITY_DN34713_c0_g7	vcn:VOLCADRAFT_58667	54.9	3.8e-10	NA	NA	NA	NA
TRINITY_DN34717_c0_g1	fve:101302216	41.9	7.8e-50	NA	NA	NA	NA
TRINITY_DN34720_c0_g1	adu:107459373	42.3	6.6e-09	NA	NA	NA	NA
TRINITY_DN3472_c0_g2	rcu:8275865	33.9	7.8e-13	NA	NA	NA	NA
TRINITY_DN34730_c0_g1	hbr:110641190	44	1.3e-39	NA	NA	NA	NA
TRINITY_DN34731_c0_g1	csv:101220184	32.4	8.1e-11	NA	NA	NA	NA
TRINITY_DN34734_c0_g1	csl:COCSUDRAFT_44718	33.3	9.7e-26	NA	NA	NA	NA
TRINITY_DN34736_c0_g3	brp:103845524	61.8	4.4e-24	NA	NA	NA	NA
TRINITY_DN34736_c0_g4	ccp:CHC_T00002398001	33.3	1.3e-12	NA	NA	NA	NA
TRINITY_DN34738_c0_g1	zju:107419071	43.5	2.9e-53	NA	NA	NA	NA
TRINITY_DN34739_c0_g4	smo:SELMODRAFT_164833	40.7	9.8e-111	NA	NA	NA	NA
TRINITY_DN34744_c0_g2	ghi:107929941	34.4	5.2e-06	NA	NA	NA	NA
TRINITY_DN34744_c0_g3	ath:AT5G11850	35.9	1.8e-36	NA	NA	NA	NA
TRINITY_DN34746_c1_g1	smo:SELMODRAFT_419211	30.4	1.5e-07	NA	NA	NA	NA
TRINITY_DN34746_c1_g8	smo:SELMODRAFT_419211	41.2	1.8e-06	NA	NA	NA	NA
TRINITY_DN34751_c0_g1	gsl:Gasu_00700	25.6	6e-18	NA	NA	NA	NA
TRINITY_DN34755_c0_g1	sita:101760568	52.8	7e-28	NA	NA	NA	NA
TRINITY_DN34755_c0_g2	vcn:VOLCADRAFT_62332	49.3	2.7e-25	NA	NA	NA	NA
TRINITY_DN34763_c0_g2	hbr:110654917	26.1	1.5e-21	NA	NA	NA	NA
TRINITY_DN34771_c1_g2	cre:CHLREDRAFT_130849	29.4	2.7e-09	NA	NA	NA	NA
TRINITY_DN34775_c0_g1	cre:CHLREDRAFT_144515	53.8	7.2e-128	NA	NA	NA	NA
TRINITY_DN34776_c0_g14	aip:107621494	36.5	2.6e-06	NA	NA	NA	NA
TRINITY_DN34776_c0_g2	aly:ARALYDRAFT_487852	50.7	4.4e-54	NA	NA	NA	NA
TRINITY_DN34782_c0_g2	sbi:8067426	39.3	9.3e-09	NA	NA	NA	NA
TRINITY_DN34782_c0_g5	gsl:Gasu_13570	45.2	1e-78	NA	NA	NA	NA
TRINITY_DN34782_c0_g6	gsl:Gasu_13570	47.8	3.2e-82	NA	NA	NA	NA
TRINITY_DN34782_c0_g8	gsl:Gasu_13570	44.3	3.2e-16	NA	NA	NA	NA
TRINITY_DN34783_c0_g1	smo:SELMODRAFT_148372	44.3	4.6e-68	NA	NA	NA	NA
TRINITY_DN34785_c0_g5	cre:CHLREDRAFT_118402	49.3	1.1e-13	NA	NA	NA	NA
TRINITY_DN34785_c0_g9	smo:SELMODRAFT_123223	44	6.7e-12	NA	NA	NA	NA
TRINITY_DN34790_c0_g1	apro:F751_1239	28.8	4.6e-14	NA	NA	NA	NA
TRINITY_DN34790_c0_g2	lang:109359734	46.8	9.1e-11	NA	NA	NA	NA
TRINITY_DN34800_c0_g1	smo:SELMODRAFT_40488	28.8	3.6e-18	NA	NA	NA	NA
TRINITY_DN34801_c1_g1	smo:SELMODRAFT_412126	35.8	4.5e-78	NA	NA	NA	NA
TRINITY_DN34801_c1_g4	csl:COCSUDRAFT_44074	42.4	1.4e-09	NA	NA	NA	NA
TRINITY_DN34805_c0_g1	mus:103989046	32	1.7e-23	NA	NA	NA	NA
TRINITY_DN34809_c0_g1	bdi:100823809	36.9	1.2e-15	NA	NA	NA	NA
TRINITY_DN34809_c0_g3	gsl:Gasu_47510	36.1	6.3e-22	NA	NA	NA	NA
TRINITY_DN34810_c0_g2	pxb:103942604	42	6.1e-15	NA	NA	NA	NA
TRINITY_DN34813_c0_g2	fve:101298121	22.9	2.8e-14	NA	NA	NA	NA
TRINITY_DN34827_c0_g2	nta:107815249	33.3	3.4e-06	NA	NA	NA	NA
TRINITY_DN34827_c0_g4	lja:Lj2g3v1242400.1	40.5	6.4e-49	NA	NA	NA	NA
TRINITY_DN34828_c0_g1	osa:4336893	30.3	9.7e-19	NA	NA	NA	NA
TRINITY_DN34833_c0_g2	mpp:MICPUCDRAFT_58270	51	4.8e-09	NA	NA	NA	NA
TRINITY_DN34834_c0_g1	spen:107031340	43	1.2e-54	NA	NA	NA	NA
TRINITY_DN34834_c0_g2	csv:101213661	37.3	3.7e-10	NA	NA	NA	NA
TRINITY_DN34838_c0_g1	gra:105776273	56.5	4e-17	NA	NA	NA	NA
TRINITY_DN34851_c0_g1	bdi:100831389	28.6	2.8e-25	NA	NA	NA	NA
TRINITY_DN34855_c0_g1	gsl:Gasu_20170	42.4	6.3e-08	NA	NA	NA	NA
TRINITY_DN34870_c0_g2	cre:CHLREDRAFT_126628	33.7	1.2e-07	NA	NA	NA	NA
TRINITY_DN34872_c0_g4	lang:109331329	70.6	3.1e-69	NA	NA	NA	NA
TRINITY_DN34872_c0_g5	lang:109362549	28.5	8.7e-07	NA	NA	NA	NA
TRINITY_DN34872_c0_g6	ccp:CHC_T00007865001	46.8	1.3e-16	NA	NA	NA	NA
TRINITY_DN34873_c0_g1	fve:101312976	36.1	2.8e-36	NA	NA	NA	NA
TRINITY_DN34875_c0_g1	brp:103839236	65.1	5.5e-25	NA	NA	NA	NA
TRINITY_DN34883_c0_g11	pmum:103331356	46.1	2.6e-14	NA	NA	NA	NA
TRINITY_DN34883_c0_g8	adu:107477212	73.7	8.5e-72	NA	NA	NA	NA
TRINITY_DN34883_c0_g9	adu:107477212	73.1	3.5e-70	NA	NA	NA	NA
TRINITY_DN34891_c0_g1	spen:107006965	38.1	1.2e-45	NA	NA	NA	NA
TRINITY_DN34892_c0_g1	sind:105172862	31.7	2.9e-28	NA	NA	NA	NA
TRINITY_DN34904_c0_g1	gsl:Gasu_01030	32	9e-42	NA	NA	NA	NA
TRINITY_DN34908_c0_g1	cme:CYME_CMC158C	57.4	2.8e-06	NA	NA	NA	NA
TRINITY_DN34916_c0_g1	ota:OT_ostta03g05730	21.1	2.9e-11	NA	NA	NA	NA
TRINITY_DN34918_c0_g1	dct:110105226	45.1	1e-48	NA	NA	NA	NA
TRINITY_DN34918_c0_g11	mdm:103437960	50.5	5.4e-20	NA	NA	NA	NA
TRINITY_DN34918_c0_g3	cme:CYME_CME146C	32.8	2.6e-92	NA	NA	NA	NA
TRINITY_DN34918_c0_g6	csv:101209427	51.5	2.1e-41	NA	NA	NA	NA
TRINITY_DN34918_c0_g8	var:108330204	51.5	1e-18	NA	NA	NA	NA
TRINITY_DN34924_c0_g7	han:110936437	31	5e-45	NA	NA	NA	NA
TRINITY_DN34931_c0_g2	zju:107415307	58.7	1e-25	NA	NA	NA	NA
TRINITY_DN34933_c0_g7	ota:OT_ostta03g05140	37.7	2.9e-21	NA	NA	NA	NA
TRINITY_DN34938_c0_g6	gsl:Gasu_07570	42.9	3.7e-18	NA	NA	NA	NA
TRINITY_DN34939_c0_g1	vcn:VOLCADRAFT_81219	33.5	4.3e-35	NA	NA	NA	NA
TRINITY_DN34945_c0_g1	gsl:Gasu_45200	28	1.2e-17	NA	NA	NA	NA
TRINITY_DN34954_c0_g1	vcn:VOLCADRAFT_121714	72.3	2e-24	NA	NA	NA	NA
TRINITY_DN34959_c0_g1	mus:104000679	41.2	1.2e-27	NA	NA	NA	NA
TRINITY_DN34966_c0_g3	mis:MICPUN_64231	31.7	1.5e-12	NA	NA	NA	NA
TRINITY_DN34969_c0_g1	pvu:PHAVU_002G202100g	67.9	1.4e-60	NA	NA	NA	NA
TRINITY_DN34969_c0_g3	cann:107871005	64.2	1.4e-101	NA	NA	NA	NA
TRINITY_DN34971_c0_g1	mis:MICPUN_59233	36.1	2.1e-22	NA	NA	NA	NA
TRINITY_DN34986_c0_g5	mis:MICPUN_79251	29.8	8e-19	NA	NA	NA	NA
TRINITY_DN34987_c0_g5	ghi:107939777	57.3	1.9e-18	NA	NA	NA	NA
TRINITY_DN34988_c0_g1	smo:SELMODRAFT_89008	34.5	6.1e-36	NA	NA	NA	NA
TRINITY_DN34989_c0_g2	aip:110269356	24.1	5e-14	NA	NA	NA	NA
TRINITY_DN34990_c0_g1	sly:101255026	49.3	4.2e-10	NA	NA	NA	NA
TRINITY_DN34997_c1_g1	bvg:104890826	38	8.2e-09	NA	NA	NA	NA
TRINITY_DN34997_c2_g2	csl:COCSUDRAFT_46553	56.8	9.1e-08	NA	NA	NA	NA
TRINITY_DN34998_c0_g1	cvr:CHLNCDRAFT_56683	34.7	1.5e-40	NA	NA	NA	NA
TRINITY_DN349_c0_g1	cann:107862077	31.2	1.4e-10	NA	NA	NA	NA
TRINITY_DN35005_c0_g1	smo:SELMODRAFT_119926	33.6	7.4e-18	NA	NA	NA	NA
TRINITY_DN35005_c0_g4	jcu:105641559	35.2	2.3e-14	NA	NA	NA	NA
TRINITY_DN35005_c0_g5	ini:109150571	35.9	3.4e-10	NA	NA	NA	NA
TRINITY_DN35006_c0_g1	var:108328481	40.7	2e-12	NA	NA	NA	NA
TRINITY_DN35011_c0_g1	thj:104799137	59.2	5e-29	NA	NA	NA	NA
TRINITY_DN35014_c0_g4	cit:102628895	43.5	6.6e-07	NA	NA	NA	NA
TRINITY_DN35018_c0_g2	zma:103630320	25.8	4.5e-06	NA	NA	NA	NA
TRINITY_DN35018_c0_g3	dosa:Os07t0203925-00	41	1.9e-21	NA	NA	NA	NA
TRINITY_DN35025_c0_g1	ath:AT1G49670	37.1	3e-33	NA	NA	NA	NA
TRINITY_DN35027_c0_g3	cre:CHLREDRAFT_154720	55.8	2.8e-29	NA	NA	NA	NA
TRINITY_DN35028_c2_g2	cre:CHLREDRAFT_24392	97	6e-34	NA	NA	NA	NA
TRINITY_DN35031_c0_g1	zma:542270	66.7	3.8e-114	NA	NA	NA	NA
TRINITY_DN35032_c0_g1	ats:109774098	39	5.9e-50	NA	NA	NA	NA
TRINITY_DN35033_c0_g1	gsl:Gasu_50880	64.8	0	NA	NA	NA	NA
TRINITY_DN35033_c0_g2	gsl:Gasu_50880	67.7	2.4e-32	NA	NA	NA	NA
TRINITY_DN35034_c0_g1	thj:104804106	52.3	8.9e-37	NA	NA	NA	NA
TRINITY_DN35051_c0_g2	obr:102713357	35.2	2e-66	NA	NA	NA	NA
TRINITY_DN35053_c1_g3	ini:109149849	45.2	3.8e-23	NA	NA	NA	NA
TRINITY_DN35062_c0_g2	dct:110104464	60.5	3.4e-06	NA	NA	NA	NA
TRINITY_DN35062_c0_g3	cre:CHLREDRAFT_131998	46.2	2.7e-19	NA	NA	NA	NA
TRINITY_DN35063_c0_g1	aip:107626105	43.5	4.5e-57	NA	NA	NA	NA
TRINITY_DN35063_c0_g2	bvg:104894710	53.4	6.5e-31	NA	NA	NA	NA
TRINITY_DN35063_c0_g4	atr:18446215	36.9	8.9e-16	NA	NA	NA	NA
TRINITY_DN35063_c0_g6	bna:106414183	53.4	6.9e-17	NA	NA	NA	NA
TRINITY_DN35064_c0_g2	nta:107818050	29.2	1e-33	NA	NA	NA	NA
TRINITY_DN35077_c0_g1	egu:105044259	43.1	1.9e-52	NA	NA	NA	NA
TRINITY_DN35079_c0_g2	pvu:PHAVU_011G120000g	41.4	1e-49	NA	NA	NA	NA
TRINITY_DN35079_c0_g4	soe:110790727	47.8	4.4e-19	NA	NA	NA	NA
TRINITY_DN35079_c0_g5	mcha:111018053	45.9	2.9e-49	NA	NA	NA	NA
TRINITY_DN35081_c0_g1	mdm:103444978	33	1.7e-40	NA	NA	NA	NA
TRINITY_DN35081_c0_g3	cme:CYME_CMD015C	34.4	9.6e-39	NA	NA	NA	NA
TRINITY_DN35082_c0_g2	mus:103984585	31	1.4e-23	NA	NA	NA	NA
TRINITY_DN35083_c0_g1	dct:110112927	36.6	2.8e-18	NA	NA	NA	NA
TRINITY_DN35085_c0_g1	cme:CYME_CMN084C	70.1	2.9e-114	NA	NA	NA	NA
TRINITY_DN35090_c0_g1	smo:SELMODRAFT_89008	33.8	5.5e-38	NA	NA	NA	NA
TRINITY_DN35091_c0_g1	cmo:107990703	38.3	9.6e-52	NA	NA	NA	NA
TRINITY_DN35092_c0_g2	atr:18995834	37.6	3.9e-10	NA	NA	NA	NA
TRINITY_DN35092_c0_g6	ccp:CHC_T00009288001	38.5	1.8e-21	NA	NA	NA	NA
TRINITY_DN35094_c1_g2	smo:SELMODRAFT_419211	32.3	3e-38	NA	NA	NA	NA
TRINITY_DN35098_c0_g2	obr:102702650	44.3	1.1e-48	NA	NA	NA	NA
TRINITY_DN35107_c1_g8	mng:MNEG_6878	88.7	2.8e-38	NA	NA	NA	NA
TRINITY_DN35112_c0_g1	mus:103981447	37.5	2.2e-06	NA	NA	NA	NA
TRINITY_DN35115_c0_g1	osa:4331066	43	4.7e-20	NA	NA	NA	NA
TRINITY_DN35115_c0_g3	zju:107423748	34.7	5.6e-21	NA	NA	NA	NA
TRINITY_DN35116_c0_g1	ats:109743708	30.8	1.6e-16	NA	NA	NA	NA
TRINITY_DN35120_c0_g3	gsl:Gasu_57250	27.8	2.2e-06	NA	NA	NA	NA
TRINITY_DN35120_c0_g5	var:108322286	33.6	7e-29	NA	NA	NA	NA
TRINITY_DN35133_c0_g3	gsl:Gasu_31760	40	9.3e-09	NA	NA	NA	NA
TRINITY_DN35133_c0_g4	nsy:104239781	46.8	1.7e-76	NA	NA	NA	NA
TRINITY_DN35137_c0_g1	cre:CHLREDRAFT_137221	43.3	2.7e-82	NA	NA	NA	NA
TRINITY_DN35150_c0_g1	gra:105802283	31.2	2.9e-47	NA	NA	NA	NA
TRINITY_DN35155_c0_g2	cpap:110808705	39.5	6e-15	NA	NA	NA	NA
TRINITY_DN35160_c0_g1	adu:107458758	50.9	5.2e-09	NA	NA	NA	NA
TRINITY_DN35167_c0_g1	olu:OSTLU_31953	29.1	1.9e-22	NA	NA	NA	NA
TRINITY_DN35170_c0_g1	cme:CYME_CMF062C	33.6	2e-19	NA	NA	NA	NA
TRINITY_DN35176_c0_g1	cre:CHLREDRAFT_176821	29.8	4.6e-06	NA	NA	NA	NA
TRINITY_DN35178_c0_g1	han:110928552	42.6	2.6e-79	NA	NA	NA	NA
TRINITY_DN35178_c0_g2	gsl:Gasu_05350	52.7	8e-14	NA	NA	NA	NA
TRINITY_DN35179_c0_g1	ccaj:109813055	35.3	6.4e-06	NA	NA	NA	NA
TRINITY_DN35185_c0_g1	bvg:104906961	38.9	2.6e-25	NA	NA	NA	NA
TRINITY_DN35185_c0_g2	apro:F751_4586	47.6	1.9e-81	NA	NA	NA	NA
TRINITY_DN35186_c0_g1	bpg:Bathy07g04280	38.4	2e-06	NA	NA	NA	NA
TRINITY_DN35189_c0_g1	egu:105048172	29.5	6.8e-22	NA	NA	NA	NA
TRINITY_DN35191_c0_g1	gsl:Gasu_52970	46.3	2.2e-22	NA	NA	NA	NA
TRINITY_DN35193_c0_g1	jcu:105640457	45.9	4.6e-55	NA	NA	NA	NA
TRINITY_DN35193_c0_g3	eus:EUTSA_v10020635mg	51.4	2e-14	NA	NA	NA	NA
TRINITY_DN35194_c0_g1	vcn:VOLCADRAFT_75428	63.8	1.9e-38	NA	NA	NA	NA
TRINITY_DN35195_c0_g1	aip:107645286	41.1	2.2e-58	NA	NA	NA	NA
TRINITY_DN35199_c0_g1	gra:105790614	31.8	5.5e-22	NA	NA	NA	NA
TRINITY_DN35204_c0_g1	mpp:MICPUCDRAFT_36034	41.9	3.5e-55	NA	NA	NA	NA
TRINITY_DN35207_c0_g2	fve:101295803	38.5	2.1e-06	NA	NA	NA	NA
TRINITY_DN35209_c0_g2	gsl:Gasu_23230	55	5.1e-16	NA	NA	NA	NA
TRINITY_DN35212_c0_g4	mng:MNEG_1432	27.9	1.9e-09	NA	NA	NA	NA
TRINITY_DN35219_c0_g1	osa:4351608	52.3	3.3e-11	NA	NA	NA	NA
TRINITY_DN35220_c1_g1	vcn:VOLCADRAFT_82126	43	4.3e-57	NA	NA	NA	NA
TRINITY_DN35223_c0_g3	smo:SELMODRAFT_111885	39.7	2e-64	NA	NA	NA	NA
TRINITY_DN35225_c0_g1	egr:104421099	30.4	8.7e-17	NA	NA	NA	NA
TRINITY_DN35225_c0_g2	bna:111215751	25.8	1.9e-24	NA	NA	NA	NA
TRINITY_DN35228_c0_g1	gsl:Gasu_07950	35.5	3.9e-33	NA	NA	NA	NA
TRINITY_DN35228_c0_g3	sita:101761789	32.4	3.3e-07	NA	NA	NA	NA
TRINITY_DN35232_c0_g1	mus:103970048	34.8	1.9e-12	NA	NA	NA	NA
TRINITY_DN35238_c0_g1	smo:SELMODRAFT_133041	35.6	4.5e-47	NA	NA	NA	NA
TRINITY_DN35242_c0_g1	apro:F751_2727	59.1	1.3e-78	NA	NA	NA	NA
TRINITY_DN35245_c0_g1	gmx:100807022	58.4	7.7e-31	NA	NA	NA	NA
TRINITY_DN35245_c0_g2	csat:104706661	43.2	1.6e-72	NA	NA	NA	NA
TRINITY_DN35245_c0_g3	mus:104000623	40.6	6.1e-57	NA	NA	NA	NA
TRINITY_DN35257_c0_g4	csl:COCSUDRAFT_67248	36.1	9.2e-15	NA	NA	NA	NA
TRINITY_DN35259_c0_g1	cre:CHLREDRAFT_136100	46.6	4.5e-89	NA	NA	NA	NA
TRINITY_DN35259_c0_g2	cvr:CHLNCDRAFT_33556	59.2	8.2e-60	NA	NA	NA	NA
TRINITY_DN35259_c0_g3	cvr:CHLNCDRAFT_33556	42.2	5.9e-29	NA	NA	NA	NA
TRINITY_DN35261_c0_g4	nta:107806668	41.7	4.6e-06	NA	NA	NA	NA
TRINITY_DN35262_c1_g4	nta:107768029	44.8	1.9e-14	NA	NA	NA	NA
TRINITY_DN35269_c0_g1	gsl:Gasu_50310	45.1	5.8e-64	NA	NA	NA	NA
TRINITY_DN35271_c0_g3	bna:106381444	34.8	4.3e-16	NA	NA	NA	NA
TRINITY_DN35275_c0_g1	ini:109183854	39.6	3.8e-58	NA	NA	NA	NA
TRINITY_DN35276_c0_g1	gsl:Gasu_50840	41.3	4.8e-26	NA	NA	NA	NA
TRINITY_DN35280_c0_g1	bdi:100834938	36.3	1.7e-44	NA	NA	NA	NA
TRINITY_DN35285_c0_g1	nto:104096085	49.9	6.5e-113	NA	NA	NA	NA
TRINITY_DN35291_c0_g8	mus:103979347	42.5	2.8e-08	NA	NA	NA	NA
TRINITY_DN35307_c1_g11	obr:102712466	43.8	4.8e-13	NA	NA	NA	NA
TRINITY_DN35307_c1_g8	adu:107459335	44.7	1.6e-09	NA	NA	NA	NA
TRINITY_DN35308_c0_g3	gra:105799929	61.6	3.1e-104	NA	NA	NA	NA
TRINITY_DN35309_c0_g1	ini:109193061	33.2	9.9e-57	NA	NA	NA	NA
TRINITY_DN35309_c0_g2	nta:107803951	32	4.3e-07	NA	NA	NA	NA
TRINITY_DN35318_c0_g1	zju:107416276	46.1	1.1e-13	NA	NA	NA	NA
TRINITY_DN35321_c0_g3	adu:107476423	61.5	4.7e-143	NA	NA	NA	NA
TRINITY_DN35328_c0_g2	egu:105046861	32.7	8.2e-24	NA	NA	NA	NA
TRINITY_DN35330_c0_g10	csv:101204238	45.7	7.4e-50	NA	NA	NA	NA
TRINITY_DN35330_c0_g4	cre:CHLREDRAFT_119250	51.9	1.6e-09	NA	NA	NA	NA
TRINITY_DN35330_c0_g6	cre:CHLREDRAFT_119250	49.2	1.1e-26	NA	NA	NA	NA
TRINITY_DN35333_c0_g2	mng:MNEG_0965	42.1	9.3e-16	NA	NA	NA	NA
TRINITY_DN35335_c0_g1	vcn:VOLCADRAFT_101754	91.4	1.2e-34	NA	NA	NA	NA
TRINITY_DN35335_c0_g10	ccp:CHC_T00009408001	32.2	7.2e-08	NA	NA	NA	NA
TRINITY_DN35335_c0_g14	gmx:100786097	33.6	1.3e-15	NA	NA	NA	NA
TRINITY_DN35335_c0_g5	fve:101309888	35.5	2.3e-32	NA	NA	NA	NA
TRINITY_DN35339_c0_g1	cre:CHLREDRAFT_24392	62.6	8.6e-44	NA	NA	NA	NA
TRINITY_DN35339_c0_g3	bna:106366135	62.7	6.8e-144	NA	NA	NA	NA
TRINITY_DN35339_c0_g6	soe:110794838	54.6	1.9e-57	NA	NA	NA	NA
TRINITY_DN35342_c0_g1	bna:106348743	46.7	3e-52	NA	NA	NA	NA
TRINITY_DN35346_c0_g1	nta:107765922	33.2	1.8e-18	NA	NA	NA	NA
TRINITY_DN35347_c0_g1	cvr:CHLNCDRAFT_139764	39.7	6.1e-43	NA	NA	NA	NA
TRINITY_DN35354_c0_g1	cam:101505952	40	5.5e-33	NA	NA	NA	NA
TRINITY_DN35359_c1_g10	smo:SELMODRAFT_445533	45.9	7.6e-06	NA	NA	NA	NA
TRINITY_DN35364_c0_g1	ota:OT_ostta11g02120	35.9	1.5e-70	NA	NA	NA	NA
TRINITY_DN35372_c0_g1	egr:104427187	31.6	3.4e-24	NA	NA	NA	NA
TRINITY_DN35376_c0_g1	mpp:MICPUCDRAFT_40880	29.7	1.9e-12	NA	NA	NA	NA
TRINITY_DN35379_c0_g2	cme:CYME_CMQ215C	32.4	2.5e-09	NA	NA	NA	NA
TRINITY_DN35382_c0_g1	sbi:8082906	51.7	2.9e-41	NA	NA	NA	NA
TRINITY_DN35389_c0_g7	sot:102596605	33.9	3.4e-15	NA	NA	NA	NA
TRINITY_DN35389_c0_g8	ini:109185013	35.3	1.4e-31	NA	NA	NA	NA
TRINITY_DN35394_c0_g1	mus:103988683	35.1	2.5e-20	NA	NA	NA	NA
TRINITY_DN35396_c3_g1	thj:104798713	33.7	1.3e-19	NA	NA	NA	NA
TRINITY_DN35404_c1_g3	cme:CYME_CMT465C	31.2	3.9e-44	NA	NA	NA	NA
TRINITY_DN35411_c0_g1	aly:ARALYDRAFT_475134	48.5	3.9e-47	NA	NA	NA	NA
TRINITY_DN35414_c0_g3	cpap:110821680	34.6	1.1e-32	NA	NA	NA	NA
TRINITY_DN35425_c0_g4	osa:4349715	47.9	9e-16	NA	NA	NA	NA
TRINITY_DN35431_c1_g8	cit:102625636	45.9	1.3e-65	NA	NA	NA	NA
TRINITY_DN35437_c0_g1	mis:MICPUN_100010	33.7	3.1e-33	NA	NA	NA	NA
TRINITY_DN35438_c0_g7	zju:107425911	44.4	5.7e-12	NA	NA	NA	NA
TRINITY_DN35445_c0_g2	pda:103721384	51.7	4.4e-84	NA	NA	NA	NA
TRINITY_DN35448_c0_g11	cre:CHLREDRAFT_196085	56.2	2.5e-20	NA	NA	NA	NA
TRINITY_DN35448_c0_g2	pxb:103960369	42	8.4e-79	NA	NA	NA	NA
TRINITY_DN35448_c0_g3	gra:105783955	32.1	4.1e-28	NA	NA	NA	NA
TRINITY_DN35448_c0_g5	pper:18769683	53.8	6.5e-19	NA	NA	NA	NA
TRINITY_DN35448_c0_g6	sind:105165743	45.8	3.7e-13	NA	NA	NA	NA
TRINITY_DN35448_c0_g8	pmum:103327449	37.8	3.7e-61	NA	NA	NA	NA
TRINITY_DN35455_c0_g2	soe:110793012	33.8	9.9e-06	NA	NA	NA	NA
TRINITY_DN35457_c0_g5	mtr:MTR_8g040300	43.1	4e-39	NA	NA	NA	NA
TRINITY_DN35467_c0_g12	cre:CHLREDRAFT_189792	32.8	4.6e-20	NA	NA	NA	NA
TRINITY_DN35468_c0_g1	thj:104799484	29.4	6.7e-15	NA	NA	NA	NA
TRINITY_DN35469_c0_g10	bvg:104883875	45	3.6e-12	NA	NA	NA	NA
TRINITY_DN35469_c0_g11	ath:AT3G27870	35.2	5.7e-06	NA	NA	NA	NA
TRINITY_DN35469_c0_g2	tcc:18600767	42.7	2.9e-17	NA	NA	NA	NA
TRINITY_DN35469_c0_g6	jcu:105649807	37.3	4.4e-82	NA	NA	NA	NA
TRINITY_DN35469_c0_g8	smo:SELMODRAFT_168751	39.4	1.8e-37	NA	NA	NA	NA
TRINITY_DN35471_c0_g1	han:110899427	41.4	5.5e-54	NA	NA	NA	NA
TRINITY_DN35473_c0_g1	mpp:MICPUCDRAFT_13449	46.3	1.7e-47	NA	NA	NA	NA
TRINITY_DN35474_c0_g1	gsl:Gasu_52970	96.2	8.1e-36	NA	NA	NA	NA
TRINITY_DN35474_c0_g2	gsl:Gasu_52970	81.7	3.3e-34	NA	NA	NA	NA
TRINITY_DN35474_c1_g1	gsl:Gasu_52970	95.9	7.4e-130	NA	NA	NA	NA
TRINITY_DN35477_c0_g1	smo:SELMODRAFT_127710	50.7	2.3e-117	NA	NA	NA	NA
TRINITY_DN35479_c0_g1	sot:102579642	56.2	3.6e-75	NA	NA	NA	NA
TRINITY_DN35481_c0_g1	smo:SELMODRAFT_446016	46.4	4.9e-18	NA	NA	NA	NA
TRINITY_DN35489_c1_g2	gsl:Gasu_13570	51	9.1e-40	NA	NA	NA	NA
TRINITY_DN35490_c0_g1	zju:107419071	41.8	1.9e-64	NA	NA	NA	NA
TRINITY_DN35492_c0_g1	smo:SELMODRAFT_409244	27.1	5.6e-17	NA	NA	NA	NA
TRINITY_DN35497_c0_g2	pxb:103942556	51.8	3.7e-07	NA	NA	NA	NA
TRINITY_DN3549_c0_g1	cit:102621442	23.7	4.6e-28	NA	NA	NA	NA
TRINITY_DN35505_c0_g1	apro:F751_2931	51	6.6e-07	NA	NA	NA	NA
TRINITY_DN35506_c0_g2	rcu:8274498	49.2	8.4e-07	NA	NA	NA	NA
TRINITY_DN35509_c0_g2	zma:103639126	40	8.6e-114	NA	NA	NA	NA
TRINITY_DN35509_c0_g4	han:110897850	50.2	1.8e-76	NA	NA	NA	NA
TRINITY_DN35510_c0_g1	ota:OT_ostta10g01680	49.8	1.8e-74	NA	NA	NA	NA
TRINITY_DN35522_c0_g5	gsl:Gasu_52970	95	1.1e-57	NA	NA	NA	NA
TRINITY_DN35524_c2_g7	cre:CHLREDRAFT_116855	52.5	7.8e-90	NA	NA	NA	NA
TRINITY_DN35526_c0_g1	gra:105797721	32.6	1.2e-16	NA	NA	NA	NA
TRINITY_DN35528_c0_g1	smo:SELMODRAFT_451567	47	7.4e-69	NA	NA	NA	NA
TRINITY_DN35530_c0_g8	cre:CHLREDRAFT_180826	37.2	1.2e-43	NA	NA	NA	NA
TRINITY_DN35533_c0_g1	nta:107821443	40.8	3.7e-09	NA	NA	NA	NA
TRINITY_DN35533_c0_g2	lang:109325176	35.3	1.1e-08	NA	NA	NA	NA
TRINITY_DN35537_c1_g10	ota:OT_ostta01g02990	30.8	7.7e-24	NA	NA	NA	NA
TRINITY_DN35537_c1_g6	pper:18771753	39	1.4e-10	NA	NA	NA	NA
TRINITY_DN35537_c1_g9	zju:107406648	49.2	4.2e-46	NA	NA	NA	NA
TRINITY_DN35538_c0_g1	aip:107625393	44.3	2.2e-97	NA	NA	NA	NA
TRINITY_DN35542_c0_g2	obr:102721598	48.1	9.1e-06	NA	NA	NA	NA
TRINITY_DN35546_c0_g1	mis:MICPUN_98884	26.5	3e-14	NA	NA	NA	NA
TRINITY_DN35548_c0_g4	dct:110102032	38.7	4.2e-24	NA	NA	NA	NA
TRINITY_DN35548_c0_g7	cvr:CHLNCDRAFT_31911	48.5	1e-44	NA	NA	NA	NA
TRINITY_DN35553_c0_g1	mdm:103445867	44.6	5.4e-33	NA	NA	NA	NA
TRINITY_DN35554_c0_g3	gmx:100819168	62.5	1.2e-140	NA	NA	NA	NA
TRINITY_DN35557_c0_g1	obr:102711889	54.3	1.7e-43	NA	NA	NA	NA
TRINITY_DN35560_c1_g1	vcn:VOLCADRAFT_82005	40.8	2.2e-06	NA	NA	NA	NA
TRINITY_DN35569_c0_g3	cam:101509610	47.4	7.2e-17	NA	NA	NA	NA
TRINITY_DN35569_c0_g7	sind:105177996	28.4	1.9e-39	NA	NA	NA	NA
TRINITY_DN35569_c0_g9	bpg:Bathy05g01680	51.2	1.7e-39	NA	NA	NA	NA
TRINITY_DN35571_c0_g1	mng:MNEG_1060	32.1	3.3e-30	NA	NA	NA	NA
TRINITY_DN35575_c0_g1	vcn:VOLCADRAFT_82126	41.5	1e-55	NA	NA	NA	NA
TRINITY_DN35575_c0_g2	bvg:104889260	41.9	1.7e-13	NA	NA	NA	NA
TRINITY_DN35577_c0_g3	bdi:100831389	37.7	2.1e-16	NA	NA	NA	NA
TRINITY_DN35577_c0_g4	mng:MNEG_7590	31	3.3e-12	NA	NA	NA	NA
TRINITY_DN35589_c0_g2	mis:MICPUN_78636	34	2.8e-14	NA	NA	NA	NA
TRINITY_DN35589_c0_g4	csl:COCSUDRAFT_64204	67.7	2.6e-21	NA	NA	NA	NA
TRINITY_DN35589_c0_g6	sbi:110432844	54.3	3.2e-18	NA	NA	NA	NA
TRINITY_DN35591_c1_g2	gsl:Gasu_49420	44.7	1.6e-17	NA	NA	NA	NA
TRINITY_DN35591_c1_g3	pmum:103334870	50.8	8.2e-29	NA	NA	NA	NA
TRINITY_DN35592_c0_g1	sind:105164849	31.9	8.9e-08	NA	NA	NA	NA
TRINITY_DN35598_c1_g1	nnu:104597279	44.9	2.3e-60	NA	NA	NA	NA
TRINITY_DN35601_c0_g1	lja:Lj5g3v0401650.1	44.9	1.3e-19	NA	NA	NA	NA
TRINITY_DN35605_c0_g1	gsl:Gasu_09420	36.3	3e-24	NA	NA	NA	NA
TRINITY_DN35606_c1_g5	smo:SELMODRAFT_94768	43.7	1.6e-58	NA	NA	NA	NA
TRINITY_DN35606_c1_g7	smo:SELMODRAFT_94768	43	1e-57	NA	NA	NA	NA
TRINITY_DN35606_c1_g8	han:110909310	69.5	1e-55	NA	NA	NA	NA
TRINITY_DN35612_c0_g1	vcn:VOLCADRAFT_33800	70.8	6.7e-12	NA	NA	NA	NA
TRINITY_DN35612_c0_g2	cre:CHLREDRAFT_181913	62.1	1.5e-62	NA	NA	NA	NA
TRINITY_DN35614_c0_g1	zma:103633326	42.9	1.4e-09	NA	NA	NA	NA
TRINITY_DN35616_c0_g3	vcn:VOLCADRAFT_89727	67.5	3.7e-36	NA	NA	NA	NA
TRINITY_DN35619_c0_g1	vcn:VOLCADRAFT_106247	32.5	2.2e-14	NA	NA	NA	NA
TRINITY_DN35630_c3_g2	vcn:VOLCADRAFT_86421	38.6	6.4e-07	NA	NA	NA	NA
TRINITY_DN35632_c0_g3	boe:106323777	28	1.9e-17	NA	NA	NA	NA
TRINITY_DN35635_c0_g6	aip:107630517	34	8.5e-24	NA	NA	NA	NA
[truncated: 22,702 more rows]
