# Supplementary material for: Transcriptomic and Proteomic Characterizations of the Molecular Response to Blue Light and Salicylic Acid in Haematococcus pluvialis
Source: Mar Drugs. 2021 Dec 21;20(1):1. doi: 10.3390/md20010001 (PMC8780009; doi:10.3390/md20010001)
Supplement: Supplementary file 1 [file marinedrugs-20-00001-s001.zip › Table S3 Transcripts and proteins derived from significantly expressed unigenes in Haematococcus pluvialis.xlsx]

## Sheet: B02 vs. W02
# Correlation	mRNA_Information						protein_Information						GO			KEGG
# mRNA : Gene : Protein	mRNA	FC(B0_2/W0_2)	Sig_FC	Regulation	FDR	Sig_FDR	Description	FC(B0_2/W0_2)	Sig_FC	Regulation	P value	Sig_P value	GO_list	GO_term	GO_class	KEGG_list	KEGG_term	KEGG_class
TRINITY_DN45971_c0_g1 : TRINITY_DN45971_c0_g1 : Gene.74457::TRINITY_DN45971_c0_g1::g.74457::m.74457	TRINITY_DN45971_c0_g1	0.164938	yes	down	0	yes	Gene.74457::TRINITY_DN45971_c0_g1::g.74457::m.74457	0.323902	yes	down	0.0128263	yes	.	.	.	.	.	.
TRINITY_DN46804_c0_g1 : TRINITY_DN46804_c0_g1 : Gene.79471::TRINITY_DN46804_c0_g1::g.79471::m.79471	TRINITY_DN46804_c0_g1	0.0748424	yes	down	0	yes	Gene.79471::TRINITY_DN46804_c0_g1::g.79471::m.79471	0.376601	yes	down	0.0432346	yes	.	.	.	.	.	.
TRINITY_DN47095_c1_g2 : TRINITY_DN47095_c1_g2 : Gene.81364::TRINITY_DN47095_c1_g2::g.81364::m.81364	TRINITY_DN47095_c1_g2	3.16017	yes	up	0	yes	Gene.81364::TRINITY_DN47095_c1_g2::g.81364::m.81364	1.35406	yes	up	0.0226395	yes	GO:1901363;GO:0036094;GO:0006550;GO:0004485;GO:0005759;GO:0002169;GO:0043168;GO:0006552;GO:0005515;GO:0097159;GO:0008144;GO:0022626;GO:0050897;GO:0006574;GO:0006768	heterocyclic compound binding;small molecule binding;isoleucine catabolic process;methylcrotonoyl-CoA carboxylase activity;mitochondrial matrix;3-methylcrotonyl-CoA carboxylase complex, mitochondrial;anion binding;leucine catabolic process;protein binding;organic cyclic compound binding;drug binding;cytosolic ribosome;cobalt ion binding;valine catabolic process;biotin metabolic process	molecular_function;molecular_function;biological_process;molecular_function;cellular_component;cellular_component;molecular_function;biological_process;molecular_function;molecular_function;molecular_function;cellular_component;molecular_function;biological_process;biological_process	ko01100;ko00280	Metabolic pathways;Valine, leucine and isoleucine degradation	Metabolism;Metabolism
TRINITY_DN39557_c2_g1 : TRINITY_DN39557_c2_g1 : Gene.35736::TRINITY_DN39557_c2_g1::g.35736::m.35736	TRINITY_DN39557_c2_g1	0.400535	yes	down	0	yes	Gene.35736::TRINITY_DN39557_c2_g1::g.35736::m.35736	1.23473	yes	up	0.0177798	yes	.	.	.	.	.	.
TRINITY_DN37482_c0_g5 : TRINITY_DN37482_c0_g5 : Gene.23431::TRINITY_DN37482_c0_g5::g.23431::m.23431	TRINITY_DN37482_c0_g5	3.83706	yes	up	0.03	yes	Gene.23431::TRINITY_DN37482_c0_g5::g.23431::m.23431	0.680957	yes	down	0.00939767	yes	.	.	.	.	.	.
TRINITY_DN45190_c0_g1 : TRINITY_DN45190_c0_g1 : Gene.69579::TRINITY_DN45190_c0_g1::g.69579::m.69579	TRINITY_DN45190_c0_g1	0.336808	yes	down	0	yes	Gene.69579::TRINITY_DN45190_c0_g1::g.69579::m.69579	0.437401	yes	down	0.00974806	yes	.	.	.	.	.	.
TRINITY_DN48990_c0_g1 : TRINITY_DN48990_c0_g1 : Gene.93146::TRINITY_DN48990_c0_g1::g.93146::m.93146	TRINITY_DN48990_c0_g1	0.45376	yes	down	0	yes	Gene.93146::TRINITY_DN48990_c0_g1::g.93146::m.93146	0.673838	yes	down	0.000277246	yes	GO:0080058;GO:0004656;GO:0055114;GO:0009306;GO:0009579;GO:0010043;GO:0003810;GO:0003756;GO:0018401;GO:0006560;GO:0005615;GO:0005788;GO:0046982;GO:0009793;GO:0006525;GO:0009897;GO:0005635;GO:0005794;GO:0006457;GO:0043067;GO:0015037;GO:0045169;GO:0000327;GO:0006118;GO:0034976;GO:0016222	protein deglutathionylation;procollagen-proline 4-dioxygenase activity;oxidation-reduction process;protein secretion;thylakoid;response to zinc ion;protein-glutamine gamma-glutamyltransferase activity;protein disulfide isomerase activity;peptidyl-proline hydroxylation to 4-hydroxy-L-proline;proline metabolic process;extracellular space;endoplasmic reticulum lumen;protein heterodimerization activi…	biological_process;molecular_function;biological_process;biological_process;cellular_component;biological_process;molecular_function;molecular_function;biological_process;biological_process;cellular_component;cellular_component;molecular_function;biological_process;biological_process;cellular_component;cellular_component;cellular_component;biological_process;biological_process;molecular_function;…	.	.	.
TRINITY_DN45177_c0_g1 : TRINITY_DN45177_c0_g1 : Gene.69512::TRINITY_DN45177_c0_g1::g.69512::m.69512	TRINITY_DN45177_c0_g1	0.386891	yes	down	0	yes	Gene.69512::TRINITY_DN45177_c0_g1::g.69512::m.69512	0.832646	yes	down	0.0233978	yes	GO:0046686;GO:0030424;GO:0042802;GO:0005576;GO:0030141;GO:0006544;GO:0006563;GO:0009345;GO:0070150;GO:0006206;GO:0005802;GO:0000166;GO:0046983;GO:0005759;GO:0005829;GO:0015966;GO:0006144;GO:0004820;GO:0005768;GO:0004081;GO:0006566	response to cadmium ion;axon;identical protein binding;extracellular region;secretory granule;glycine metabolic process;L-serine metabolic process;glycine-tRNA ligase complex;mitochondrial glycyl-tRNA aminoacylation;pyrimidine nucleobase metabolic process;trans-Golgi network;nucleotide binding;protein dimerization activity;mitochondrial matrix;cytosol;diadenosine tetraphosphate biosynthetic proce…	biological_process;cellular_component;molecular_function;cellular_component;cellular_component;biological_process;biological_process;cellular_component;biological_process;biological_process;cellular_component;molecular_function;molecular_function;cellular_component;cellular_component;biological_process;biological_process;molecular_function;cellular_component;molecular_function;biological_process	ko00970	Aminoacyl-tRNA biosynthesis	Genetic Information Processing
TRINITY_DN47919_c0_g2 : TRINITY_DN47919_c0_g2 : Gene.86417::TRINITY_DN47919_c0_g2::g.86417::m.86417	TRINITY_DN47919_c0_g2	0.48971	yes	down	0.01	yes	Gene.86417::TRINITY_DN47919_c0_g2::g.86417::m.86417	0.700809	yes	down	0.0304145	yes	.	.	.	.	.	.
TRINITY_DN44726_c0_g1 : TRINITY_DN44726_c0_g1 : Gene.66685::TRINITY_DN44726_c0_g1::g.66685::m.66685	TRINITY_DN44726_c0_g1	0.25	yes	down	0	yes	Gene.66685::TRINITY_DN44726_c0_g1::g.66685::m.66685	0.258922	yes	down	0.00201552	yes	.	.	.	.	.	.
TRINITY_DN35759_c0_g1 : TRINITY_DN35759_c0_g1 : Gene.14900::TRINITY_DN35759_c0_g1::g.14900::m.14900	TRINITY_DN35759_c0_g1	5.24157	yes	up	0.01	yes	Gene.14900::TRINITY_DN35759_c0_g1::g.14900::m.14900	3.38119	yes	up	0.0123421	yes	GO:0005488	binding	molecular_function	.	.	.
TRINITY_DN42324_c0_g1 : TRINITY_DN42324_c0_g1 : Gene.52105::TRINITY_DN42324_c0_g1::g.52105::m.52105	TRINITY_DN42324_c0_g1	0.386891	yes	down	0	yes	Gene.52105::TRINITY_DN42324_c0_g1::g.52105::m.52105	0.238212	yes	down	0.00254844	yes	.	.	.	.	.	.
TRINITY_DN39816_c0_g4 : TRINITY_DN39816_c0_g4 : Gene.37207::TRINITY_DN39816_c0_g4::g.37207::m.37207	TRINITY_DN39816_c0_g4	0.389582	yes	down	0	yes	Gene.37207::TRINITY_DN39816_c0_g4::g.37207::m.37207	0.313335	yes	down	0.0292901	yes	.	.	.	.	.	.
TRINITY_DN49649_c0_g2 : TRINITY_DN49649_c0_g2 : Gene.97173::TRINITY_DN49649_c0_g2::g.97173::m.97173	TRINITY_DN49649_c0_g2	0.429283	yes	down	0.01	yes	Gene.97173::TRINITY_DN49649_c0_g2::g.97173::m.97173	5.79493	yes	up	0.0366505	yes	GO:0005739;GO:0005515;GO:0008144;GO:0008094;GO:0005634;GO:0032501;GO:0022402;GO:0006265;GO:0032991;GO:0007059;GO:0000166;GO:0044446;GO:0050794;GO:0009536;GO:0003916;GO:0005694;GO:0046872;GO:0003677	mitochondrion;protein binding;drug binding;DNA-dependent ATPase activity;nucleus;multicellular organismal process;cell cycle process;DNA topological change;protein-containing complex;chromosome segregation;nucleotide binding;intracellular organelle part;regulation of cellular process;plastid;DNA topoisomerase activity;chromosome;metal ion binding;DNA binding	cellular_component;molecular_function;molecular_function;molecular_function;cellular_component;biological_process;biological_process;biological_process;cellular_component;biological_process;molecular_function;cellular_component;biological_process;cellular_component;molecular_function;cellular_component;molecular_function;molecular_function	.	.	.
TRINITY_DN44807_c1_g2 : TRINITY_DN44807_c1_g2 : Gene.67190::TRINITY_DN44807_c1_g2::g.67190::m.67190	TRINITY_DN44807_c1_g2	4.25748	yes	up	0	yes	Gene.67190::TRINITY_DN44807_c1_g2::g.67190::m.67190	12.0286	yes	up	0.00415854	yes	.	.	.	.	.	.
TRINITY_DN35759_c0_g2 : TRINITY_DN35759_c0_g2 : Gene.14903::TRINITY_DN35759_c0_g2::g.14903::m.14903	TRINITY_DN35759_c0_g2	7.01285	yes	up	0	yes	Gene.14903::TRINITY_DN35759_c0_g2::g.14903::m.14903	2.8173	yes	up	0.00895046	yes	GO:0005488	binding	molecular_function	.	.	.
TRINITY_DN49704_c0_g5 : TRINITY_DN49704_c0_g5 : Gene.97591::TRINITY_DN49704_c0_g5::g.97591::m.97591	TRINITY_DN49704_c0_g5	0.160428	yes	down	0	yes	Gene.97591::TRINITY_DN49704_c0_g5::g.97591::m.97591	0.186734	yes	down	0.00310791	yes	.	.	.	.	.	.
TRINITY_DN48440_c0_g1 : TRINITY_DN48440_c0_g1 : Gene.89728::TRINITY_DN48440_c0_g1::g.89728::m.89728	TRINITY_DN48440_c0_g1	0.447513	yes	down	0.02	yes	Gene.89728::TRINITY_DN48440_c0_g1::g.89728::m.89728	0.503587	yes	down	0.00418142	yes	.	.	.	.	.	.
TRINITY_DN44621_c0_g1 : TRINITY_DN44621_c0_g1 : Gene.65997::TRINITY_DN44621_c0_g1::g.65997::m.65997	TRINITY_DN44621_c0_g1	0.378929	yes	down	0	yes	Gene.65997::TRINITY_DN44621_c0_g1::g.65997::m.65997	1.2063	yes	up	0.0067252	yes	GO:0009507;GO:0042651	chloroplast;thylakoid membrane	cellular_component;cellular_component	.	.	.
TRINITY_DN39668_c0_g6 : TRINITY_DN39668_c0_g6 : Gene.36416::TRINITY_DN39668_c0_g6::g.36416::m.36416	TRINITY_DN39668_c0_g6	2.46229	yes	up	0.03	yes	Gene.36416::TRINITY_DN39668_c0_g6::g.36416::m.36416	1.94671	yes	up	0.0201232	yes	GO:0016021;GO:0006510;GO:0008270;GO:0006508;GO:0009658;GO:0010304;GO:0004176;GO:0072593;GO:0031977;GO:0009941;GO:0010205;GO:0005524;GO:0010206;GO:0010027;GO:0048564;GO:0009535;GO:0004222	integral component of membrane;obsolete ATP-dependent proteolysis;zinc ion binding;proteolysis;chloroplast organization;PSII associated light-harvesting complex II catabolic process;ATP-dependent peptidase activity;reactive oxygen species metabolic process;thylakoid lumen;chloroplast envelope;photoinhibition;ATP binding;photosystem II repair;thylakoid membrane organization;photosystem I assembly;…	cellular_component;biological_process;molecular_function;biological_process;biological_process;biological_process;molecular_function;biological_process;cellular_component;cellular_component;biological_process;molecular_function;biological_process;biological_process;biological_process;cellular_component;molecular_function	.	.	.
TRINITY_DN40469_c0_g4 : TRINITY_DN40469_c0_g4 : Gene.41073::TRINITY_DN40469_c0_g4::g.41073::m.41073	TRINITY_DN40469_c0_g4	0.0220971	yes	down	0	yes	Gene.41073::TRINITY_DN40469_c0_g4::g.41073::m.41073	0.432284	yes	down	0.00177553	yes	GO:0016629;GO:0031408;GO:0009695;GO:0005829	12-oxophytodienoate reductase activity;oxylipin biosynthetic process;jasmonic acid biosynthetic process;cytosol	molecular_function;biological_process;biological_process;cellular_component	.	.	.
TRINITY_DN43917_c1_g7 : TRINITY_DN43917_c1_g7 : Gene.61862::TRINITY_DN43917_c1_g7::g.61862::m.61862	TRINITY_DN43917_c1_g7	4.40762	yes	up	0	yes	Gene.61862::TRINITY_DN43917_c1_g7::g.61862::m.61862	0.222188	yes	down	0.0252011	yes	GO:0051451;GO:0005854;GO:1901228;GO:0005794;GO:0017025;GO:1901227;GO:0048633;GO:0006412;GO:0061384;GO:0005667;GO:0003231;GO:0043403;GO:0003713;GO:0005634;GO:0009506;GO:0022626;GO:0045941;GO:2000138;GO:0010664;GO:0048742	myoblast migration;nascent polypeptide-associated complex;positive regulation of transcription from RNA polymerase II promoter involved in heart development;Golgi apparatus;TBP-class protein binding;negative regulation of transcription from RNA polymerase II promoter involved in heart development;positive regulation of skeletal muscle tissue growth;translation;heart trabecula morphogenesis;transc…	biological_process;cellular_component;biological_process;cellular_component;molecular_function;biological_process;biological_process;biological_process;biological_process;cellular_component;biological_process;biological_process;molecular_function;cellular_component;cellular_component;cellular_component;biological_process;biological_process;biological_process;biological_process	.	.	.
TRINITY_DN44726_c0_g7 : TRINITY_DN44726_c0_g7 : Gene.66692::TRINITY_DN44726_c0_g7::g.66692::m.66692	TRINITY_DN44726_c0_g7	0.343885	yes	down	0	yes	Gene.66692::TRINITY_DN44726_c0_g7::g.66692::m.66692	0.569717	yes	down	0.0222705	yes	.	.	.	.	.	.
TRINITY_DN50833_c0_g1 : TRINITY_DN50833_c0_g1 : Gene.104724::TRINITY_DN50833_c0_g1::g.104724::m.104724	TRINITY_DN50833_c0_g1	0.366021	yes	down	0	yes	Gene.104724::TRINITY_DN50833_c0_g1::g.104724::m.104724	0.345924	yes	down	0.0139392	yes	.	.	.	.	.	.
TRINITY_DN44670_c0_g1 : TRINITY_DN44670_c0_g1 : Gene.66304::TRINITY_DN44670_c0_g1::g.66304::m.66304	TRINITY_DN44670_c0_g1	0.482968	yes	down	0.02	yes	Gene.66304::TRINITY_DN44670_c0_g1::g.66304::m.66304	1.22224	yes	up	0.0224379	yes	.	.	.	.	.	.
TRINITY_DN43040_c0_g1 : TRINITY_DN43040_c0_g1 : Gene.56585::TRINITY_DN43040_c0_g1::g.56585::m.56585	TRINITY_DN43040_c0_g1	0.476319	yes	down	0	yes	Gene.56585::TRINITY_DN43040_c0_g1::g.56585::m.56585	0.767066	yes	down	0.00993434	yes	GO:0005488;GO:0044444;GO:0016020	binding;cytoplasmic part;membrane	molecular_function;cellular_component;cellular_component	.	.	.
TRINITY_DN51319_c1_g1 : TRINITY_DN51319_c1_g1 : Gene.107882::TRINITY_DN51319_c1_g1::g.107882::m.107882	TRINITY_DN51319_c1_g1	0.395021	yes	down	0	yes	Gene.107882::TRINITY_DN51319_c1_g1::g.107882::m.107882	7.6886	yes	up	0.0128177	yes	GO:0009506;GO:0016180;GO:0044770;GO:0008033;GO:0043139;GO:0010183;GO:0045005;GO:0006378;GO:0071044;GO:0031126;GO:0019904;GO:0005844;GO:0005829;GO:0009553;GO:0042742;GO:0043024;GO:0048571;GO:0016567;GO:0009863;GO:0005657;GO:0009048;GO:0000932;GO:0003729;GO:0009867;GO:0006369;GO:0006283;GO:0032574;GO:0045454;GO:0000784;GO:0005886;GO:0008298;GO:0033678;GO:0009611;GO:0006364;GO:0043167;GO:0061158;GO:…	plasmodesma;snRNA processing;cell cycle phase transition;tRNA processing;5'-3' DNA helicase activity;pollen tube guidance;DNA-dependent DNA replication maintenance of fidelity;mRNA polyadenylation;histone mRNA catabolic process;snoRNA 3'-end processing;protein domain specific binding;polysome;cytosol;embryo sac development;defense response to bacterium;ribosomal small subunit binding;long-day pho…	cellular_component;biological_process;biological_process;biological_process;molecular_function;biological_process;biological_process;biological_process;biological_process;biological_process;molecular_function;cellular_component;cellular_component;biological_process;biological_process;molecular_function;biological_process;biological_process;biological_process;cellular_component;biological_process;…	.	.	.
TRINITY_DN44461_c0_g2 : TRINITY_DN44461_c0_g2 : Gene.65042::TRINITY_DN44461_c0_g2::g.65042::m.65042	TRINITY_DN44461_c0_g2	0.400535	yes	down	0.03	yes	Gene.65042::TRINITY_DN44461_c0_g2::g.65042::m.65042	2.76406	yes	up	0.0359298	yes	.	.	.	ko00511;ko00600;ko01100;ko00052	Other glycan degradation;Sphingolipid metabolism;Metabolic pathways;Galactose metabolism	Metabolism;Metabolism;Metabolism;Metabolism
TRINITY_DN38409_c0_g1 : TRINITY_DN38409_c0_g1 : Gene.28732::TRINITY_DN38409_c0_g1::g.28732::m.28732	TRINITY_DN38409_c0_g1	0.303549	yes	down	0	yes	Gene.28732::TRINITY_DN38409_c0_g1::g.28732::m.28732	1.28436	yes	up	0.022821	yes	GO:0006000;GO:0042742;GO:0019253;GO:0050794;GO:0048046;GO:0006002;GO:0016311;GO:0005986;GO:0009941;GO:0030388;GO:0015976;GO:0070887;GO:0046872;GO:0050278;GO:0019252;GO:0009579;GO:0009570	fructose metabolic process;defense response to bacterium;reductive pentose-phosphate cycle;regulation of cellular process;apoplast;fructose 6-phosphate metabolic process;dephosphorylation;sucrose biosynthetic process;chloroplast envelope;fructose 1,6-bisphosphate metabolic process;carbon utilization;cellular response to chemical stimulus;metal ion binding;sedoheptulose-bisphosphatase activity;sta…	biological_process;biological_process;biological_process;biological_process;cellular_component;biological_process;biological_process;biological_process;cellular_component;biological_process;biological_process;biological_process;molecular_function;molecular_function;biological_process;cellular_component;cellular_component	ko01120;ko01200;ko00710;ko01100	Microbial metabolism in diverse environments;Carbon metabolism;Carbon fixation in photosynthetic organisms;Metabolic pathways	Metabolism;Metabolism;Metabolism;Metabolism
TRINITY_DN45174_c0_g1 : TRINITY_DN45174_c0_g1 : Gene.69493::TRINITY_DN45174_c0_g1::g.69493::m.69493	TRINITY_DN45174_c0_g1	0.426317	yes	down	0	yes	Gene.69493::TRINITY_DN45174_c0_g1::g.69493::m.69493	1.31073	yes	up	0.00562312	yes	.	.	.	.	.	.
TRINITY_DN50535_c0_g2 : TRINITY_DN50535_c0_g2 : Gene.102760::TRINITY_DN50535_c0_g2::g.102760::m.102760	TRINITY_DN50535_c0_g2	0.417544	yes	down	0	yes	Gene.102760::TRINITY_DN50535_c0_g2::g.102760::m.102760	0.576258	yes	down	0.0182002	yes	GO:0004831;GO:0005829;GO:0006571;GO:0006437;GO:0005524;GO:0000162;GO:0009094	tyrosine-tRNA ligase activity;cytosol;tyrosine biosynthetic process;tyrosyl-tRNA aminoacylation;ATP binding;tryptophan biosynthetic process;L-phenylalanine biosynthetic process	molecular_function;cellular_component;biological_process;biological_process;molecular_function;biological_process;biological_process	ko00970	Aminoacyl-tRNA biosynthesis	Genetic Information Processing
TRINITY_DN49485_c0_g1 : TRINITY_DN49485_c0_g1 : Gene.96180::TRINITY_DN49485_c0_g1::g.96180::m.96180	TRINITY_DN49485_c0_g1	2.23457	yes	up	0	yes	Gene.96180::TRINITY_DN49485_c0_g1::g.96180::m.96180	1.81177	yes	up	0.0124737	yes	GO:0003924;GO:0000278;GO:0005737;GO:0005525;GO:0005874;GO:0000226;GO:0005200	GTPase activity;mitotic cell cycle;cytoplasm;GTP binding;microtubule;microtubule cytoskeleton organization;structural constituent of cytoskeleton	molecular_function;biological_process;cellular_component;molecular_function;cellular_component;biological_process;molecular_function	ko04210;ko05130;ko04145;ko04530;ko05016;ko04540	Apoptosis;Pathogenic Escherichia coli infection;Phagosome;Tight junction;Huntington disease;Gap junction	Cellular Processes;Human Diseases;Cellular Processes;Cellular Processes;Human Diseases;Cellular Processes
TRINITY_DN49739_c1_g2 : TRINITY_DN49739_c1_g2 : Gene.97822::TRINITY_DN49739_c1_g2::g.97822::m.97822	TRINITY_DN49739_c1_g2	0.420448	yes	down	0	yes	Gene.97822::TRINITY_DN49739_c1_g2::g.97822::m.97822	0.674384	yes	down	0.0150544	yes	.	.	.	.	.	.
TRINITY_DN39331_c0_g2 : TRINITY_DN39331_c0_g2 : Gene.34287::TRINITY_DN39331_c0_g2::g.34287::m.34287	TRINITY_DN39331_c0_g2	0.5	yes	down	0.01	yes	Gene.34287::TRINITY_DN39331_c0_g2::g.34287::m.34287	0.611077	yes	down	0.00551908	yes	GO:0004076;GO:0051537;GO:0008270;GO:0009102	biotin synthase activity;2 iron, 2 sulfur cluster binding;zinc ion binding;biotin biosynthetic process	molecular_function;molecular_function;molecular_function;biological_process	ko00780;ko01100	Biotin metabolism;Metabolic pathways	Metabolism;Metabolism
TRINITY_DN51658_c1_g1 : TRINITY_DN51658_c1_g1 : Gene.110056::TRINITY_DN51658_c1_g1::g.110056::m.110056	TRINITY_DN51658_c1_g1	2.14355	yes	up	0	yes	Gene.110056::TRINITY_DN51658_c1_g1::g.110056::m.110056	1.23661	yes	up	0.00287981	yes	.	.	.	.	.	.
TRINITY_DN38633_c0_g6 : TRINITY_DN38633_c0_g6 : Gene.30186::TRINITY_DN38633_c0_g6::g.30186::m.30186	TRINITY_DN38633_c0_g6	0.273573	yes	down	0.01	yes	Gene.30186::TRINITY_DN38633_c0_g6::g.30186::m.30186	1.82504	yes	up	0.0206695	yes	GO:0016787	hydrolase activity	molecular_function	ko00230;ko00564;ko01100	Purine metabolism;Glycerophospholipid metabolism;Metabolic pathways	Metabolism;Metabolism;Metabolism
TRINITY_DN37330_c0_g2 : TRINITY_DN37330_c0_g2 : Gene.22513::TRINITY_DN37330_c0_g2::g.22513::m.22513	TRINITY_DN37330_c0_g2	2.58471	yes	up	0	yes	Gene.22513::TRINITY_DN37330_c0_g2::g.22513::m.22513	2.44368	yes	up	0.000787317	yes	.	.	.	.	.	.
TRINITY_DN39242_c0_g2 : TRINITY_DN39242_c0_g2 : Gene.33751::TRINITY_DN39242_c0_g2::g.33751::m.33751	TRINITY_DN39242_c0_g2	0.469761	yes	down	0	yes	Gene.33751::TRINITY_DN39242_c0_g2::g.33751::m.33751	0.708349	yes	down	0.0220539	yes	.	.	.	.	.	.
TRINITY_DN49695_c0_g1 : TRINITY_DN49695_c0_g1 : Gene.97526::TRINITY_DN49695_c0_g1::g.97526::m.97526	TRINITY_DN49695_c0_g1	0.493116	yes	down	0.01	yes	Gene.97526::TRINITY_DN49695_c0_g1::g.97526::m.97526	0.581322	yes	down	0.00138262	yes	.	.	.	.	.	.
TRINITY_DN37246_c1_g1 : TRINITY_DN37246_c1_g1 : Gene.22027::TRINITY_DN37246_c1_g1::g.22027::m.22027	TRINITY_DN37246_c1_g1	0.30566	yes	down	0	yes	Gene.22027::TRINITY_DN37246_c1_g1::g.22027::m.22027	0.494484	yes	down	0.0150828	yes	GO:0004674;GO:0005737;GO:0006970;GO:0005515;GO:0005634;GO:0006468;GO:0042742;GO:0009069;GO:0035556;GO:0009738;GO:0009845	protein serine/threonine kinase activity;cytoplasm;response to osmotic stress;protein binding;nucleus;protein phosphorylation;defense response to bacterium;serine family amino acid metabolic process;intracellular signal transduction;abscisic acid-activated signaling pathway;seed germination	molecular_function;cellular_component;biological_process;molecular_function;cellular_component;biological_process;biological_process;biological_process;biological_process;biological_process;biological_process	.	.	.
TRINITY_DN46479_c0_g1 : TRINITY_DN46479_c0_g1 : Gene.77555::TRINITY_DN46479_c0_g1::g.77555::m.77555	TRINITY_DN46479_c0_g1	0.403321	yes	down	0	yes	Gene.77555::TRINITY_DN46479_c0_g1::g.77555::m.77555	0.780257	yes	down	0.0180306	yes	.	.	.	.	.	.
TRINITY_DN50289_c0_g2 : TRINITY_DN50289_c0_g2 : Gene.101193::TRINITY_DN50289_c0_g2::g.101193::m.101193	TRINITY_DN50289_c0_g2	0.400535	yes	down	0	yes	Gene.101193::TRINITY_DN50289_c0_g2::g.101193::m.101193	1.41925	yes	up	0.0324088	yes	.	.	.	.	.	.
TRINITY_DN38168_c0_g5 : TRINITY_DN38168_c0_g5 : Gene.27249::TRINITY_DN38168_c0_g5::g.27249::m.27249	TRINITY_DN38168_c0_g5	0.115824	yes	down	0.01	yes	Gene.27249::TRINITY_DN38168_c0_g5::g.27249::m.27249	1.44327	yes	up	0.00308524	yes	.	.	.	.	.	.
TRINITY_DN50911_c1_g1 : TRINITY_DN50911_c1_g1 : Gene.105167::TRINITY_DN50911_c1_g1::g.105167::m.105167	TRINITY_DN50911_c1_g1	0.320856	yes	down	0	yes	Gene.105167::TRINITY_DN50911_c1_g1::g.105167::m.105167	0.787746	yes	down	0.00842194	yes	GO:0005982;GO:0006098;GO:0005737;GO:0004347;GO:0005985;GO:0006096;GO:0006094	starch metabolic process;pentose-phosphate shunt;cytoplasm;glucose-6-phosphate isomerase activity;sucrose metabolic process;glycolytic process;gluconeogenesis	biological_process;biological_process;cellular_component;molecular_function;biological_process;biological_process;biological_process	ko01110;ko01130;ko01200;ko01120;ko00520;ko00010;ko01100;ko00500;ko00030	Biosynthesis of secondary metabolites;Biosynthesis of antibiotics;Carbon metabolism;Microbial metabolism in diverse environments;Amino sugar and nucleotide sugar metabolism;Glycolysis / Gluconeogenesis;Metabolic pathways;Starch and sucrose metabolism;Pentose phosphate pathway	Metabolism;Metabolism;Metabolism;Metabolism;Metabolism;Metabolism;Metabolism;Metabolism;Metabolism
TRINITY_DN46835_c0_g2 : TRINITY_DN46835_c0_g2 : Gene.79659::TRINITY_DN46835_c0_g2::g.79659::m.79659	TRINITY_DN46835_c0_g2	2.37841	yes	up	0	yes	Gene.79659::TRINITY_DN46835_c0_g2::g.79659::m.79659	1.518	yes	up	0.0490097	yes	GO:0045449;GO:0003700;GO:0008270;GO:0050832;GO:0003677;GO:0006355;GO:0003727;GO:0009867;GO:0010150;GO:0005667;GO:0005634;GO:0005515;GO:0009409;GO:0005737;GO:0061157;GO:0010200	regulation of transcription, DNA-templated;DNA-binding transcription factor activity;zinc ion binding;defense response to fungus;DNA binding;regulation of transcription, DNA-templated;single-stranded RNA binding;jasmonic acid mediated signaling pathway;leaf senescence;transcription factor complex;nucleus;protein binding;response to cold;cytoplasm;mRNA destabilization;response to chitin	biological_process;molecular_function;molecular_function;biological_process;molecular_function;biological_process;molecular_function;biological_process;biological_process;cellular_component;cellular_component;molecular_function;biological_process;cellular_component;biological_process;biological_process	.	.	.
TRINITY_DN47121_c0_g1 : TRINITY_DN47121_c0_g1 : Gene.81530::TRINITY_DN47121_c0_g1::g.81530::m.81530	TRINITY_DN47121_c0_g1	5.57897	yes	up	0	yes	Gene.81530::TRINITY_DN47121_c0_g1::g.81530::m.81530	0.485332	yes	down	0.00835818	yes	GO:0034605;GO:0005618;GO:0005730;GO:0005829;GO:0016592;GO:0051085;GO:0009506;GO:0034663;GO:0005886;GO:0005788;GO:0005774;GO:0051082;GO:0042623;GO:0005524;GO:0030968;GO:0046689;GO:0046686;GO:0042026;GO:0005794;GO:0051787;GO:0030433;GO:0044183;GO:0031072	cellular response to heat;cell wall;nucleolus;cytosol;mediator complex;chaperone cofactor-dependent protein refolding;plasmodesma;endoplasmic reticulum chaperone complex;plasma membrane;endoplasmic reticulum lumen;vacuolar membrane;unfolded protein binding;ATPase activity, coupled;ATP binding;endoplasmic reticulum unfolded protein response;response to mercury ion;response to cadmium ion;protein r…	biological_process;cellular_component;cellular_component;cellular_component;cellular_component;biological_process;cellular_component;cellular_component;cellular_component;cellular_component;cellular_component;molecular_function;molecular_function;molecular_function;biological_process;biological_process;biological_process;biological_process;cellular_component;molecular_function;biological_process;…	ko04141;ko05020;ko04918;ko03060	Protein processing in endoplasmic reticulum;Prion diseases;Thyroid hormone synthesis;Protein export	Genetic Information Processing;Human Diseases;Organismal Systems;Genetic Information Processing
TRINITY_DN49094_c2_g1 : TRINITY_DN49094_c2_g1 : Gene.93755::TRINITY_DN49094_c2_g1::g.93755::m.93755	TRINITY_DN49094_c2_g1	0.5	yes	down	0.02	yes	Gene.93755::TRINITY_DN49094_c2_g1::g.93755::m.93755	0.606977	yes	down	0.0494145	yes	GO:0005759;GO:0005794;GO:0005618;GO:0046487;GO:0005975;GO:0009507;GO:0004108;GO:0006099	mitochondrial matrix;Golgi apparatus;cell wall;glyoxylate metabolic process;carbohydrate metabolic process;chloroplast;citrate (Si)-synthase activity;tricarboxylic acid cycle	cellular_component;cellular_component;cellular_component;biological_process;biological_process;cellular_component;molecular_function;biological_process	ko01200;ko01110;ko01210;ko01130;ko01120;ko01100;ko01230;ko00630;ko00020	Carbon metabolism;Biosynthesis of secondary metabolites;2-Oxocarboxylic acid metabolism;Biosynthesis of antibiotics;Microbial metabolism in diverse environments;Metabolic pathways;Biosynthesis of amino acids;Glyoxylate and dicarboxylate metabolism;Citrate cycle (TCA cycle)	Metabolism;Metabolism;Metabolism;Metabolism;Metabolism;Metabolism;Metabolism;Metabolism;Metabolism
TRINITY_DN51697_c0_g1 : TRINITY_DN51697_c0_g1 : Gene.110315::TRINITY_DN51697_c0_g1::g.110315::m.110315	TRINITY_DN51697_c0_g1	0.20733	yes	down	0	yes	Gene.110315::TRINITY_DN51697_c0_g1::g.110315::m.110315	0.134556	yes	down	0.0175552	yes	GO:0005886;GO:0008395;GO:0008152;GO:0016705;GO:0044444;GO:0005488;GO:0043231	plasma membrane;steroid hydroxylase activity;metabolic process;oxidoreductase activity, acting on paired donors, with incorporation or reduction of molecular oxygen;cytoplasmic part;binding;intracellular membrane-bounded organelle	cellular_component;molecular_function;biological_process;molecular_function;cellular_component;molecular_function;cellular_component	.	.	.
TRINITY_DN50072_c1_g1 : TRINITY_DN50072_c1_g1 : Gene.99877::TRINITY_DN50072_c1_g1::g.99877::m.99877	TRINITY_DN50072_c1_g1	2.36199	yes	up	0	yes	Gene.99877::TRINITY_DN50072_c1_g1::g.99877::m.99877	1.65607	yes	up	0.00257797	yes	GO:0005840;GO:0005515;GO:0009967;GO:0007275;GO:0032870;GO:0043231;GO:0022402;GO:0005930;GO:0071229;GO:0031514;GO:0036064;GO:0071396;GO:1901701	ribosome;protein binding;positive regulation of signal transduction;multicellular organism development;cellular response to hormone stimulus;intracellular membrane-bounded organelle;cell cycle process;axoneme;cellular response to acid chemical;motile cilium;ciliary basal body;cellular response to lipid;cellular response to oxygen-containing compound	cellular_component;molecular_function;biological_process;biological_process;biological_process;cellular_component;biological_process;cellular_component;biological_process;cellular_component;cellular_component;biological_process;biological_process	.	.	.
TRINITY_DN43878_c0_g1 : TRINITY_DN43878_c0_g1 : Gene.61595::TRINITY_DN43878_c0_g1::g.61595::m.61595	TRINITY_DN43878_c0_g1	0.353553	yes	down	0	yes	Gene.61595::TRINITY_DN43878_c0_g1::g.61595::m.61595	0.573392	yes	down	0.0194957	yes	GO:0006633;GO:0004314;GO:0055114;GO:0042967;GO:0005739;GO:0005835	fatty acid biosynthetic process;[acyl-carrier-protein] S-malonyltransferase activity;oxidation-reduction process;obsolete acyl-carrier-protein biosynthetic process;mitochondrion;fatty acid synthase complex	biological_process;molecular_function;biological_process;biological_process;cellular_component;cellular_component	ko01212;ko00333;ko01110;ko01130;ko01100;ko00061	Fatty acid metabolism;Prodigiosin biosynthesis;Biosynthesis of secondary metabolites;Biosynthesis of antibiotics;Metabolic pathways;Fatty acid biosynthesis	Metabolism;Metabolism;Metabolism;Metabolism;Metabolism;Metabolism
TRINITY_DN38068_c0_g4 : TRINITY_DN38068_c0_g4 : Gene.26750::TRINITY_DN38068_c0_g4::g.26750::m.26750	TRINITY_DN38068_c0_g4	0.479632	yes	down	0.03	yes	Gene.26750::TRINITY_DN38068_c0_g4::g.26750::m.26750	1.21748	yes	up	0.0410232	yes	.	.	.	.	.	.
TRINITY_DN52475_c1_g3 : TRINITY_DN52475_c1_g3 : Gene.115006::TRINITY_DN52475_c1_g3::g.115006::m.115006	TRINITY_DN52475_c1_g3	0.230047	yes	down	0	yes	Gene.115006::TRINITY_DN52475_c1_g3::g.115006::m.115006	0.232143	yes	down	0.0101782	yes	GO:0003824	catalytic activity	molecular_function	.	.	.
TRINITY_DN47637_c0_g2 : TRINITY_DN47637_c0_g2 : Gene.84719::TRINITY_DN47637_c0_g2::g.84719::m.84719	TRINITY_DN47637_c0_g2	0.307786	yes	down	0	yes	Gene.84719::TRINITY_DN47637_c0_g2::g.84719::m.84719	0.386083	yes	down	0.00147342	yes	.	.	.	.	.	.
TRINITY_DN39244_c0_g1 : TRINITY_DN39244_c0_g1 : Gene.33759::TRINITY_DN39244_c0_g1::g.33759::m.33759	TRINITY_DN39244_c0_g1	0.466516	yes	down	0	yes	Gene.33759::TRINITY_DN39244_c0_g1::g.33759::m.33759	1.24074	yes	up	0.00637164	yes	.	.	.	.	.	.
TRINITY_DN41407_c0_g1 : TRINITY_DN41407_c0_g1 : Gene.46724::TRINITY_DN41407_c0_g1::g.46724::m.46724	TRINITY_DN41407_c0_g1	0.30566	yes	down	0	yes	Gene.46724::TRINITY_DN41407_c0_g1::g.46724::m.46724	0.233608	yes	down	0.0180463	yes	.	.	.	.	.	.
TRINITY_DN38786_c1_g3 : TRINITY_DN38786_c1_g3 : Gene.31059::TRINITY_DN38786_c1_g3::g.31059::m.31059	TRINITY_DN38786_c1_g3	0.214641	yes	down	0	yes	Gene.31059::TRINITY_DN38786_c1_g3::g.31059::m.31059	0.661162	yes	down	0.02657	yes	GO:0071704;GO:0044444;GO:0005488;GO:0016614	organic substance metabolic process;cytoplasmic part;binding;oxidoreductase activity, acting on CH-OH group of donors	biological_process;cellular_component;molecular_function;molecular_function	.	.	.
TRINITY_DN43820_c0_g6 : TRINITY_DN43820_c0_g6 : Gene.61268::TRINITY_DN43820_c0_g6::g.61268::m.61268	TRINITY_DN43820_c0_g6	0.400535	yes	down	0.03	yes	Gene.61268::TRINITY_DN43820_c0_g6::g.61268::m.61268	1.29132	yes	up	0.0135078	yes	.	.	.	.	.	.
TRINITY_DN46663_c0_g3 : TRINITY_DN46663_c0_g3 : Gene.78624::TRINITY_DN46663_c0_g3::g.78624::m.78624	TRINITY_DN46663_c0_g3	0.137738	yes	down	0	yes	Gene.78624::TRINITY_DN46663_c0_g3::g.78624::m.78624	0.44695	yes	down	0.0473426	yes	.	.	.	.	.	.
TRINITY_DN47217_c1_g1 : TRINITY_DN47217_c1_g1 : Gene.82148::TRINITY_DN47217_c1_g1::g.82148::m.82148	TRINITY_DN47217_c1_g1	0.45376	yes	down	0.01	yes	Gene.82148::TRINITY_DN47217_c1_g1::g.82148::m.82148	0.209277	yes	down	0.000130637	yes	GO:1901362;GO:0006633;GO:0019438;GO:0004314;GO:0005759;GO:0006635;GO:0044550;GO:0005835;GO:0042967	organic cyclic compound biosynthetic process;fatty acid biosynthetic process;aromatic compound biosynthetic process;[acyl-carrier-protein] S-malonyltransferase activity;mitochondrial matrix;fatty acid beta-oxidation;secondary metabolite biosynthetic process;fatty acid synthase complex;obsolete acyl-carrier-protein biosynthetic process	biological_process;biological_process;biological_process;molecular_function;cellular_component;biological_process;biological_process;cellular_component;biological_process	ko01212;ko00333;ko01130;ko01110;ko00061;ko01100	Fatty acid metabolism;Prodigiosin biosynthesis;Biosynthesis of antibiotics;Biosynthesis of secondary metabolites;Fatty acid biosynthesis;Metabolic pathways	Metabolism;Metabolism;Metabolism;Metabolism;Metabolism;Metabolism
TRINITY_DN47720_c0_g6 : TRINITY_DN47720_c0_g6 : Gene.85223::TRINITY_DN47720_c0_g6::g.85223::m.85223	TRINITY_DN47720_c0_g6	0.486327	yes	down	0.01	yes	Gene.85223::TRINITY_DN47720_c0_g6::g.85223::m.85223	0.602371	yes	down	0.0128075	yes	GO:1901998;GO:1904851;GO:0005832;GO:0044297;GO:0006457;GO:0032212;GO:0007339;GO:0005874;GO:0001669;GO:0071987;GO:0002199;GO:0051082;GO:0005524;GO:0050821;GO:0010043	toxin transport;positive regulation of establishment of protein localization to telomere;chaperonin-containing T-complex;cell body;protein folding;positive regulation of telomere maintenance via telomerase;binding of sperm to zona pellucida;microtubule;acrosomal vesicle;WD40-repeat domain binding;zona pellucida receptor complex;unfolded protein binding;ATP binding;protein stabilization;response t…	biological_process;biological_process;cellular_component;cellular_component;biological_process;biological_process;biological_process;cellular_component;cellular_component;molecular_function;cellular_component;molecular_function;molecular_function;biological_process;biological_process	.	.	.
TRINITY_DN46632_c0_g1 : TRINITY_DN46632_c0_g1 : Gene.78458::TRINITY_DN46632_c0_g1::g.78458::m.78458	TRINITY_DN46632_c0_g1	0.363493	yes	down	0	yes	Gene.78458::TRINITY_DN46632_c0_g1::g.78458::m.78458	0.276305	yes	down	0.00277019	yes	GO:0009228;GO:0016830;GO:0051539;GO:0080041;GO:0010266;GO:0019904;GO:0009570;GO:0046872;GO:0009229	thiamine biosynthetic process;carbon-carbon lyase activity;4 iron, 4 sulfur cluster binding;ADP-ribose pyrophosphohydrolase activity;response to vitamin B1;protein domain specific binding;chloroplast stroma;metal ion binding;thiamine diphosphate biosynthetic process	biological_process;molecular_function;molecular_function;molecular_function;biological_process;molecular_function;cellular_component;molecular_function;biological_process	ko01100;ko00730	Metabolic pathways;Thiamine metabolism	Metabolism;Metabolism
TRINITY_DN39930_c0_g5 : TRINITY_DN39930_c0_g5 : Gene.37910::TRINITY_DN39930_c0_g5::g.37910::m.37910	TRINITY_DN39930_c0_g5	0.469761	yes	down	0.01	yes	Gene.37910::TRINITY_DN39930_c0_g5::g.37910::m.37910	0.460812	yes	down	0.031756	yes	.	.	.	.	.	.
TRINITY_DN40120_c0_g2 : TRINITY_DN40120_c0_g2 : Gene.39063::TRINITY_DN40120_c0_g2::g.39063::m.39063	TRINITY_DN40120_c0_g2	0.456916	yes	down	0	yes	Gene.39063::TRINITY_DN40120_c0_g2::g.39063::m.39063	0.741026	yes	down	0.0369446	yes	GO:0032991;GO:0043621;GO:0005829;GO:0005739;GO:0034059;GO:0006020;GO:0009506;GO:0005886;GO:0006094;GO:0005507;GO:0015976;GO:0030388;GO:0006013;GO:0005986;GO:0046686;GO:0006096;GO:0031930;GO:0009507;GO:0006098;GO:0006000;GO:0080167;GO:0004332	protein-containing complex;protein self-association;cytosol;mitochondrion;response to anoxia;inositol metabolic process;plasmodesma;plasma membrane;gluconeogenesis;copper ion binding;carbon utilization;fructose 1,6-bisphosphate metabolic process;mannose metabolic process;sucrose biosynthetic process;response to cadmium ion;glycolytic process;mitochondria-nucleus signaling pathway;chloroplast;pent…	cellular_component;molecular_function;cellular_component;cellular_component;biological_process;biological_process;cellular_component;cellular_component;biological_process;molecular_function;biological_process;biological_process;biological_process;biological_process;biological_process;biological_process;biological_process;cellular_component;biological_process;biological_process;biological_process;…	ko00030;ko00710;ko00010;ko01100;ko01230;ko01120;ko00051;ko04066;ko00680;ko01110;ko01130;ko01200	Pentose phosphate pathway;Carbon fixation in photosynthetic organisms;Glycolysis / Gluconeogenesis;Metabolic pathways;Biosynthesis of amino acids;Microbial metabolism in diverse environments;Fructose and mannose metabolism;HIF-1 signaling pathway;Methane metabolism;Biosynthesis of secondary metabolites;Biosynthesis of antibiotics;Carbon metabolism	Metabolism;Metabolism;Metabolism;Metabolism;Metabolism;Metabolism;Metabolism;Environmental Information Processing;Metabolism;Metabolism;Metabolism;Metabolism
TRINITY_DN47278_c0_g2 : TRINITY_DN47278_c0_g2 : Gene.82536::TRINITY_DN47278_c0_g2::g.82536::m.82536	TRINITY_DN47278_c0_g2	0.447513	yes	down	0	yes	Gene.82536::TRINITY_DN47278_c0_g2::g.82536::m.82536	0.611791	yes	down	0.0363098	yes	GO:0005758;GO:0002082;GO:0019264;GO:0009570;GO:0070552;GO:0005886;GO:0004372;GO:0010197;GO:0006565;GO:0046686;GO:0008284;GO:0042802;GO:0046655;GO:0050897;GO:1903715;GO:0008270;GO:0070536;GO:0030170;GO:0042645;GO:0003682;GO:0000785;GO:0008732;GO:0015630;GO:0034340;GO:0005829;GO:0009506;GO:0005743;GO:0007623;GO:0035999;GO:0070129;GO:0051289;GO:1904482;GO:0070905;GO:0006564	mitochondrial intermembrane space;regulation of oxidative phosphorylation;glycine biosynthetic process from serine;chloroplast stroma;BRISC complex;plasma membrane;glycine hydroxymethyltransferase activity;polar nucleus fusion;L-serine catabolic process;response to cadmium ion;positive regulation of cell population proliferation;identical protein binding;folic acid metabolic process;cobalt ion bi…	cellular_component;biological_process;biological_process;cellular_component;cellular_component;cellular_component;molecular_function;biological_process;biological_process;biological_process;biological_process;molecular_function;biological_process;molecular_function;biological_process;molecular_function;biological_process;molecular_function;cellular_component;molecular_function;cellular_component;…	ko00670;ko01100;ko01523;ko01230;ko00630;ko01120;ko00260;ko00460;ko00680;ko01200;ko01110;ko01130	One carbon pool by folate;Metabolic pathways;Antifolate resistance;Biosynthesis of amino acids;Glyoxylate and dicarboxylate metabolism;Microbial metabolism in diverse environments;Glycine, serine and threonine metabolism;Cyanoamino acid metabolism;Methane metabolism;Carbon metabolism;Biosynthesis of secondary metabolites;Biosynthesis of antibiotics	Metabolism;Metabolism;Human Diseases;Metabolism;Metabolism;Metabolism;Metabolism;Metabolism;Metabolism;Metabolism;Metabolism;Metabolism
TRINITY_DN38259_c1_g2 : TRINITY_DN38259_c1_g2 : Gene.27774::TRINITY_DN38259_c1_g2::g.27774::m.27774	TRINITY_DN38259_c1_g2	0.48971	yes	down	0	yes	Gene.27774::TRINITY_DN38259_c1_g2::g.27774::m.27774	0.795993	yes	down	0.0100173	yes	.	.	.	.	.	.
TRINITY_DN51057_c0_g3 : TRINITY_DN51057_c0_g3 : Gene.106161::TRINITY_DN51057_c0_g3::g.106161::m.106161	TRINITY_DN51057_c0_g3	0.334482	yes	down	0	yes	Gene.106161::TRINITY_DN51057_c0_g3::g.106161::m.106161	0.389449	yes	down	0.00822276	yes	GO:0080041;GO:0016829;GO:0010266;GO:0019904;GO:0009228;GO:0009570;GO:0051536	ADP-ribose pyrophosphohydrolase activity;lyase activity;response to vitamin B1;protein domain specific binding;thiamine biosynthetic process;chloroplast stroma;iron-sulfur cluster binding	molecular_function;molecular_function;biological_process;molecular_function;biological_process;cellular_component;molecular_function	ko00730;ko01100	Thiamine metabolism;Metabolic pathways	Metabolism;Metabolism
TRINITY_DN47377_c0_g1 : TRINITY_DN47377_c0_g1 : Gene.83145::TRINITY_DN47377_c0_g1::g.83145::m.83145	TRINITY_DN47377_c0_g1	0.482968	yes	down	0.01	yes	Gene.83145::TRINITY_DN47377_c0_g1::g.83145::m.83145	0.22109	yes	down	0.019438	yes	.	.	.	.	.	.
TRINITY_DN45937_c2_g3 : TRINITY_DN45937_c2_g3 : Gene.74254::TRINITY_DN45937_c2_g3::g.74254::m.74254	TRINITY_DN45937_c2_g3	0.463294	yes	down	0.01	yes	Gene.74254::TRINITY_DN45937_c2_g3::g.74254::m.74254	1.36736	yes	up	0.0124985	yes	GO:0003755;GO:0010207;GO:0031977;GO:0016491;GO:0009507	peptidyl-prolyl cis-trans isomerase activity;photosystem II assembly;thylakoid lumen;oxidoreductase activity;chloroplast	molecular_function;biological_process;cellular_component;molecular_function;cellular_component	.	.	.
TRINITY_DN41160_c0_g4 : TRINITY_DN41160_c0_g4 : Gene.45266::TRINITY_DN41160_c0_g4::g.45266::m.45266	TRINITY_DN41160_c0_g4	0.176777	yes	down	0	yes	Gene.45266::TRINITY_DN41160_c0_g4::g.45266::m.45266	0.3711	yes	down	0.0294904	yes	.	.	.	.	.	.
TRINITY_DN45559_c1_g3 : TRINITY_DN45559_c1_g3 : Gene.71880::TRINITY_DN45559_c1_g3::g.71880::m.71880	TRINITY_DN45559_c1_g3	0.48971	yes	down	0.02	yes	Gene.71880::TRINITY_DN45559_c1_g3::g.71880::m.71880	0.40759	yes	down	0.0409751	yes	.	.	.	.	.	.
TRINITY_DN45056_c0_g2 : TRINITY_DN45056_c0_g2 : Gene.68719::TRINITY_DN45056_c0_g2::g.68719::m.68719	TRINITY_DN45056_c0_g2	0.45376	yes	down	0	yes	Gene.68719::TRINITY_DN45056_c0_g2::g.68719::m.68719	0.810326	yes	down	0.0455175	yes	.	.	.	.	.	.
TRINITY_DN36885_c1_g2 : TRINITY_DN36885_c1_g2 : Gene.20087::TRINITY_DN36885_c1_g2::g.20087::m.20087	TRINITY_DN36885_c1_g2	0.5	yes	down	0.02	yes	Gene.20087::TRINITY_DN36885_c1_g2::g.20087::m.20087	1.29742	yes	up	0.0439289	yes	.	.	.	.	.	.
TRINITY_DN50204_c1_g3 : TRINITY_DN50204_c1_g3 : Gene.100658::TRINITY_DN50204_c1_g3::g.100658::m.100658	TRINITY_DN50204_c1_g3	3.31728	yes	up	0.02	yes	Gene.100658::TRINITY_DN50204_c1_g3::g.100658::m.100658	1.98898	yes	up	0.0332294	yes	GO:0005737;GO:0005524;GO:0015629	cytoplasm;ATP binding;actin cytoskeleton	cellular_component;molecular_function;cellular_component	.	.	.
TRINITY_DN36106_c0_g1 : TRINITY_DN36106_c0_g1 : Gene.16394::TRINITY_DN36106_c0_g1::g.16394::m.16394	TRINITY_DN36106_c0_g1	3.11666	yes	up	0	yes	Gene.16394::TRINITY_DN36106_c0_g1::g.16394::m.16394	0.598496	yes	down	0.0127092	yes	.	.	.	.	.	.
TRINITY_DN39603_c0_g2 : TRINITY_DN39603_c0_g2 : Gene.36042::TRINITY_DN39603_c0_g2::g.36042::m.36042	TRINITY_DN39603_c0_g2	0.432269	yes	down	0	yes	Gene.36042::TRINITY_DN39603_c0_g2::g.36042::m.36042	0.595635	yes	down	0.00034361	yes	.	.	.	.	.	.
TRINITY_DN45777_c2_g6 : TRINITY_DN45777_c2_g6 : Gene.73237::TRINITY_DN45777_c2_g6::g.73237::m.73237	TRINITY_DN45777_c2_g6	0.5	yes	down	0.01	yes	Gene.73237::TRINITY_DN45777_c2_g6::g.73237::m.73237	0.442108	yes	down	0.0130326	yes	GO:0090090;GO:0045892;GO:0045298;GO:0005829;GO:0015631;GO:0032968;GO:0007021;GO:0043231;GO:0060041;GO:0016272	negative regulation of canonical Wnt signaling pathway;negative regulation of transcription, DNA-templated;tubulin complex;cytosol;tubulin binding;positive regulation of transcription elongation from RNA polymerase II promoter;tubulin complex assembly;intracellular membrane-bounded organelle;retina development in camera-type eye;prefoldin complex	biological_process;biological_process;cellular_component;cellular_component;molecular_function;biological_process;biological_process;cellular_component;biological_process;cellular_component	.	.	.
TRINITY_DN39746_c0_g1 : TRINITY_DN39746_c0_g1 : Gene.36808::TRINITY_DN39746_c0_g1::g.36808::m.36808	TRINITY_DN39746_c0_g1	0.289172	yes	down	0	yes	Gene.36808::TRINITY_DN39746_c0_g1::g.36808::m.36808	0.221685	yes	down	0.00142038	yes	.	.	.	.	.	.
TRINITY_DN39678_c0_g2 : TRINITY_DN39678_c0_g2 : Gene.36473::TRINITY_DN39678_c0_g2::g.36473::m.36473	TRINITY_DN39678_c0_g2	0.243164	yes	down	0	yes	Gene.36473::TRINITY_DN39678_c0_g2::g.36473::m.36473	1.27454	yes	up	0.00150206	yes	GO:0009579;GO:0016020;GO:0009507	thylakoid;membrane;chloroplast	cellular_component;cellular_component;cellular_component	.	.	.
TRINITY_DN44013_c1_g5 : TRINITY_DN44013_c1_g5 : Gene.62388::TRINITY_DN44013_c1_g5::g.62388::m.62388	TRINITY_DN44013_c1_g5	0.426317	yes	down	0.02	yes	Gene.62388::TRINITY_DN44013_c1_g5::g.62388::m.62388	0.745378	yes	down	0.035102	yes	GO:0008964;GO:0019643;GO:0044444;GO:0006094;GO:0044237;GO:0009915	phosphoenolpyruvate carboxylase activity;reductive tricarboxylic acid cycle;cytoplasmic part;gluconeogenesis;cellular metabolic process;phloem sucrose loading	molecular_function;biological_process;cellular_component;biological_process;biological_process;biological_process	ko01100;ko00680;ko00710;ko00620;ko01200;ko01120;ko00720	Metabolic pathways;Methane metabolism;Carbon fixation in photosynthetic organisms;Pyruvate metabolism;Carbon metabolism;Microbial metabolism in diverse environments;Carbon fixation pathways in prokaryotes	Metabolism;Metabolism;Metabolism;Metabolism;Metabolism;Metabolism;Metabolism
TRINITY_DN47668_c0_g1 : TRINITY_DN47668_c0_g1 : Gene.84947::TRINITY_DN47668_c0_g1::g.84947::m.84947	TRINITY_DN47668_c0_g1	0.0871715	yes	down	0	yes	Gene.84947::TRINITY_DN47668_c0_g1::g.84947::m.84947	0.33898	yes	down	0.0470819	yes	.	.	.	.	.	.
TRINITY_DN47544_c0_g4 : TRINITY_DN47544_c0_g4 : Gene.84180::TRINITY_DN47544_c0_g4::g.84180::m.84180	TRINITY_DN47544_c0_g4	0.358489	yes	down	0	yes	Gene.84180::TRINITY_DN47544_c0_g4::g.84180::m.84180	1.24471	yes	up	0.011118	yes	GO:0005739;GO:0009631;GO:0042967;GO:0004315;GO:0005835;GO:0009793;GO:0006636;GO:0009570	mitochondrion;cold acclimation;obsolete acyl-carrier-protein biosynthetic process;3-oxoacyl-[acyl-carrier-protein] synthase activity;fatty acid synthase complex;embryo development ending in seed dormancy;unsaturated fatty acid biosynthetic process;chloroplast stroma	cellular_component;biological_process;biological_process;molecular_function;cellular_component;biological_process;biological_process;cellular_component	ko00061;ko01100;ko00780;ko01212	Fatty acid biosynthesis;Metabolic pathways;Biotin metabolism;Fatty acid metabolism	Metabolism;Metabolism;Metabolism;Metabolism
TRINITY_DN51643_c0_g1 : TRINITY_DN51643_c0_g1 : Gene.109969::TRINITY_DN51643_c0_g1::g.109969::m.109969	TRINITY_DN51643_c0_g1	2.90795	yes	up	0	yes	Gene.109969::TRINITY_DN51643_c0_g1::g.109969::m.109969	0.448358	yes	down	0.0356521	yes	GO:0047776;GO:0005829;GO:0000256;GO:0008340;GO:0009062;GO:0006097;GO:0006090;GO:0015976;GO:0045733;GO:0004474;GO:0005782;GO:0006099	citramalate lyase activity;cytosol;allantoin catabolic process;determination of adult lifespan;fatty acid catabolic process;glyoxylate cycle;pyruvate metabolic process;carbon utilization;acetate catabolic process;malate synthase activity;peroxisomal matrix;tricarboxylic acid cycle	molecular_function;cellular_component;biological_process;biological_process;biological_process;biological_process;biological_process;biological_process;biological_process;molecular_function;cellular_component;biological_process	ko00620;ko01100;ko00630;ko01110;ko01200;ko01120	Pyruvate metabolism;Metabolic pathways;Glyoxylate and dicarboxylate metabolism;Biosynthesis of secondary metabolites;Carbon metabolism;Microbial metabolism in diverse environments	Metabolism;Metabolism;Metabolism;Metabolism;Metabolism;Metabolism
TRINITY_DN42588_c0_g2 : TRINITY_DN42588_c0_g2 : Gene.53783::TRINITY_DN42588_c0_g2::g.53783::m.53783	TRINITY_DN42588_c0_g2	0.45376	yes	down	0	yes	Gene.53783::TRINITY_DN42588_c0_g2::g.53783::m.53783	0.760263	yes	down	0.0291081	yes	GO:0005471;GO:0015866;GO:0015867;GO:0005524;GO:0016021;GO:0031969	ATP:ADP antiporter activity;ADP transport;ATP transport;ATP binding;integral component of membrane;chloroplast membrane	molecular_function;biological_process;biological_process;molecular_function;cellular_component;cellular_component	.	.	.
TRINITY_DN42026_c0_g6 : TRINITY_DN42026_c0_g6 : Gene.50471::TRINITY_DN42026_c0_g6::g.50471::m.50471	TRINITY_DN42026_c0_g6	0.48971	yes	down	0	yes	Gene.50471::TRINITY_DN42026_c0_g6::g.50471::m.50471	0.454292	yes	down	0.00717005	yes	GO:0010287;GO:0009575;GO:0016102;GO:0006694;GO:0016767;GO:0016020;GO:0004311;GO:0046905;GO:0016117;GO:0005515	plastoglobule;chromoplast stroma;diterpenoid biosynthetic process;steroid biosynthetic process;geranylgeranyl-diphosphate geranylgeranyltransferase activity;membrane;farnesyltranstransferase activity;phytoene synthase activity;carotenoid biosynthetic process;protein binding	cellular_component;cellular_component;biological_process;biological_process;molecular_function;cellular_component;molecular_function;molecular_function;biological_process;molecular_function	ko01110;ko01100;ko00906	Biosynthesis of secondary metabolites;Metabolic pathways;Carotenoid biosynthesis	Metabolism;Metabolism;Metabolism
TRINITY_DN37750_c0_g3 : TRINITY_DN37750_c0_g3 : Gene.24869::TRINITY_DN37750_c0_g3::g.24869::m.24869	TRINITY_DN37750_c0_g3	2.86791	yes	up	0	yes	Gene.24869::TRINITY_DN37750_c0_g3::g.24869::m.24869	2.20922	yes	up	0.0256975	yes	.	.	.	.	.	.
TRINITY_DN51817_c0_g2 : TRINITY_DN51817_c0_g2 : Gene.111080::TRINITY_DN51817_c0_g2::g.111080::m.111080	TRINITY_DN51817_c0_g2	2.73208	yes	up	0	yes	Gene.111080::TRINITY_DN51817_c0_g2::g.111080::m.111080	2.06727	yes	up	0.0429991	yes	GO:0030317;GO:0060294;GO:0007507;GO:0035082;GO:0120134;GO:0005858;GO:0005515;GO:0005874;GO:0005524;GO:0097729;GO:0003356;GO:0003777;GO:0120135;GO:0007368	flagellated sperm motility;cilium movement involved in cell motility;heart development;axoneme assembly;proximal portion of axoneme;axonemal dynein complex;protein binding;microtubule;ATP binding;9+2 motile cilium;regulation of cilium beat frequency;microtubule motor activity;distal portion of axoneme;determination of left/right symmetry	biological_process;biological_process;biological_process;biological_process;cellular_component;cellular_component;molecular_function;cellular_component;molecular_function;cellular_component;biological_process;molecular_function;cellular_component;biological_process	ko05016	Huntington disease	Human Diseases
TRINITY_DN47121_c0_g4 : TRINITY_DN47121_c0_g4 : Gene.81543::TRINITY_DN47121_c0_g4::g.81543::m.81543	TRINITY_DN47121_c0_g4	3.97237	yes	up	0	yes	Gene.81543::TRINITY_DN47121_c0_g4::g.81543::m.81543	0.71548	yes	down	0.0245561	yes	GO:0043198;GO:0006606;GO:1902946;GO:1904593;GO:0040036;GO:1903842;GO:0005765;GO:0043204;GO:0007339;GO:0003723;GO:0044183;GO:0002199;GO:0008021;GO:0045862;GO:0009986;GO:0031647;GO:0005759;GO:0005882;GO:0055131;GO:0005524;GO:0044829;GO:0098690;GO:0051082;GO:0000974;GO:0046686;GO:0042470;GO:0046034;GO:0008134;GO:0045892;GO:0030674;GO:0048260;GO:1990124;GO:0005874;GO:0031072;GO:0045121;GO:0097214;GO:…	dendritic shaft;protein import into nucleus;protein localization to early endosome;prostaglandin binding;regulation of fibroblast growth factor receptor signaling pathway;response to arsenite ion;lysosomal membrane;perikaryon;binding of sperm to zona pellucida;RNA binding;protein folding chaperone;zona pellucida receptor complex;synaptic vesicle;positive regulation of proteolysis;cell surface;reg…	cellular_component;biological_process;biological_process;molecular_function;biological_process;biological_process;cellular_component;cellular_component;biological_process;molecular_function;molecular_function;cellular_component;cellular_component;biological_process;cellular_component;biological_process;cellular_component;cellular_component;molecular_function;molecular_function;biological_process;…	ko04141;ko04213;ko03040;ko05134;ko05162;ko04010;ko04915;ko05145;ko04144;ko04612	Protein processing in endoplasmic reticulum;Longevity regulating pathway - multiple species;Spliceosome;Legionellosis;Measles;MAPK signaling pathway;Estrogen signaling pathway;Toxoplasmosis;Endocytosis;Antigen processing and presentation	Genetic Information Processing;Organismal Systems;Genetic Information Processing;Human Diseases;Human Diseases;Environmental Information Processing;Organismal Systems;Human Diseases;Cellular Processes;Organismal Systems
TRINITY_DN42221_c0_g4 : TRINITY_DN42221_c0_g4 : Gene.51569::TRINITY_DN42221_c0_g4::g.51569::m.51569	TRINITY_DN42221_c0_g4	4.16986	yes	up	0.01	yes	Gene.51569::TRINITY_DN42221_c0_g4::g.51569::m.51569	0.499475	yes	down	0.00225214	yes	GO:0005829;GO:0045244;GO:0005618;GO:0004776;GO:0009142;GO:0048037;GO:0019643;GO:0046982;GO:0006144;GO:0019003;GO:0042566;GO:0004775;GO:0016020;GO:0004550;GO:0006104;GO:0006105;GO:0006206;GO:0006165	cytosol;succinate-CoA ligase complex (GDP-forming);cell wall;succinate-CoA ligase (GDP-forming) activity;nucleoside triphosphate biosynthetic process;cofactor binding;reductive tricarboxylic acid cycle;protein heterodimerization activity;purine nucleobase metabolic process;GDP binding;hydrogenosome;succinate-CoA ligase (ADP-forming) activity;membrane;nucleoside diphosphate kinase activity;succiny…	cellular_component;cellular_component;cellular_component;molecular_function;biological_process;molecular_function;biological_process;molecular_function;biological_process;molecular_function;cellular_component;molecular_function;cellular_component;molecular_function;biological_process;biological_process;biological_process;biological_process	ko00020;ko01120;ko01100;ko00640;ko01200;ko01110;ko01130	Citrate cycle (TCA cycle);Microbial metabolism in diverse environments;Metabolic pathways;Propanoate metabolism;Carbon metabolism;Biosynthesis of secondary metabolites;Biosynthesis of antibiotics	Metabolism;Metabolism;Metabolism;Metabolism;Metabolism;Metabolism;Metabolism
TRINITY_DN40637_c0_g5 : TRINITY_DN40637_c0_g5 : Gene.42088::TRINITY_DN40637_c0_g5::g.42088::m.42088	TRINITY_DN40637_c0_g5	0.0230355	yes	down	0	yes	Gene.42088::TRINITY_DN40637_c0_g5::g.42088::m.42088	6.66393	yes	up	0.00441462	yes	GO:0051539;GO:0006097;GO:0006417;GO:0046686;GO:0051538;GO:0005794;GO:0050892;GO:0006879;GO:0009507;GO:0090351;GO:0008198;GO:0006979;GO:0005783;GO:0006102;GO:0005829;GO:0006101;GO:0010040;GO:0030350;GO:0005515;GO:0005739;GO:0019643;GO:0005886;GO:0003994;GO:0009737	4 iron, 4 sulfur cluster binding;glyoxylate cycle;regulation of translation;response to cadmium ion;3 iron, 4 sulfur cluster binding;Golgi apparatus;intestinal absorption;cellular iron ion homeostasis;chloroplast;seedling development;ferrous iron binding;response to oxidative stress;endoplasmic reticulum;isocitrate metabolic process;cytosol;citrate metabolic process;response to iron(II) ion;iron-…	molecular_function;biological_process;biological_process;biological_process;molecular_function;cellular_component;biological_process;biological_process;cellular_component;biological_process;molecular_function;biological_process;cellular_component;biological_process;cellular_component;biological_process;biological_process;molecular_function;molecular_function;cellular_component;biological_process;…	ko00020;ko01100;ko00630;ko01230;ko01120;ko00720;ko01130;ko01210;ko01110;ko01200	Citrate cycle (TCA cycle);Metabolic pathways;Glyoxylate and dicarboxylate metabolism;Biosynthesis of amino acids;Microbial metabolism in diverse environments;Carbon fixation pathways in prokaryotes;Biosynthesis of antibiotics;2-Oxocarboxylic acid metabolism;Biosynthesis of secondary metabolites;Carbon metabolism	Metabolism;Metabolism;Metabolism;Metabolism;Metabolism;Metabolism;Metabolism;Metabolism;Metabolism;Metabolism
TRINITY_DN42334_c0_g5 : TRINITY_DN42334_c0_g5 : Gene.52173::TRINITY_DN42334_c0_g5::g.52173::m.52173	TRINITY_DN42334_c0_g5	0.111105	yes	down	0	yes	Gene.52173::TRINITY_DN42334_c0_g5::g.52173::m.52173	0.14732	yes	down	0.00418492	yes	.	.	.	.	.	.
TRINITY_DN45143_c1_g1 : TRINITY_DN45143_c1_g1 : Gene.69268::TRINITY_DN45143_c1_g1::g.69268::m.69268	TRINITY_DN45143_c1_g1	0.279322	yes	down	0	yes	Gene.69268::TRINITY_DN45143_c1_g1::g.69268::m.69268	0.151113	yes	down	0.0147934	yes	GO:0008202;GO:0002138;GO:0005488;GO:0048513;GO:0005743;GO:0005789;GO:0033764;GO:0031667;GO:1901700;GO:0048545;GO:0017144	steroid metabolic process;retinoic acid biosynthetic process;binding;animal organ development;mitochondrial inner membrane;endoplasmic reticulum membrane;steroid dehydrogenase activity, acting on the CH-OH group of donors, NAD or NADP as acceptor;response to nutrient levels;response to oxygen-containing compound;response to steroid hormone;drug metabolic process	biological_process;biological_process;molecular_function;biological_process;cellular_component;cellular_component;molecular_function;biological_process;biological_process;biological_process;biological_process	ko00650;ko01100;ko00072	Butanoate metabolism;Metabolic pathways;Synthesis and degradation of ketone bodies	Metabolism;Metabolism;Metabolism
TRINITY_DN50030_c0_g1 : TRINITY_DN50030_c0_g1 : Gene.99612::TRINITY_DN50030_c0_g1::g.99612::m.99612	TRINITY_DN50030_c0_g1	0.408951	yes	down	0	yes	Gene.99612::TRINITY_DN50030_c0_g1::g.99612::m.99612	0.336042	yes	down	0.00123268	yes	GO:0048471;GO:0031965;GO:0008270;GO:1904908;GO:0097431;GO:0003950;GO:0000062;GO:2000060;GO:0090263;GO:0019899;GO:0005794;GO:0018107;GO:0018105;GO:0005886;GO:0000784;GO:0008289;GO:1990404;GO:0046907;GO:0045944;GO:0051973;GO:0009707;GO:0042393;GO:0005783;GO:0090364;GO:1904355;GO:0097110;GO:0010288;GO:0070198;GO:0070212;GO:0071702;GO:1904743;GO:0022607;GO:1904357;GO:0008363;GO:0000242;GO:0070213;GO:…	perinuclear region of cytoplasm;nuclear membrane;zinc ion binding;negative regulation of maintenance of mitotic sister chromatid cohesion, telomeric;mitotic spindle pole;NAD+ ADP-ribosyltransferase activity;fatty-acyl-CoA binding;positive regulation of ubiquitin-dependent protein catabolic process;positive regulation of canonical Wnt signaling pathway;enzyme binding;Golgi apparatus;peptidyl-threo…	cellular_component;cellular_component;molecular_function;biological_process;cellular_component;molecular_function;molecular_function;biological_process;biological_process;molecular_function;cellular_component;biological_process;biological_process;cellular_component;cellular_component;molecular_function;molecular_function;biological_process;biological_process;biological_process;cellular_component;…	.	.	.
TRINITY_DN44904_c0_g1 : TRINITY_DN44904_c0_g1 : Gene.67730::TRINITY_DN44904_c0_g1::g.67730::m.67730	TRINITY_DN44904_c0_g1	2.28153	yes	up	0	yes	Gene.67730::TRINITY_DN44904_c0_g1::g.67730::m.67730	1.87061	yes	up	0.00366973	yes	GO:0005525;GO:0003924;GO:0009723;GO:0005200;GO:0005874;GO:0090378;GO:0000278;GO:0005737;GO:0000226	GTP binding;GTPase activity;response to ethylene;structural constituent of cytoskeleton;microtubule;seed trichome elongation;mitotic cell cycle;cytoplasm;microtubule cytoskeleton organization	molecular_function;molecular_function;biological_process;molecular_function;cellular_component;biological_process;biological_process;cellular_component;biological_process	ko04145;ko05130;ko05016;ko04540	Phagosome;Pathogenic Escherichia coli infection;Huntington disease;Gap junction	Cellular Processes;Human Diseases;Human Diseases;Cellular Processes
TRINITY_DN41860_c0_g1 : TRINITY_DN41860_c0_g1 : Gene.49455::TRINITY_DN41860_c0_g1::g.49455::m.49455	TRINITY_DN41860_c0_g1	0.438303	yes	down	0	yes	Gene.49455::TRINITY_DN41860_c0_g1::g.49455::m.49455	0.720104	yes	down	0.0244909	yes	.	.	.	.	.	.
TRINITY_DN42968_c0_g2 : TRINITY_DN42968_c0_g2 : Gene.56146::TRINITY_DN42968_c0_g2::g.56146::m.56146	TRINITY_DN42968_c0_g2	0.381565	yes	down	0	yes	Gene.56146::TRINITY_DN42968_c0_g2::g.56146::m.56146	0.661917	yes	down	0.0402861	yes	GO:0009522;GO:0010218;GO:0009642;GO:0010196;GO:0009765;GO:0010207;GO:0010287;GO:0019904;GO:0010114;GO:0009517;GO:0009637;GO:0009783	photosystem I;response to far red light;response to light intensity;nonphotochemical quenching;photosynthesis, light harvesting;photosystem II assembly;plastoglobule;protein domain specific binding;response to red light;PSII associated light-harvesting complex II;response to blue light;photosystem II antenna complex	cellular_component;biological_process;biological_process;biological_process;biological_process;biological_process;cellular_component;molecular_function;biological_process;cellular_component;biological_process;cellular_component	ko00196;ko01100	Photosynthesis - antenna proteins;Metabolic pathways	Metabolism;Metabolism
TRINITY_DN14068_c0_g1 : TRINITY_DN14068_c0_g1 : Gene.494::TRINITY_DN14068_c0_g1::g.494::m.494	TRINITY_DN14068_c0_g1	0.0117597	yes	down	0	yes	Gene.494::TRINITY_DN14068_c0_g1::g.494::m.494	0.509395	yes	down	0.0392413	yes	GO:0050661;GO:0055114;GO:0006096;GO:0004365;GO:0006094;GO:0051287;GO:0005829	NADP binding;oxidation-reduction process;glycolytic process;glyceraldehyde-3-phosphate dehydrogenase (NAD+) (phosphorylating) activity;gluconeogenesis;NAD binding;cytosol	molecular_function;biological_process;biological_process;molecular_function;biological_process;molecular_function;cellular_component	ko01120;ko05132;ko04066;ko01110;ko01130;ko01200;ko05010;ko05130;ko00710;ko00010;ko01100;ko01230	Microbial metabolism in diverse environments;Salmonella infection;HIF-1 signaling pathway;Biosynthesis of secondary metabolites;Biosynthesis of antibiotics;Carbon metabolism;Alzheimer disease;Pathogenic Escherichia coli infection;Carbon fixation in photosynthetic organisms;Glycolysis / Gluconeogenesis;Metabolic pathways;Biosynthesis of amino acids	Metabolism;Human Diseases;Environmental Information Processing;Metabolism;Metabolism;Metabolism;Human Diseases;Human Diseases;Metabolism;Metabolism;Metabolism;Metabolism
TRINITY_DN46506_c1_g6 : TRINITY_DN46506_c1_g6 : Gene.77742::TRINITY_DN46506_c1_g6::g.77742::m.77742	TRINITY_DN46506_c1_g6	0.400535	yes	down	0	yes	Gene.77742::TRINITY_DN46506_c1_g6::g.77742::m.77742	0.68965	yes	down	0.0422372	yes	GO:0010270;GO:0010008;GO:0005384;GO:0006816;GO:0009706;GO:0015095;GO:0015693;GO:0071421;GO:0009535;GO:0005794	photosystem II oxygen evolving complex assembly;endosome membrane;manganese ion transmembrane transporter activity;calcium ion transport;chloroplast inner membrane;magnesium ion transmembrane transporter activity;magnesium ion transport;manganese ion transmembrane transport;chloroplast thylakoid membrane;Golgi apparatus	biological_process;cellular_component;molecular_function;biological_process;cellular_component;molecular_function;biological_process;biological_process;cellular_component;cellular_component	.	.	.
TRINITY_DN44596_c0_g1 : TRINITY_DN44596_c0_g1 : Gene.65840::TRINITY_DN44596_c0_g1::g.65840::m.65840	TRINITY_DN44596_c0_g1	0.447513	yes	down	0.01	yes	Gene.65840::TRINITY_DN44596_c0_g1::g.65840::m.65840	1.27421	yes	up	8.64778e-05	yes	GO:0001651;GO:0051117;GO:0031167;GO:0005694;GO:1990259;GO:0004540;GO:0031428;GO:0015030;GO:0030515;GO:0001650;GO:0001094;GO:0000494;GO:0001835;GO:0001652;GO:0090501;GO:0030532;GO:1990258;GO:0008649;GO:0016592;GO:0048254;GO:0005829;GO:0051252;GO:0032040	dense fibrillar component;ATPase binding;rRNA methylation;chromosome;histone-glutamine methyltransferase activity;ribonuclease activity;box C/D snoRNP complex;Cajal body;snoRNA binding;fibrillar center;TFIID-class transcription factor complex binding;box C/D snoRNA 3'-end processing;blastocyst hatching;granular component;RNA phosphodiester bond hydrolysis;small nuclear ribonucleoprotein complex;h…	cellular_component;molecular_function;biological_process;cellular_component;molecular_function;molecular_function;cellular_component;cellular_component;molecular_function;cellular_component;molecular_function;biological_process;biological_process;cellular_component;biological_process;cellular_component;biological_process;molecular_function;cellular_component;biological_process;cellular_component;…	ko03008	Ribosome biogenesis in eukaryotes	Genetic Information Processing
TRINITY_DN44742_c0_g1 : TRINITY_DN44742_c0_g1 : Gene.66797::TRINITY_DN44742_c0_g1::g.66797::m.66797	TRINITY_DN44742_c0_g1	0.325335	yes	down	0	yes	Gene.66797::TRINITY_DN44742_c0_g1::g.66797::m.66797	1.23602	yes	up	0.0195193	yes	GO:0009570;GO:0016740;GO:0008153	chloroplast stroma;transferase activity;para-aminobenzoic acid biosynthetic process	cellular_component;molecular_function;biological_process	ko00790	Folate biosynthesis	Metabolism
TRINITY_DN48323_c0_g6 : TRINITY_DN48323_c0_g6 : Gene.89034::TRINITY_DN48323_c0_g6::g.89034::m.89034	TRINITY_DN48323_c0_g6	0.07966	yes	down	0	yes	Gene.89034::TRINITY_DN48323_c0_g6::g.89034::m.89034	0.332824	yes	down	0.0460185	yes	GO:0009637;GO:0009782;GO:0042803;GO:0031409;GO:0010114;GO:0080167;GO:0009768;GO:0009644;GO:0009645;GO:0010287;GO:0009535;GO:0009409;GO:0019904;GO:0009941;GO:0010218	response to blue light;photosystem I antenna complex;protein homodimerization activity;pigment binding;response to red light;response to karrikin;photosynthesis, light harvesting in photosystem I;response to high light intensity;response to low light intensity stimulus;plastoglobule;chloroplast thylakoid membrane;response to cold;protein domain specific binding;chloroplast envelope;response to fa…	biological_process;cellular_component;molecular_function;molecular_function;biological_process;biological_process;biological_process;biological_process;biological_process;cellular_component;cellular_component;biological_process;molecular_function;cellular_component;biological_process	ko00196;ko01100	Photosynthesis - antenna proteins;Metabolic pathways	Metabolism;Metabolism
TRINITY_DN50834_c1_g4 : TRINITY_DN50834_c1_g4 : Gene.104732::TRINITY_DN50834_c1_g4::g.104732::m.104732	TRINITY_DN50834_c1_g4	5.81589	yes	up	0	yes	Gene.104732::TRINITY_DN50834_c1_g4::g.104732::m.104732	1.81094	yes	up	0.0271633	yes	GO:0005829;GO:0006096;GO:0006083;GO:0016036;GO:0015976;GO:0046686;GO:0004613;GO:0005730;GO:0006094;GO:0005524;GO:0006099;GO:0009817;GO:0004612	cytosol;glycolytic process;acetate metabolic process;cellular response to phosphate starvation;carbon utilization;response to cadmium ion;phosphoenolpyruvate carboxykinase (GTP) activity;nucleolus;gluconeogenesis;ATP binding;tricarboxylic acid cycle;defense response to fungus, incompatible interaction;phosphoenolpyruvate carboxykinase (ATP) activity	cellular_component;biological_process;biological_process;biological_process;biological_process;biological_process;molecular_function;cellular_component;biological_process;molecular_function;biological_process;biological_process;molecular_function	ko00020;ko01100;ko00710;ko00010;ko01120;ko00620;ko01200;ko01110;ko01130	Citrate cycle (TCA cycle);Metabolic pathways;Carbon fixation in photosynthetic organisms;Glycolysis / Gluconeogenesis;Microbial metabolism in diverse environments;Pyruvate metabolism;Carbon metabolism;Biosynthesis of secondary metabolites;Biosynthesis of antibiotics	Metabolism;Metabolism;Metabolism;Metabolism;Metabolism;Metabolism;Metabolism;Metabolism;Metabolism
TRINITY_DN37184_c1_g1 : TRINITY_DN37184_c1_g1 : Gene.21700::TRINITY_DN37184_c1_g1::g.21700::m.21700	TRINITY_DN37184_c1_g1	0.378929	yes	down	0	yes	Gene.21700::TRINITY_DN37184_c1_g1::g.21700::m.21700	1.31758	yes	up	0.0113053	yes	GO:0003723;GO:0044424;GO:0007275;GO:0043227	RNA binding;intracellular part;multicellular organism development;membrane-bounded organelle	molecular_function;cellular_component;biological_process;cellular_component	.	.	.
TRINITY_DN46983_c1_g1 : TRINITY_DN46983_c1_g1 : Gene.80620::TRINITY_DN46983_c1_g1::g.80620::m.80620	TRINITY_DN46983_c1_g1	0.397768	yes	down	0	yes	Gene.80620::TRINITY_DN46983_c1_g1::g.80620::m.80620	0.830338	yes	down	0.00487122	yes	GO:0006734;GO:0009098;GO:0051287;GO:0006102;GO:0005759;GO:0009099;GO:0009097;GO:0000287;GO:0005524;GO:0004449;GO:0006099;GO:0009507;GO:0005975;GO:0006103;GO:0003862;GO:0008270	NADH metabolic process;leucine biosynthetic process;NAD binding;isocitrate metabolic process;mitochondrial matrix;valine biosynthetic process;isoleucine biosynthetic process;magnesium ion binding;ATP binding;isocitrate dehydrogenase (NAD+) activity;tricarboxylic acid cycle;chloroplast;carbohydrate metabolic process;2-oxoglutarate metabolic process;3-isopropylmalate dehydrogenase activity;zinc ion…	biological_process;biological_process;molecular_function;biological_process;cellular_component;biological_process;biological_process;molecular_function;molecular_function;molecular_function;biological_process;cellular_component;biological_process;biological_process;molecular_function;molecular_function	ko00020;ko01100;ko01230;ko01120;ko01110;ko01210;ko01130;ko01200	Citrate cycle (TCA cycle);Metabolic pathways;Biosynthesis of amino acids;Microbial metabolism in diverse environments;Biosynthesis of secondary metabolites;2-Oxocarboxylic acid metabolism;Biosynthesis of antibiotics;Carbon metabolism	Metabolism;Metabolism;Metabolism;Metabolism;Metabolism;Metabolism;Metabolism;Metabolism
TRINITY_DN39547_c0_g1 : TRINITY_DN39547_c0_g1 : Gene.35668::TRINITY_DN39547_c0_g1::g.35668::m.35668	TRINITY_DN39547_c0_g1	3.94493	yes	up	0	yes	Gene.35668::TRINITY_DN39547_c0_g1::g.35668::m.35668	3.60519	yes	up	0.0462169	yes	GO:0016998;GO:0005576;GO:0004568;GO:0002213;GO:0006032;GO:0005488	cell wall macromolecule catabolic process;extracellular region;chitinase activity;defense response to insect;chitin catabolic process;binding	biological_process;cellular_component;molecular_function;biological_process;biological_process;molecular_function	.	.	.
TRINITY_DN40951_c1_g2 : TRINITY_DN40951_c1_g2 : Gene.43981::TRINITY_DN40951_c1_g2::g.43981::m.43981	TRINITY_DN40951_c1_g2	0.456916	yes	down	0	yes	Gene.43981::TRINITY_DN40951_c1_g2::g.43981::m.43981	1.20548	yes	up	0.018906	yes	.	.	.	.	.	.
TRINITY_DN38091_c0_g4 : TRINITY_DN38091_c0_g4 : Gene.26843::TRINITY_DN38091_c0_g4::g.26843::m.26843	TRINITY_DN38091_c0_g4	3.81055	yes	up	0.01	yes	Gene.26843::TRINITY_DN38091_c0_g4::g.26843::m.26843	0.611394	yes	down	0.0322924	yes	GO:0008540;GO:0000165;GO:0055085;GO:0045899;GO:0061418;GO:1902036;GO:0017025;GO:0002223;GO:0010972;GO:0002479;GO:0000932;GO:0016579;GO:0050852;GO:0000209;GO:0043312;GO:0005829;GO:0060071;GO:0043197;GO:0005654;GO:0038095;GO:0031146;GO:0034774;GO:0090090;GO:0005576;GO:0090263;GO:0038061;GO:0006521;GO:1904813;GO:0005524;GO:0043687;GO:0031145;GO:0036402;GO:0033209;GO:0005886;GO:0070498;GO:0043488;GO:…	proteasome regulatory particle, base subcomplex;MAPK cascade;transmembrane transport;positive regulation of RNA polymerase II transcriptional preinitiation complex assembly;regulation of transcription from RNA polymerase II promoter in response to hypoxia;regulation of hematopoietic stem cell differentiation;TBP-class protein binding;stimulatory C-type lectin receptor signaling pathway;negative r…	cellular_component;biological_process;biological_process;biological_process;biological_process;biological_process;molecular_function;biological_process;biological_process;biological_process;cellular_component;biological_process;biological_process;biological_process;biological_process;cellular_component;biological_process;cellular_component;cellular_component;biological_process;biological_process;…	ko05169;ko03050	Epstein-Barr virus infection;Proteasome	Human Diseases;Genetic Information Processing
TRINITY_DN41500_c1_g3 : TRINITY_DN41500_c1_g3 : Gene.47303::TRINITY_DN41500_c1_g3::g.47303::m.47303	TRINITY_DN41500_c1_g3	0.479632	yes	down	0.01	yes	Gene.47303::TRINITY_DN41500_c1_g3::g.47303::m.47303	0.660478	yes	down	0.00111984	yes	GO:0045036;GO:0003924;GO:0004888;GO:0005525;GO:0042803;GO:0007165;GO:0009707;GO:0071806	protein targeting to chloroplast;GTPase activity;transmembrane signaling receptor activity;GTP binding;protein homodimerization activity;signal transduction;chloroplast outer membrane;protein transmembrane transport	biological_process;molecular_function;molecular_function;molecular_function;molecular_function;biological_process;cellular_component;biological_process	.	.	.

## Sheet: B07 vs. W07
# Correlation	mRNA_Information						protein_Information						GO			KEGG
# mRNA : Gene : Protein	mRNA	FC(B0_7/W0_7)	Sig_FC	Regulation	FDR	Sig_FDR	Description	FC(B0_7/W0_7)	Sig_FC	Regulation	P value	Sig_P value	GO_list	GO_term	GO_class	KEGG_list	KEGG_term	KEGG_class
TRINITY_DN39472_c0_g3 : TRINITY_DN39472_c0_g3 : Gene.35212::TRINITY_DN39472_c0_g3::g.35212::m.35212	TRINITY_DN39472_c0_g3	2.28153	yes	up	0.01	yes	Gene.35212::TRINITY_DN39472_c0_g3::g.35212::m.35212	0.614793	yes	down	0.0418043	yes	.	.	.	.	.	.
TRINITY_DN42657_c0_g6 : TRINITY_DN42657_c0_g6 : Gene.54258::TRINITY_DN42657_c0_g6::g.54258::m.54258	TRINITY_DN42657_c0_g6	3.24901	yes	up	0	yes	Gene.54258::TRINITY_DN42657_c0_g6::g.54258::m.54258	0.752229	yes	down	0.0363289	yes	.	.	.	.	.	.
TRINITY_DN48119_c0_g1 : TRINITY_DN48119_c0_g1 : Gene.87683::TRINITY_DN48119_c0_g1::g.87683::m.87683	TRINITY_DN48119_c0_g1	23.7524	yes	up	0	yes	Gene.87683::TRINITY_DN48119_c0_g1::g.87683::m.87683	0.355075	yes	down	0.000968556	yes	GO:1990315;GO:0016241;GO:0061621;GO:0005829;GO:0009277;GO:0097452;GO:0015630;GO:0032874;GO:0035606;GO:0052501;GO:0006094;GO:0010951;GO:0000226;GO:1990904;GO:0045298;GO:0061844;GO:0050832;GO:0071346;GO:0035605;GO:0097718;GO:0050715;GO:0051287;GO:0051402;GO:0140299;GO:0051873;GO:0005886;GO:0019828;GO:0050821;GO:0042802;GO:0017148;GO:0005811;GO:0004365;GO:0048471;GO:0070994;GO:0050661;GO:0008017;GO:…	Mcs4 RR-MAPKKK complex;regulation of macroautophagy;canonical glycolysis;cytosol;fungal-type cell wall;GAIT complex;microtubule cytoskeleton;positive regulation of stress-activated MAPK cascade;peptidyl-cysteine S-trans-nitrosylation;positive regulation by organism of apoptotic process in other organism involved in symbiotic interaction;gluconeogenesis;negative regulation of endopeptidase activit…	cellular_component;biological_process;biological_process;cellular_component;cellular_component;cellular_component;cellular_component;biological_process;biological_process;biological_process;biological_process;biological_process;biological_process;cellular_component;cellular_component;biological_process;biological_process;biological_process;molecular_function;molecular_function;biological_process;…	ko05130;ko05010;ko01230;ko00710;ko00010;ko01100;ko05132;ko04066;ko01120;ko01130;ko01110;ko01200	Pathogenic Escherichia coli infection;Alzheimer disease;Biosynthesis of amino acids;Carbon fixation in photosynthetic organisms;Glycolysis / Gluconeogenesis;Metabolic pathways;Salmonella infection;HIF-1 signaling pathway;Microbial metabolism in diverse environments;Biosynthesis of antibiotics;Biosynthesis of secondary metabolites;Carbon metabolism	Human Diseases;Human Diseases;Metabolism;Metabolism;Metabolism;Metabolism;Human Diseases;Environmental Information Processing;Metabolism;Metabolism;Metabolism;Metabolism
TRINITY_DN36790_c0_g4 : TRINITY_DN36790_c0_g4 : Gene.19477::TRINITY_DN36790_c0_g4::g.19477::m.19477	TRINITY_DN36790_c0_g4	0.00150085	yes	down	0	yes	Gene.19477::TRINITY_DN36790_c0_g4::g.19477::m.19477	1.91959	yes	up	0.0020927	yes	GO:0043066;GO:0045471;GO:0030049;GO:0030240;GO:0031674;GO:0010628;GO:0090131;GO:0016887;GO:0042643;GO:0060048;GO:0055008;GO:0030175;GO:0044297;GO:0055003;GO:0005829;GO:0016459;GO:0030027;GO:0098978;GO:0017022;GO:0005524	negative regulation of apoptotic process;response to ethanol;muscle filament sliding;skeletal muscle thin filament assembly;I band;positive regulation of gene expression;mesenchyme migration;ATPase activity;actomyosin, actin portion;cardiac muscle contraction;cardiac muscle tissue morphogenesis;filopodium;cell body;cardiac myofibril assembly;cytosol;myosin complex;lamellipodium;glutamatergic syna…	biological_process;biological_process;biological_process;biological_process;cellular_component;biological_process;biological_process;molecular_function;cellular_component;biological_process;biological_process;cellular_component;cellular_component;biological_process;cellular_component;cellular_component;cellular_component;cellular_component;molecular_function;molecular_function	ko05410;ko05414;ko04260;ko04261	Hypertrophic cardiomyopathy (HCM);Dilated cardiomyopathy (DCM);Cardiac muscle contraction;Adrenergic signaling in cardiomyocytes	Human Diseases;Human Diseases;Organismal Systems;Organismal Systems
TRINITY_DN52675_c0_g1 : TRINITY_DN52675_c0_g1 : Gene.116370::TRINITY_DN52675_c0_g1::g.116370::m.116370	TRINITY_DN52675_c0_g1	4.11246	yes	up	0	yes	Gene.116370::TRINITY_DN52675_c0_g1::g.116370::m.116370	0.613178	yes	down	0.0455339	yes	.	.	.	.	.	.
TRINITY_DN12377_c0_g1 : TRINITY_DN12377_c0_g1 : Gene.305::TRINITY_DN12377_c0_g1::g.305::m.305	TRINITY_DN12377_c0_g1	0.072293	yes	down	0	yes	Gene.305::TRINITY_DN12377_c0_g1::g.305::m.305	0.546032	yes	down	0.00850769	yes	.	.	.	.	.	.
TRINITY_DN48936_c0_g1 : TRINITY_DN48936_c0_g1 : Gene.92809::TRINITY_DN48936_c0_g1::g.92809::m.92809	TRINITY_DN48936_c0_g1	0.496546	yes	down	0	yes	Gene.92809::TRINITY_DN48936_c0_g1::g.92809::m.92809	0.47464	yes	down	0.00734608	yes	.	.	.	.	.	.
TRINITY_DN40362_c0_g5 : TRINITY_DN40362_c0_g5 : Gene.40454::TRINITY_DN40362_c0_g5::g.40454::m.40454	TRINITY_DN40362_c0_g5	31.5594	yes	up	0	yes	Gene.40454::TRINITY_DN40362_c0_g5::g.40454::m.40454	0.721517	yes	down	0.0137882	yes	.	.	.	.	.	.
TRINITY_DN49883_c0_g2 : TRINITY_DN49883_c0_g2 : Gene.98721::TRINITY_DN49883_c0_g2::g.98721::m.98721	TRINITY_DN49883_c0_g2	0.460094	yes	down	0	yes	Gene.98721::TRINITY_DN49883_c0_g2::g.98721::m.98721	0.57811	yes	down	0.0194456	yes	GO:0090410;GO:0005739;GO:0005634;GO:0006633;GO:0031957;GO:0090409;GO:0006637;GO:0005829	malonate catabolic process;mitochondrion;nucleus;fatty acid biosynthetic process;very long-chain fatty acid-CoA ligase activity;malonyl-CoA synthetase activity;acyl-CoA metabolic process;cytosol	biological_process;cellular_component;cellular_component;biological_process;molecular_function;molecular_function;biological_process;cellular_component	ko01100;ko00061;ko00280;ko01212	Metabolic pathways;Fatty acid biosynthesis;Valine, leucine and isoleucine degradation;Fatty acid metabolism	Metabolism;Metabolism;Metabolism;Metabolism
TRINITY_DN50204_c1_g3 : TRINITY_DN50204_c1_g3 : Gene.100658::TRINITY_DN50204_c1_g3::g.100658::m.100658	TRINITY_DN50204_c1_g3	10.1261	yes	up	0	yes	Gene.100658::TRINITY_DN50204_c1_g3::g.100658::m.100658	3.53764	yes	up	0.0431964	yes	GO:0005524;GO:0015629;GO:0005737	ATP binding;actin cytoskeleton;cytoplasm	molecular_function;cellular_component;cellular_component	.	.	.
TRINITY_DN39462_c0_g3 : TRINITY_DN39462_c0_g3 : Gene.35152::TRINITY_DN39462_c0_g3::g.35152::m.35152	TRINITY_DN39462_c0_g3	5.16941	yes	up	0	yes	Gene.35152::TRINITY_DN39462_c0_g3::g.35152::m.35152	3.46322	yes	up	0.0287597	yes	.	.	.	.	.	.
TRINITY_DN51044_c0_g1 : TRINITY_DN51044_c0_g1 : Gene.106076::TRINITY_DN51044_c0_g1::g.106076::m.106076	TRINITY_DN51044_c0_g1	3.18215	yes	up	0	yes	Gene.106076::TRINITY_DN51044_c0_g1::g.106076::m.106076	1.30919	yes	up	0.0342171	yes	.	.	.	.	.	.
TRINITY_DN3710_c0_g1 : TRINITY_DN3710_c0_g1 : Gene.21317::TRINITY_DN3710_c0_g1::g.21317::m.21317	TRINITY_DN3710_c0_g1	3.605	yes	up	0.01	yes	Gene.21317::TRINITY_DN3710_c0_g1::g.21317::m.21317	0.551506	yes	down	0.0142268	yes	GO:0005667;GO:0010043;GO:0031145;GO:0030017;GO:0050727;GO:0050852;GO:0005774;GO:0005829;GO:0042788;GO:0000209;GO:0043488;GO:0060071;GO:0005654;GO:0000165;GO:0016363;GO:0051092;GO:0031146;GO:0038095;GO:0019773;GO:0010972;GO:0003723;GO:0004175;GO:0090263;GO:0002479;GO:0090090;GO:0051059;GO:0002223;GO:0010499;GO:0035639;GO:0007519;GO:0000932	transcription factor complex;response to zinc ion;anaphase-promoting complex-dependent catabolic process;sarcomere;regulation of inflammatory response;T cell receptor signaling pathway;vacuolar membrane;cytosol;polysomal ribosome;protein polyubiquitination;regulation of mRNA stability;Wnt signaling pathway, planar cell polarity pathway;nucleoplasm;MAPK cascade;nuclear matrix;positive regulation o…	cellular_component;biological_process;biological_process;cellular_component;biological_process;biological_process;cellular_component;cellular_component;cellular_component;biological_process;biological_process;biological_process;cellular_component;biological_process;cellular_component;biological_process;biological_process;biological_process;cellular_component;biological_process;molecular_function;…	ko03050	Proteasome	Genetic Information Processing
TRINITY_DN47121_c0_g4 : TRINITY_DN47121_c0_g4 : Gene.81543::TRINITY_DN47121_c0_g4::g.81543::m.81543	TRINITY_DN47121_c0_g4	23.9176	yes	up	0	yes	Gene.81543::TRINITY_DN47121_c0_g4::g.81543::m.81543	0.491732	yes	down	0.0132679	yes	GO:0040036;GO:1904593;GO:1903842;GO:0005765;GO:0043198;GO:0006606;GO:1902946;GO:0044183;GO:0008021;GO:0002199;GO:0043204;GO:0007339;GO:0003723;GO:0005882;GO:0005524;GO:0055131;GO:0051082;GO:0098690;GO:0044829;GO:0009986;GO:0045862;GO:0031647;GO:0005759;GO:0030674;GO:0048260;GO:0045121;GO:0097214;GO:0005874;GO:1990124;GO:0031072;GO:0051726;GO:0000974;GO:0046686;GO:0042470;GO:0008134;GO:0046034;GO:…	regulation of fibroblast growth factor receptor signaling pathway;prostaglandin binding;response to arsenite ion;lysosomal membrane;dendritic shaft;protein import into nucleus;protein localization to early endosome;protein folding chaperone;synaptic vesicle;zona pellucida receptor complex;perikaryon;binding of sperm to zona pellucida;RNA binding;intermediate filament;ATP binding;C3HC4-type RING f…	biological_process;molecular_function;biological_process;cellular_component;cellular_component;biological_process;biological_process;molecular_function;cellular_component;cellular_component;cellular_component;biological_process;molecular_function;cellular_component;molecular_function;molecular_function;molecular_function;cellular_component;biological_process;cellular_component;biological_process;…	ko04915;ko04010;ko05162;ko05134;ko03040;ko04141;ko04213;ko04612;ko04144;ko05145	Estrogen signaling pathway;MAPK signaling pathway;Measles;Legionellosis;Spliceosome;Protein processing in endoplasmic reticulum;Longevity regulating pathway - multiple species;Antigen processing and presentation;Endocytosis;Toxoplasmosis	Organismal Systems;Environmental Information Processing;Human Diseases;Human Diseases;Genetic Information Processing;Genetic Information Processing;Organismal Systems;Organismal Systems;Cellular Processes;Human Diseases
TRINITY_DN51847_c0_g1 : TRINITY_DN51847_c0_g1 : Gene.111280::TRINITY_DN51847_c0_g1::g.111280::m.111280	TRINITY_DN51847_c0_g1	12.996	yes	up	0	yes	Gene.111280::TRINITY_DN51847_c0_g1::g.111280::m.111280	0.337104	yes	down	0.00242141	yes	.	.	.	.	.	.
TRINITY_DN43656_c1_g2 : TRINITY_DN43656_c1_g2 : Gene.60266::TRINITY_DN43656_c1_g2::g.60266::m.60266	TRINITY_DN43656_c1_g2	24.761	yes	up	0	yes	Gene.60266::TRINITY_DN43656_c1_g2::g.60266::m.60266	0.661276	yes	down	0.00883674	yes	GO:0014069;GO:0031672;GO:0098556;GO:0022625;GO:0000049;GO:0006412;GO:0003735;GO:0003729;GO:0005730;GO:0042254;GO:1990932	postsynaptic density;A band;cytoplasmic side of rough endoplasmic reticulum membrane;cytosolic large ribosomal subunit;tRNA binding;translation;structural constituent of ribosome;mRNA binding;nucleolus;ribosome biogenesis;5.8S rRNA binding	cellular_component;cellular_component;cellular_component;cellular_component;molecular_function;biological_process;molecular_function;molecular_function;cellular_component;biological_process;molecular_function	ko03010	Ribosome	Genetic Information Processing
TRINITY_DN46172_c0_g2 : TRINITY_DN46172_c0_g2 : Gene.75679::TRINITY_DN46172_c0_g2::g.75679::m.75679	TRINITY_DN46172_c0_g2	51.9842	yes	up	0	yes	Gene.75679::TRINITY_DN46172_c0_g2::g.75679::m.75679	0.101789	yes	down	0.037571	yes	GO:0030018;GO:0030486;GO:0051393;GO:0048741;GO:0019863;GO:0005925;GO:0051219;GO:0030027;GO:0070685;GO:0005634;GO:0009267;GO:0012506;GO:0090637;GO:0048522;GO:0016328;GO:0030674;GO:0051764;GO:0031012;GO:0005178;GO:0005915;GO:0031143;GO:1990357;GO:0005523;GO:0019814;GO:0043197;GO:0047485;GO:0051270;GO:0090636;GO:0005829;GO:0005200;GO:0007165;GO:0017166;GO:0005923;GO:0006972;GO:0042981;GO:0048870;GO:…	Z disc;smooth muscle dense body;alpha-actinin binding;skeletal muscle fiber development;IgE binding;focal adhesion;phosphoprotein binding;lamellipodium;macropinocytic cup;nucleus;cellular response to starvation;vesicle membrane;inner dense plaque of desmosome;positive regulation of cellular process;lateral plasma membrane;protein binding, bridging;actin crosslink formation;extracellular matrix;in…	cellular_component;cellular_component;molecular_function;biological_process;molecular_function;cellular_component;molecular_function;cellular_component;cellular_component;cellular_component;biological_process;cellular_component;cellular_component;biological_process;cellular_component;molecular_function;biological_process;cellular_component;molecular_function;cellular_component;cellular_component;…	ko04530;ko04810;ko04510;ko05131;ko05203;ko05322;ko04520;ko04670;ko05146	Tight junction;Regulation of actin cytoskeleton;Focal adhesion;Shigellosis;Viral carcinogenesis;Systemic lupus erythematosus;Adherens junction;Leukocyte transendothelial migration;Amoebiasis	Cellular Processes;Cellular Processes;Cellular Processes;Human Diseases;Human Diseases;Human Diseases;Cellular Processes;Organismal Systems;Human Diseases
TRINITY_DN39547_c0_g1 : TRINITY_DN39547_c0_g1 : Gene.35668::TRINITY_DN39547_c0_g1::g.35668::m.35668	TRINITY_DN39547_c0_g1	21.4068	yes	up	0	yes	Gene.35668::TRINITY_DN39547_c0_g1::g.35668::m.35668	3.01601	yes	up	0.011086	yes	GO:0016998;GO:0005576;GO:0004568;GO:0005488;GO:0006032;GO:0002213	cell wall macromolecule catabolic process;extracellular region;chitinase activity;binding;chitin catabolic process;defense response to insect	biological_process;cellular_component;molecular_function;molecular_function;biological_process;biological_process	.	.	.
TRINITY_DN48800_c0_g8 : TRINITY_DN48800_c0_g8 : Gene.91934::TRINITY_DN48800_c0_g8::g.91934::m.91934	TRINITY_DN48800_c0_g8	2.60268	yes	up	0.01	yes	Gene.91934::TRINITY_DN48800_c0_g8::g.91934::m.91934	0.423148	yes	down	0.0127881	yes	.	.	.	.	.	.
TRINITY_DN52314_c1_g1 : TRINITY_DN52314_c1_g1 : Gene.114008::TRINITY_DN52314_c1_g1::g.114008::m.114008	TRINITY_DN52314_c1_g1	0.479632	yes	down	0	yes	Gene.114008::TRINITY_DN52314_c1_g1::g.114008::m.114008	0.620669	yes	down	0.00330208	yes	GO:0005506;GO:0019676;GO:0097054;GO:0005739;GO:0009570;GO:0050660;GO:0055114;GO:0006118;GO:0016040;GO:0048589;GO:0051538;GO:0019899;GO:0060359;GO:0036267;GO:0010181;GO:0046686;GO:0016041	iron ion binding;ammonia assimilation cycle;L-glutamate biosynthetic process;mitochondrion;chloroplast stroma;flavin adenine dinucleotide binding;oxidation-reduction process;obsolete electron transport;glutamate synthase (NADH) activity;developmental growth;3 iron, 4 sulfur cluster binding;enzyme binding;response to ammonium ion;invasive filamentous growth;FMN binding;response to cadmium ion;glut…	molecular_function;biological_process;biological_process;cellular_component;cellular_component;molecular_function;biological_process;biological_process;molecular_function;biological_process;molecular_function;molecular_function;biological_process;biological_process;molecular_function;biological_process;molecular_function	ko01120;ko00250;ko01100;ko00910;ko01230;ko01110;ko01130	Microbial metabolism in diverse environments;Alanine, aspartate and glutamate metabolism;Metabolic pathways;Nitrogen metabolism;Biosynthesis of amino acids;Biosynthesis of secondary metabolites;Biosynthesis of antibiotics	Metabolism;Metabolism;Metabolism;Metabolism;Metabolism;Metabolism;Metabolism
TRINITY_DN40129_c0_g1 : TRINITY_DN40129_c0_g1 : Gene.39106::TRINITY_DN40129_c0_g1::g.39106::m.39106	TRINITY_DN40129_c0_g1	7.21	yes	up	0	yes	Gene.39106::TRINITY_DN40129_c0_g1::g.39106::m.39106	0.276343	yes	down	0.00347682	yes	.	.	.	.	.	.
TRINITY_DN43846_c0_g1 : TRINITY_DN43846_c0_g1 : Gene.61405::TRINITY_DN43846_c0_g1::g.61405::m.61405	TRINITY_DN43846_c0_g1	8.45614	yes	up	0	yes	Gene.61405::TRINITY_DN43846_c0_g1::g.61405::m.61405	0.240831	yes	down	0.0421557	yes	.	.	.	.	.	.
TRINITY_DN35759_c0_g1 : TRINITY_DN35759_c0_g1 : Gene.14900::TRINITY_DN35759_c0_g1::g.14900::m.14900	TRINITY_DN35759_c0_g1	8.39773	yes	up	0	yes	Gene.14900::TRINITY_DN35759_c0_g1::g.14900::m.14900	5.59549	yes	up	0.0334952	yes	GO:0005488	binding	molecular_function	.	.	.
TRINITY_DN50192_c0_g1 : TRINITY_DN50192_c0_g1 : Gene.100600::TRINITY_DN50192_c0_g1::g.100600::m.100600	TRINITY_DN50192_c0_g1	2.63902	yes	up	0	yes	Gene.100600::TRINITY_DN50192_c0_g1::g.100600::m.100600	1.97535	yes	up	0.0044956	yes	GO:0033356;GO:0030244;GO:0046686;GO:0006011;GO:0042254;GO:0005576;GO:0016760;GO:0005985;GO:0009555;GO:0071555;GO:0005774;GO:0022626;GO:0009832;GO:0009506;GO:0052691;GO:0005982;GO:0005515;GO:0000138;GO:0005618;GO:0003735;GO:0019567;GO:0042788;GO:0006486	UDP-L-arabinose metabolic process;cellulose biosynthetic process;response to cadmium ion;UDP-glucose metabolic process;ribosome biogenesis;extracellular region;cellulose synthase (UDP-forming) activity;sucrose metabolic process;pollen development;cell wall organization;vacuolar membrane;cytosolic ribosome;plant-type cell wall biogenesis;plasmodesma;UDP-arabinopyranose mutase activity;starch metab…	biological_process;biological_process;biological_process;biological_process;biological_process;cellular_component;molecular_function;biological_process;biological_process;biological_process;cellular_component;cellular_component;biological_process;cellular_component;molecular_function;biological_process;molecular_function;cellular_component;cellular_component;molecular_function;biological_process;…	ko00520;ko01100	Amino sugar and nucleotide sugar metabolism;Metabolic pathways	Metabolism;Metabolism
TRINITY_DN46187_c0_g1 : TRINITY_DN46187_c0_g1 : Gene.75776::TRINITY_DN46187_c0_g1::g.75776::m.75776	TRINITY_DN46187_c0_g1	31.5594	yes	up	0	yes	Gene.75776::TRINITY_DN46187_c0_g1::g.75776::m.75776	0.746389	yes	down	0.0366946	yes	.	.	.	.	.	.
TRINITY_DN45971_c0_g1 : TRINITY_DN45971_c0_g1 : Gene.74457::TRINITY_DN45971_c0_g1::g.74457::m.74457	TRINITY_DN45971_c0_g1	5.73582	yes	up	0	yes	Gene.74457::TRINITY_DN45971_c0_g1::g.74457::m.74457	1.42771	yes	up	0.0322214	yes	.	.	.	.	.	.
TRINITY_DN37482_c0_g5 : TRINITY_DN37482_c0_g5 : Gene.23431::TRINITY_DN37482_c0_g5::g.23431::m.23431	TRINITY_DN37482_c0_g5	16.1113	yes	up	0	yes	Gene.23431::TRINITY_DN37482_c0_g5::g.23431::m.23431	0.734711	yes	down	0.0333155	yes	.	.	.	.	.	.
TRINITY_DN46456_c0_g1 : TRINITY_DN46456_c0_g1 : Gene.77413::TRINITY_DN46456_c0_g1::g.77413::m.77413	TRINITY_DN46456_c0_g1	27.8576	yes	up	0	yes	Gene.77413::TRINITY_DN46456_c0_g1::g.77413::m.77413	4.71704	yes	up	0.0142446	yes	.	.	.	.	.	.
TRINITY_DN45732_c0_g1 : TRINITY_DN45732_c0_g1 : Gene.72957::TRINITY_DN45732_c0_g1::g.72957::m.72957	TRINITY_DN45732_c0_g1	17.8766	yes	up	0	yes	Gene.72957::TRINITY_DN45732_c0_g1::g.72957::m.72957	2.35859	yes	up	0.0445133	yes	.	.	.	.	.	.
TRINITY_DN37626_c0_g1 : TRINITY_DN37626_c0_g1 : Gene.24229::TRINITY_DN37626_c0_g1::g.24229::m.24229	TRINITY_DN37626_c0_g1	0.406126	yes	down	0	yes	Gene.24229::TRINITY_DN37626_c0_g1::g.24229::m.24229	0.686021	yes	down	0.0101415	yes	GO:0010167;GO:0006790;GO:0009570;GO:0071704;GO:1901363;GO:0048046;GO:0048037;GO:0097159;GO:0016491	response to nitrate;sulfur compound metabolic process;chloroplast stroma;organic substance metabolic process;heterocyclic compound binding;apoplast;cofactor binding;organic cyclic compound binding;oxidoreductase activity	biological_process;biological_process;cellular_component;biological_process;molecular_function;cellular_component;molecular_function;molecular_function;molecular_function	ko01100;ko00910;ko01120	Metabolic pathways;Nitrogen metabolism;Microbial metabolism in diverse environments	Metabolism;Metabolism;Metabolism
TRINITY_DN51293_c0_g1 : TRINITY_DN51293_c0_g1 : Gene.107703::TRINITY_DN51293_c0_g1::g.107703::m.107703	TRINITY_DN51293_c0_g1	3.45815	yes	up	0	yes	Gene.107703::TRINITY_DN51293_c0_g1::g.107703::m.107703	1.82141	yes	up	0.000456151	yes	GO:0070076;GO:0140297;GO:2000179;GO:0051100;GO:0031056;GO:1901797;GO:0006598;GO:2000648;GO:0003677;GO:0031325;GO:0045892;GO:0016647;GO:0050769;GO:0065008;GO:0071478;GO:0010604;GO:0051130;GO:0032453;GO:2001021;GO:0051090;GO:0044093;GO:0044454;GO:0006357;GO:0051173;GO:0032991	histone lysine demethylation;DNA-binding transcription factor binding;positive regulation of neural precursor cell proliferation;negative regulation of binding;regulation of histone modification;negative regulation of signal transduction by p53 class mediator;polyamine catabolic process;positive regulation of stem cell proliferation;DNA binding;positive regulation of cellular metabolic process;ne…	biological_process;molecular_function;biological_process;biological_process;biological_process;biological_process;biological_process;biological_process;molecular_function;biological_process;biological_process;molecular_function;biological_process;biological_process;biological_process;biological_process;biological_process;molecular_function;biological_process;biological_process;biological_process;…	.	.	.
TRINITY_DN50128_c1_g2 : TRINITY_DN50128_c1_g2 : Gene.100183::TRINITY_DN50128_c1_g2::g.100183::m.100183	TRINITY_DN50128_c1_g2	0.466516	yes	down	0	yes	Gene.100183::TRINITY_DN50128_c1_g2::g.100183::m.100183	0.660623	yes	down	0.0241737	yes	.	.	.	.	.	.
TRINITY_DN35759_c0_g2 : TRINITY_DN35759_c0_g2 : Gene.14903::TRINITY_DN35759_c0_g2::g.14903::m.14903	TRINITY_DN35759_c0_g2	22.3159	yes	up	0	yes	Gene.14903::TRINITY_DN35759_c0_g2::g.14903::m.14903	4.86936	yes	up	0.0114677	yes	GO:0005488	binding	molecular_function	.	.	.
TRINITY_DN48440_c0_g1 : TRINITY_DN48440_c0_g1 : Gene.89728::TRINITY_DN48440_c0_g1::g.89728::m.89728	TRINITY_DN48440_c0_g1	8.63383	yes	up	0	yes	Gene.89728::TRINITY_DN48440_c0_g1::g.89728::m.89728	1.50261	yes	up	0.0118943	yes	.	.	.	.	.	.
TRINITY_DN51166_c0_g1 : TRINITY_DN51166_c0_g1 : Gene.106868::TRINITY_DN51166_c0_g1::g.106868::m.106868	TRINITY_DN51166_c0_g1	0.482968	yes	down	0	yes	Gene.106868::TRINITY_DN51166_c0_g1::g.106868::m.106868	0.524271	yes	down	0.0161873	yes	.	.	.	.	.	.
TRINITY_DN43917_c1_g7 : TRINITY_DN43917_c1_g7 : Gene.61862::TRINITY_DN43917_c1_g7::g.61862::m.61862	TRINITY_DN43917_c1_g7	25.6342	yes	up	0	yes	Gene.61862::TRINITY_DN43917_c1_g7::g.61862::m.61862	0.189298	yes	down	0.00905456	yes	GO:0061384;GO:0005667;GO:0003231;GO:0003713;GO:0043403;GO:0005634;GO:0022626;GO:0009506;GO:2000138;GO:0045941;GO:0010664;GO:0048742;GO:0005854;GO:0051451;GO:1901228;GO:0005794;GO:0017025;GO:1901227;GO:0048633;GO:0006412	heart trabecula morphogenesis;transcription factor complex;cardiac ventricle development;transcription coactivator activity;skeletal muscle tissue regeneration;nucleus;cytosolic ribosome;plasmodesma;positive regulation of cell proliferation involved in heart morphogenesis;positive regulation of transcription, DNA-templated;negative regulation of striated muscle cell apoptotic process;regulation o…	biological_process;cellular_component;biological_process;molecular_function;biological_process;cellular_component;cellular_component;cellular_component;biological_process;biological_process;biological_process;biological_process;cellular_component;biological_process;biological_process;cellular_component;molecular_function;biological_process;biological_process;biological_process	.	.	.
TRINITY_DN51366_c0_g1 : TRINITY_DN51366_c0_g1 : Gene.108153::TRINITY_DN51366_c0_g1::g.108153::m.108153	TRINITY_DN51366_c0_g1	2.02792	yes	up	0.01	yes	Gene.108153::TRINITY_DN51366_c0_g1::g.108153::m.108153	1.55234	yes	up	0.0250574	yes	.	.	.	.	.	.
TRINITY_DN45755_c0_g2 : TRINITY_DN45755_c0_g2 : Gene.73111::TRINITY_DN45755_c0_g2::g.73111::m.73111	TRINITY_DN45755_c0_g2	0.486327	yes	down	0	yes	Gene.73111::TRINITY_DN45755_c0_g2::g.73111::m.73111	0.817858	yes	down	0.0234002	yes	.	.	.	.	.	.
TRINITY_DN39518_c0_g4 : TRINITY_DN39518_c0_g4 : Gene.35478::TRINITY_DN39518_c0_g4::g.35478::m.35478	TRINITY_DN39518_c0_g4	2.11404	yes	up	0.03	yes	Gene.35478::TRINITY_DN39518_c0_g4::g.35478::m.35478	0.459624	yes	down	0.0312149	yes	GO:0031966;GO:0005488;GO:0044425	mitochondrial membrane;binding;membrane part	cellular_component;molecular_function;cellular_component	ko04260;ko01100;ko02020;ko05016;ko04714;ko05010;ko00190;ko05012;ko04932	Cardiac muscle contraction;Metabolic pathways;Two-component system;Huntington disease;Thermogenesis;Alzheimer disease;Oxidative phosphorylation;Parkinson disease;Non-alcoholic fatty liver disease (NAFLD)	Organismal Systems;Metabolism;Environmental Information Processing;Human Diseases;Organismal Systems;Human Diseases;Metabolism;Human Diseases;Human Diseases
TRINITY_DN41407_c0_g1 : TRINITY_DN41407_c0_g1 : Gene.46724::TRINITY_DN41407_c0_g1::g.46724::m.46724	TRINITY_DN41407_c0_g1	3.03143	yes	up	0	yes	Gene.46724::TRINITY_DN41407_c0_g1::g.46724::m.46724	2.58729	yes	up	0.0208962	yes	.	.	.	.	.	.
TRINITY_DN50764_c1_g1 : TRINITY_DN50764_c1_g1 : Gene.104252::TRINITY_DN50764_c1_g1::g.104252::m.104252	TRINITY_DN50764_c1_g1	0.450625	yes	down	0	yes	Gene.104252::TRINITY_DN50764_c1_g1::g.104252::m.104252	0.581382	yes	down	0.0105426	yes	GO:0015293;GO:0005886;GO:0008272;GO:0098656;GO:0006842;GO:0015142;GO:0015116;GO:0008324;GO:0015744;GO:0015556;GO:0006812	symporter activity;plasma membrane;sulfate transport;anion transmembrane transport;tricarboxylic acid transport;tricarboxylic acid transmembrane transporter activity;sulfate transmembrane transporter activity;cation transmembrane transporter activity;succinate transport;C4-dicarboxylate transmembrane transporter activity;cation transport	molecular_function;cellular_component;biological_process;biological_process;biological_process;molecular_function;molecular_function;molecular_function;biological_process;molecular_function;biological_process	.	.	.
TRINITY_DN47121_c0_g1 : TRINITY_DN47121_c0_g1 : Gene.81530::TRINITY_DN47121_c0_g1::g.81530::m.81530	TRINITY_DN47121_c0_g1	6.36429	yes	up	0	yes	Gene.81530::TRINITY_DN47121_c0_g1::g.81530::m.81530	0.318445	yes	down	0.0264252	yes	GO:0030968;GO:0042026;GO:0046686;GO:0046689;GO:0051787;GO:0030433;GO:0005794;GO:0031072;GO:0044183;GO:0034605;GO:0005730;GO:0005618;GO:0016592;GO:0005829;GO:0051085;GO:0005886;GO:0005788;GO:0005774;GO:0009506;GO:0034663;GO:0051082;GO:0042623;GO:0005524	endoplasmic reticulum unfolded protein response;protein refolding;response to cadmium ion;response to mercury ion;misfolded protein binding;ubiquitin-dependent ERAD pathway;Golgi apparatus;heat shock protein binding;protein folding chaperone;cellular response to heat;nucleolus;cell wall;mediator complex;cytosol;chaperone cofactor-dependent protein refolding;plasma membrane;endoplasmic reticulum l…	biological_process;biological_process;biological_process;biological_process;molecular_function;biological_process;cellular_component;molecular_function;molecular_function;biological_process;cellular_component;cellular_component;cellular_component;cellular_component;biological_process;cellular_component;cellular_component;cellular_component;cellular_component;cellular_component;molecular_function;…	ko03060;ko04918;ko05020;ko04141	Protein export;Thyroid hormone synthesis;Prion diseases;Protein processing in endoplasmic reticulum	Genetic Information Processing;Organismal Systems;Human Diseases;Genetic Information Processing
TRINITY_DN42273_c0_g6 : TRINITY_DN42273_c0_g6 : Gene.51842::TRINITY_DN42273_c0_g6::g.51842::m.51842	TRINITY_DN42273_c0_g6	16.5642	yes	up	0	yes	Gene.51842::TRINITY_DN42273_c0_g6::g.51842::m.51842	1.63001	yes	up	0.0116987	yes	.	.	.	.	.	.

## Sheet: B257 vs. B07
# Correlation	mRNA_Information						protein_Information						GO			KEGG
# mRNA : Gene : Protein	mRNA	FC(B25_7/B0_7)	Sig_FC	Regulation	FDR	Sig_FDR	Description	FC(B25_7/B0_7)	Sig_FC	Regulation	P value	Sig_P value	GO_list	GO_term	GO_class	KEGG_list	KEGG_term	KEGG_class
TRINITY_DN48119_c0_g1 : TRINITY_DN48119_c0_g1 : Gene.87683::TRINITY_DN48119_c0_g1::g.87683::m.87683	TRINITY_DN48119_c0_g1	0.0830429	yes	down	0	yes	Gene.87683::TRINITY_DN48119_c0_g1::g.87683::m.87683	1.87908	yes	up	0.007923	yes	GO:0061621;GO:0016241;GO:1990315;GO:0009277;GO:0005829;GO:0015630;GO:0097452;GO:0035606;GO:0032874;GO:0052501;GO:0006094;GO:0010951;GO:0000226;GO:1990904;GO:0045298;GO:0061844;GO:0050832;GO:0071346;GO:0035605;GO:0097718;GO:0050715;GO:0051402;GO:0051287;GO:0140299;GO:0051873;GO:0005886;GO:0050821;GO:0019828;GO:0042802;GO:0017148;GO:0005811;GO:0004365;GO:0048471;GO:0031965;GO:0070994;GO:0008017;GO:…	canonical glycolysis;regulation of macroautophagy;Mcs4 RR-MAPKKK complex;fungal-type cell wall;cytosol;microtubule cytoskeleton;GAIT complex;peptidyl-cysteine S-trans-nitrosylation;positive regulation of stress-activated MAPK cascade;positive regulation by organism of apoptotic process in other organism involved in symbiotic interaction;gluconeogenesis;negative regulation of endopeptidase activit…	biological_process;biological_process;cellular_component;cellular_component;cellular_component;cellular_component;cellular_component;biological_process;biological_process;biological_process;biological_process;biological_process;biological_process;cellular_component;cellular_component;biological_process;biological_process;biological_process;molecular_function;molecular_function;biological_process;…	ko01120;ko05132;ko04066;ko01110;ko01130;ko01200;ko05010;ko05130;ko00010;ko00710;ko01100;ko01230	Microbial metabolism in diverse environments;Salmonella infection;HIF-1 signaling pathway;Biosynthesis of secondary metabolites;Biosynthesis of antibiotics;Carbon metabolism;Alzheimer disease;Pathogenic Escherichia coli infection;Glycolysis / Gluconeogenesis;Carbon fixation in photosynthetic organisms;Metabolic pathways;Biosynthesis of amino acids	Metabolism;Human Diseases;Environmental Information Processing;Metabolism;Metabolism;Metabolism;Human Diseases;Human Diseases;Metabolism;Metabolism;Metabolism;Metabolism
TRINITY_DN43656_c1_g2 : TRINITY_DN43656_c1_g2 : Gene.60266::TRINITY_DN43656_c1_g2::g.60266::m.60266	TRINITY_DN43656_c1_g2	0.255253	yes	down	0	yes	Gene.60266::TRINITY_DN43656_c1_g2::g.60266::m.60266	1.44381	yes	up	0.0434114	yes	GO:0022625;GO:0000049;GO:0006412;GO:0005730;GO:0003729;GO:0003735;GO:0042254;GO:1990932;GO:0014069;GO:0031672;GO:0098556	cytosolic large ribosomal subunit;tRNA binding;translation;nucleolus;mRNA binding;structural constituent of ribosome;ribosome biogenesis;5.8S rRNA binding;postsynaptic density;A band;cytoplasmic side of rough endoplasmic reticulum membrane	cellular_component;molecular_function;biological_process;cellular_component;molecular_function;molecular_function;biological_process;molecular_function;cellular_component;cellular_component;cellular_component	ko03010	Ribosome	Genetic Information Processing
TRINITY_DN42647_c0_g1 : TRINITY_DN42647_c0_g1 : Gene.54185::TRINITY_DN42647_c0_g1::g.54185::m.54185	TRINITY_DN42647_c0_g1	0.316439	yes	down	0	yes	Gene.54185::TRINITY_DN42647_c0_g1::g.54185::m.54185	0.348572	yes	down	0.0179498	yes	GO:0031157;GO:0008233;GO:0045499;GO:0005576;GO:1903665;GO:0032991;GO:0090630;GO:0030435;GO:0050919;GO:0005096;GO:0072659	regulation of aggregate size involved in sorocarp development;peptidase activity;chemorepellent activity;extracellular region;negative regulation of asexual reproduction;protein-containing complex;activation of GTPase activity;sporulation resulting in formation of a cellular spore;negative chemotaxis;GTPase activator activity;protein localization to plasma membrane	biological_process;molecular_function;molecular_function;cellular_component;biological_process;cellular_component;biological_process;biological_process;biological_process;molecular_function;biological_process	.	.	.
TRINITY_DN47838_c0_g2 : TRINITY_DN47838_c0_g2 : Gene.85947::TRINITY_DN47838_c0_g2::g.85947::m.85947	TRINITY_DN47838_c0_g2	0.363493	yes	down	0.01	yes	Gene.85947::TRINITY_DN47838_c0_g2::g.85947::m.85947	0.281829	yes	down	0.0233517	yes	GO:0036393;GO:0042303;GO:0005886;GO:0004447;GO:0020037;GO:0009886;GO:0044421;GO:0006804;GO:0006955;GO:0005783;GO:0006979;GO:0030198;GO:0006570;GO:0042742;GO:0072593;GO:0050794;GO:0035220;GO:0042335;GO:0010033;GO:0070887	thiocyanate peroxidase activity;molting cycle;plasma membrane;iodide peroxidase activity;heme binding;post-embryonic animal morphogenesis;extracellular region part;obsolete peroxidase reaction;immune response;endoplasmic reticulum;response to oxidative stress;extracellular matrix organization;tyrosine metabolic process;defense response to bacterium;reactive oxygen species metabolic process;regula…	molecular_function;biological_process;cellular_component;molecular_function;molecular_function;biological_process;cellular_component;biological_process;biological_process;cellular_component;biological_process;biological_process;biological_process;biological_process;biological_process;biological_process;biological_process;biological_process;biological_process;biological_process	.	.	.
TRINITY_DN45732_c0_g1 : TRINITY_DN45732_c0_g1 : Gene.72957::TRINITY_DN45732_c0_g1::g.72957::m.72957	TRINITY_DN45732_c0_g1	0.289172	yes	down	0.01	yes	Gene.72957::TRINITY_DN45732_c0_g1::g.72957::m.72957	0.38365	yes	down	0.0336362	yes	.	.	.	.	.	.
TRINITY_DN35759_c0_g2 : TRINITY_DN35759_c0_g2 : Gene.14903::TRINITY_DN35759_c0_g2::g.14903::m.14903	TRINITY_DN35759_c0_g2	0.231647	yes	down	0.01	yes	Gene.14903::TRINITY_DN35759_c0_g2::g.14903::m.14903	0.413688	yes	down	0.032137	yes	GO:0005488	binding	molecular_function	.	.	.
TRINITY_DN43044_c0_g1 : TRINITY_DN43044_c0_g1 : Gene.56603::TRINITY_DN43044_c0_g1::g.56603::m.56603	TRINITY_DN43044_c0_g1	0.220676	yes	down	0	yes	Gene.56603::TRINITY_DN43044_c0_g1::g.56603::m.56603	1.51706	yes	up	0.00068681	yes	GO:0006879;GO:0007446;GO:0071456;GO:0000331;GO:0016324;GO:0044877;GO:0006119;GO:0005902;GO:0015992;GO:0000221;GO:0016197;GO:0005829;GO:0046961;GO:0007042;GO:1902600;GO:0035149;GO:0045335;GO:0036295;GO:0005524;GO:0005515	cellular iron ion homeostasis;imaginal disc growth;cellular response to hypoxia;contractile vacuole;apical plasma membrane;protein-containing complex binding;oxidative phosphorylation;microvillus;proton transmembrane transport;vacuolar proton-transporting V-type ATPase, V1 domain;endosomal transport;cytosol;proton-transporting ATPase activity, rotational mechanism;lysosomal lumen acidification;pr…	biological_process;biological_process;biological_process;cellular_component;cellular_component;molecular_function;biological_process;cellular_component;biological_process;cellular_component;biological_process;cellular_component;molecular_function;biological_process;biological_process;biological_process;cellular_component;biological_process;molecular_function;molecular_function	ko04145;ko04721;ko04966;ko05323;ko04150;ko00190;ko05110;ko05165;ko05120;ko01100	Phagosome;Synaptic vesicle cycle;Collecting duct acid secretion;Rheumatoid arthritis;mTOR signaling pathway;Oxidative phosphorylation;Vibrio cholerae infection;Human papillomavirus infection;Epithelial cell signaling in Helicobacter pylori infection;Metabolic pathways	Cellular Processes;Organismal Systems;Organismal Systems;Human Diseases;Environmental Information Processing;Metabolism;Human Diseases;Human Diseases;Human Diseases;Metabolism
TRINITY_DN41266_c0_g1 : TRINITY_DN41266_c0_g1 : Gene.45907::TRINITY_DN41266_c0_g1::g.45907::m.45907	TRINITY_DN41266_c0_g1	0.241484	yes	down	0	yes	Gene.45907::TRINITY_DN41266_c0_g1::g.45907::m.45907	0.186868	yes	down	0.024501	yes	GO:0000470;GO:0009506;GO:0005774;GO:1904401;GO:0003723;GO:0022625;GO:0005794;GO:0042788;GO:0003735	maturation of LSU-rRNA;plasmodesma;vacuolar membrane;cellular response to Thyroid stimulating hormone;RNA binding;cytosolic large ribosomal subunit;Golgi apparatus;polysomal ribosome;structural constituent of ribosome	biological_process;cellular_component;cellular_component;biological_process;molecular_function;cellular_component;cellular_component;cellular_component;molecular_function	ko03010	Ribosome	Genetic Information Processing
TRINITY_DN37463_c1_g3 : TRINITY_DN37463_c1_g3 : Gene.23297::TRINITY_DN37463_c1_g3::g.23297::m.23297	TRINITY_DN37463_c1_g3	0.231647	yes	down	0	yes	Gene.23297::TRINITY_DN37463_c1_g3::g.23297::m.23297	0.65892	yes	down	0.0385183	yes	GO:0004298;GO:0005654;GO:0019773;GO:0055085;GO:0004540;GO:0010972;GO:0006521;GO:0010499;GO:0043161;GO:0051252;GO:0050852;GO:0022626;GO:0043312;GO:0042788;GO:0045842;GO:0090501;GO:0060071	threonine-type endopeptidase activity;nucleoplasm;proteasome core complex, alpha-subunit complex;transmembrane transport;ribonuclease activity;negative regulation of G2/M transition of mitotic cell cycle;regulation of cellular amino acid metabolic process;proteasomal ubiquitin-independent protein catabolic process;proteasome-mediated ubiquitin-dependent protein catabolic process;regulation of RNA…	molecular_function;cellular_component;cellular_component;biological_process;molecular_function;biological_process;biological_process;biological_process;biological_process;biological_process;biological_process;cellular_component;biological_process;cellular_component;biological_process;biological_process;biological_process	ko03050	Proteasome	Genetic Information Processing
