# Supplementary material for: Transcriptomic and Proteomic Characterizations of the Molecular Response to Blue Light and Salicylic Acid in Haematococcus pluvialis
Source: Mar Drugs. 2021 Dec 21;20(1):1. doi: 10.3390/md20010001 (PMC8780009; doi:10.3390/md20010001)
Supplement: Supplementary file 1 [file marinedrugs-20-00001-s001.zip › Table S4 Classification of differentially expressed genes annotated to transcription factors in Haematococcus pluvialis.xlsx]

## Sheet: Sheet1
Gene	TF Name
TRINITY_DN12189_c0_g1	CPP	TF
TRINITY_DN1261_c0_g1	C2H2	TF
TRINITY_DN1315_c0_g1	C3H	TF
TRINITY_DN18426_c0_g1	C3H	TF
TRINITY_DN1871_c0_g1	C3H	TF
TRINITY_DN20215_c0_g1	MYB	TF
TRINITY_DN20660_c0_g1	C2H2	TF
TRINITY_DN20661_c0_g1	bZIP	TF
TRINITY_DN21747_c0_g2	C2H2	TF
TRINITY_DN23085_c0_g1	E2F-DP	TF
TRINITY_DN23126_c0_g1	MYB-related	TF
TRINITY_DN23159_c0_g1	C2H2	TF
TRINITY_DN23382_c1_g2	NF-YC	TF
TRINITY_DN23462_c0_g1	C2H2	TF
TRINITY_DN23476_c0_g1	C3H	TF
TRINITY_DN23509_c0_g1	NF-YB	TF
TRINITY_DN24899_c0_g1	AP2/ERF-ERF	TF
TRINITY_DN26768_c0_g2	zn-clus	TF
TRINITY_DN26820_c0_g1	C2H2	TF
TRINITY_DN26837_c0_g1	CPP	TF
TRINITY_DN27652_c0_g1	C2H2	TF
TRINITY_DN28370_c0_g1	AP2/ERF-ERF	TF
TRINITY_DN28791_c0_g1	C2C2-GATA	TF
TRINITY_DN29170_c0_g1	SBP	TF
TRINITY_DN29269_c0_g1	C2H2	TF
TRINITY_DN29800_c0_g1	bZIP	TF
TRINITY_DN30296_c0_g1	HSF	TF
TRINITY_DN31256_c0_g1	NF-YA	TF
TRINITY_DN31357_c0_g1	C3H	TF
TRINITY_DN31471_c0_g1	MYB	TF
TRINITY_DN31471_c0_g2	MYB-related	TF
TRINITY_DN31579_c0_g1	NF-YC	TF
TRINITY_DN31680_c0_g1	LIM	TF
TRINITY_DN31722_c0_g1	NF-YC	TF
TRINITY_DN31864_c0_g1	C2H2	TF
TRINITY_DN31997_c0_g2	MYB	TF
TRINITY_DN32153_c0_g1	HSF	TF
TRINITY_DN32269_c0_g2	LIM	TF
TRINITY_DN32289_c0_g1	C3H	TF
TRINITY_DN32289_c0_g2	C3H	TF
TRINITY_DN32483_c0_g1	C3H	TF
TRINITY_DN32595_c0_g1	C3H	TF
TRINITY_DN32645_c0_g1	C2H2	TF
TRINITY_DN33187_c0_g1	MYB-related	TF
TRINITY_DN33199_c0_g1	NF-YB	TF
TRINITY_DN33234_c0_g1	C2H2	TF
TRINITY_DN33237_c0_g2	C2H2	TF
TRINITY_DN33280_c0_g1	zn-clus	TF
TRINITY_DN33533_c0_g1	C2H2	TF
TRINITY_DN33541_c0_g1	CPP	TF
TRINITY_DN33719_c0_g1	HB-other	TF
TRINITY_DN33774_c0_g1	zn-clus	TF
TRINITY_DN33968_c0_g1	MYB-related	TF
TRINITY_DN34054_c0_g1	MYB	TF
TRINITY_DN34061_c0_g1	MYB	TF
TRINITY_DN34201_c0_g1	MYB-related	TF
TRINITY_DN34228_c0_g2	LIM	TF
TRINITY_DN34247_c0_g1	C2H2	TF
TRINITY_DN34247_c0_g2	C2H2	TF
TRINITY_DN34420_c0_g1	C2H2	TF
TRINITY_DN34460_c0_g1	TUB	TF
TRINITY_DN34563_c0_g1	bHLH	TF
TRINITY_DN34706_c0_g2	C3H	TF
TRINITY_DN34720_c0_g1	MADS-M-type	TF
TRINITY_DN34736_c0_g3	NF-YC	TF
TRINITY_DN34870_c1_g7	HB-other	TF
TRINITY_DN34897_c0_g1	MYB-related	TF
TRINITY_DN34938_c0_g6	MYB	TF
TRINITY_DN35062_c0_g1	C2H2	TF
TRINITY_DN35068_c0_g1	zn-clus	TF
TRINITY_DN35126_c0_g1	C3H	TF
TRINITY_DN35160_c0_g1	HB-other	TF
TRINITY_DN35185_c0_g1	C3H	TF
TRINITY_DN35219_c0_g1	C2H2	TF
TRINITY_DN35232_c0_g1	MYB	TF
TRINITY_DN35302_c0_g1	CPP	TF
TRINITY_DN35401_c0_g1	RWP-RK	TF
TRINITY_DN35492_c0_g1	C2H2	TF
TRINITY_DN35553_c0_g1	NF-YC	TF
TRINITY_DN35557_c0_g1	MYB	TF
TRINITY_DN35637_c0_g1	C3H	TF
TRINITY_DN35647_c0_g2	C3H	TF
TRINITY_DN35748_c0_g10	C2H2	TF
TRINITY_DN35755_c0_g1	C2H2	TF
TRINITY_DN35846_c0_g4	LIM	TF
TRINITY_DN35876_c0_g3	C3H	TF
TRINITY_DN35969_c0_g11	C3H	TF
TRINITY_DN35996_c0_g2	HSF	TF
TRINITY_DN36000_c0_g2	bZIP	TF
TRINITY_DN36176_c0_g1	SBP	TF
TRINITY_DN36251_c0_g1	C3H	TF
TRINITY_DN36286_c0_g1	C3H	TF
TRINITY_DN36299_c0_g1	C2H2	TF
TRINITY_DN36342_c1_g6	C3H	TF
TRINITY_DN36356_c0_g3	zn-clus	TF
TRINITY_DN36356_c0_g5	C3H	TF
TRINITY_DN36383_c0_g1	LIM	TF
TRINITY_DN36426_c0_g1	C2H2	TF
TRINITY_DN36431_c1_g2	zn-clus	TF
TRINITY_DN36444_c0_g1	zn-clus	TF
TRINITY_DN36479_c0_g5	C2H2	TF
TRINITY_DN36479_c0_g8	C2H2	TF
TRINITY_DN36529_c0_g1	C3H	TF
TRINITY_DN36695_c0_g1	HSF	TF
TRINITY_DN36717_c0_g7	CPP	TF
TRINITY_DN36722_c0_g1	C2H2	TF
TRINITY_DN36740_c0_g4	C2H2	TF
TRINITY_DN36774_c0_g5	MYB	TF
TRINITY_DN36801_c0_g1	C2H2	TF
TRINITY_DN36829_c0_g7	C2H2	TF
TRINITY_DN36836_c0_g1	HB-other	TF
TRINITY_DN36857_c0_g1	MYB	TF
TRINITY_DN36862_c0_g6	C3H	TF
TRINITY_DN36898_c0_g5	C2H2	TF
TRINITY_DN36903_c0_g8	MYB-related	TF
TRINITY_DN36986_c0_g9	MYB-related	TF
TRINITY_DN37067_c0_g5	NF-YA	TF
TRINITY_DN37088_c0_g5	bZIP	TF
TRINITY_DN37092_c0_g4	MYB	TF
TRINITY_DN37176_c0_g1	C2H2	TF
TRINITY_DN37189_c2_g4	C2H2	TF
TRINITY_DN37238_c0_g1	zn-clus	TF
TRINITY_DN37277_c0_g1	HSF	TF
TRINITY_DN37279_c0_g1	zn-clus	TF
TRINITY_DN37337_c1_g2	MYB	TF
TRINITY_DN37415_c1_g5	bZIP	TF
TRINITY_DN37425_c0_g1	MADS-M-type	TF
TRINITY_DN37446_c0_g1	zn-clus	TF
TRINITY_DN37472_c0_g2	MYB	TF
TRINITY_DN37480_c0_g3	C2H2	TF
TRINITY_DN37534_c0_g5	MYB	TF
TRINITY_DN37550_c0_g1	HSF	TF
TRINITY_DN37624_c0_g3	bZIP	TF
TRINITY_DN37684_c0_g1	bHLH	TF
TRINITY_DN37685_c2_g9	C3H	TF
TRINITY_DN37705_c0_g6	CSD	TF
TRINITY_DN37705_c0_g7	MYB-related	TF
TRINITY_DN37705_c0_g8	CSD	TF
TRINITY_DN37777_c0_g2	C2H2	TF
TRINITY_DN37800_c0_g2	RWP-RK	TF
TRINITY_DN37801_c0_g3	HB-other	TF
TRINITY_DN37839_c0_g7	C3H	TF
TRINITY_DN37840_c0_g1	LIM	TF
TRINITY_DN37852_c0_g6	C2H2	TF
TRINITY_DN37872_c0_g2	bZIP	TF
TRINITY_DN37895_c0_g1	zn-clus	TF
TRINITY_DN37958_c0_g3	HB-other	TF
TRINITY_DN37961_c0_g2	GARP-G2-like	TF
TRINITY_DN38029_c0_g1	bHLH	TF
TRINITY_DN38049_c1_g4	RWP-RK	TF
TRINITY_DN38064_c0_g1	E2F-DP	TF
TRINITY_DN38162_c0_g1	zn-clus	TF
TRINITY_DN38175_c1_g10	C2H2	TF
TRINITY_DN38186_c0_g7	C2C2-GATA	TF
TRINITY_DN38275_c2_g7	C3H	TF
TRINITY_DN38305_c1_g1	MADS-M-type	TF
TRINITY_DN38336_c1_g5	C2H2	TF
TRINITY_DN38417_c0_g1	bZIP	TF
TRINITY_DN38430_c1_g5	C2H2	TF
TRINITY_DN38460_c0_g3	C2H2	TF
TRINITY_DN38462_c0_g2	C2C2-GATA	TF
TRINITY_DN38509_c0_g4	zn-clus	TF
TRINITY_DN38511_c0_g6	bZIP	TF
TRINITY_DN38529_c0_g1	GARP-G2-like	TF
TRINITY_DN38535_c0_g2	AP2/ERF-ERF	TF
TRINITY_DN38560_c0_g3	C2H2	TF
TRINITY_DN38574_c0_g1	bZIP	TF
TRINITY_DN38678_c1_g6	bZIP	TF
TRINITY_DN38686_c0_g1	DDT	TF
TRINITY_DN38705_c0_g1	RWP-RK	TF
TRINITY_DN38787_c0_g1	zn-clus	TF
TRINITY_DN38795_c2_g6	MYB-related	TF
TRINITY_DN38841_c0_g2	MYB-related	TF
TRINITY_DN38841_c0_g4	MYB-related	TF
TRINITY_DN38889_c0_g4	MYB-related	TF
TRINITY_DN38903_c0_g3	zn-clus	TF
TRINITY_DN38927_c0_g1	C2H2	TF
TRINITY_DN38940_c0_g5	MYB	TF
TRINITY_DN39029_c0_g2	bHLH	TF
TRINITY_DN39035_c1_g2	MYB-related	TF
TRINITY_DN39056_c0_g2	MYB-related	TF
TRINITY_DN39109_c0_g11	C2H2	TF
TRINITY_DN39127_c0_g1	C3H	TF
TRINITY_DN39127_c0_g10	C3H	TF
TRINITY_DN39261_c0_g1	MYB	TF
TRINITY_DN39268_c1_g5	C3H	TF
TRINITY_DN39280_c1_g3	AP2/ERF-ERF	TF
TRINITY_DN39315_c0_g1	Whirly	TF
TRINITY_DN39375_c0_g4	TUB	TF
TRINITY_DN39419_c1_g3	C2H2	TF
TRINITY_DN39473_c0_g3	HB-other	TF
TRINITY_DN39481_c0_g6	MYB	TF
TRINITY_DN39513_c0_g2	C3H	TF
TRINITY_DN39518_c0_g1	MYB-related	TF
TRINITY_DN39518_c0_g5	MYB-related	TF
TRINITY_DN39553_c0_g5	C3H	TF
TRINITY_DN39560_c0_g6	C3H	TF
TRINITY_DN39633_c0_g4	E2F-DP	TF
TRINITY_DN39648_c0_g5	zn-clus	TF
TRINITY_DN39677_c0_g1	zn-clus	TF
TRINITY_DN39767_c0_g1	MYB-related	TF
TRINITY_DN39782_c1_g6	SBP	TF
TRINITY_DN39782_c1_g7	SBP	TF
TRINITY_DN39838_c1_g4	MYB	TF
TRINITY_DN39840_c0_g3	zn-clus	TF
TRINITY_DN39852_c0_g1	MYB	TF
TRINITY_DN39852_c0_g8	MYB-related	TF
TRINITY_DN39852_c0_g9	MYB	TF
TRINITY_DN39872_c0_g1	AP2/ERF-ERF	TF
TRINITY_DN39875_c1_g4	C2H2	TF
TRINITY_DN39880_c0_g2	bHLH	TF
TRINITY_DN39922_c1_g3	bHLH	TF
TRINITY_DN39982_c0_g1	C2C2-LSD	TF
TRINITY_DN39982_c0_g2	C2C2-LSD	TF
TRINITY_DN40007_c0_g1	HB-other	TF
TRINITY_DN40010_c1_g7	zn-clus	TF
TRINITY_DN40120_c0_g1	zn-clus	TF
TRINITY_DN40120_c0_g3	MADS-M-type	TF
TRINITY_DN40187_c0_g2	LIM	TF
TRINITY_DN40287_c0_g5	CSD	TF
TRINITY_DN40295_c1_g2	B3	TF
TRINITY_DN40311_c0_g7	MYB	TF
TRINITY_DN40402_c1_g4	GARP-G2-like	TF
TRINITY_DN40468_c0_g2	bHLH	TF
TRINITY_DN40475_c0_g7	MYB	TF
TRINITY_DN40515_c3_g2	bZIP	TF
TRINITY_DN40565_c0_g1	MYB-related	TF
TRINITY_DN40604_c0_g3	C2C2-GATA	TF
TRINITY_DN40676_c0_g2	MADS-M-type	TF
TRINITY_DN40682_c2_g1	C3H	TF
TRINITY_DN40724_c0_g1	AP2/ERF-ERF	TF
TRINITY_DN40805_c0_g7	AP2/ERF-ERF	TF
TRINITY_DN40831_c0_g1	C2H2	TF
TRINITY_DN40832_c0_g5	HB-other	TF
TRINITY_DN40853_c1_g1	MYB-related	TF
TRINITY_DN40907_c0_g1	E2F-DP	TF
TRINITY_DN40961_c0_g1	zn-clus	TF
TRINITY_DN41044_c0_g2	C2H2	TF
TRINITY_DN41060_c0_g5	C3H	TF
TRINITY_DN41060_c0_g6	C3H	TF
TRINITY_DN41200_c0_g3	zn-clus	TF
TRINITY_DN41239_c0_g3	C2H2	TF
TRINITY_DN41266_c0_g5	C3H	TF
TRINITY_DN41346_c0_g1	zn-clus	TF
TRINITY_DN41368_c0_g8	C2H2	TF
TRINITY_DN41378_c0_g4	C2H2	TF
TRINITY_DN41399_c0_g1	C2H2	TF
TRINITY_DN41447_c0_g3	MYB	TF
TRINITY_DN41447_c0_g4	MYB	TF
TRINITY_DN41454_c1_g3	C2H2	TF
TRINITY_DN41486_c0_g2	zn-clus	TF
TRINITY_DN41557_c0_g4	C3H	TF
TRINITY_DN41621_c0_g1	RWP-RK	TF
TRINITY_DN41623_c0_g8	HB-other	TF
TRINITY_DN41661_c0_g2	MYB	TF
TRINITY_DN41661_c0_g5	MYB	TF
TRINITY_DN41669_c0_g4	C2H2	TF
TRINITY_DN41676_c0_g3	MADS-M-type	TF
TRINITY_DN41687_c2_g3	zn-clus	TF
TRINITY_DN41764_c0_g1	bHLH	TF
TRINITY_DN41766_c0_g2	C2C2-GATA	TF
TRINITY_DN41766_c0_g5	C2C2-GATA	TF
TRINITY_DN41941_c0_g1	MYB-related	TF
TRINITY_DN41999_c0_g1	MYB	TF
TRINITY_DN42034_c1_g1	RWP-RK	TF
TRINITY_DN42090_c0_g7	MYB	TF
TRINITY_DN42122_c0_g5	C2H2	TF
TRINITY_DN42133_c2_g2	HB-other	TF
TRINITY_DN42136_c0_g1	C3H	TF
TRINITY_DN42236_c0_g6	MYB-related	TF
TRINITY_DN42239_c0_g2	MYB	TF
TRINITY_DN42301_c1_g11	NF-YC	TF
TRINITY_DN42315_c0_g2	HB-other	TF
TRINITY_DN42352_c0_g2	RWP-RK	TF
TRINITY_DN42365_c0_g3	E2F-DP	TF
TRINITY_DN42398_c0_g3	CSD	TF
TRINITY_DN42405_c0_g5	MYB-related	TF
TRINITY_DN42406_c0_g5	zn-clus	TF
TRINITY_DN42491_c0_g1	Whirly	TF
TRINITY_DN42531_c1_g4	NF-YB	TF
TRINITY_DN42556_c0_g1	C2H2	TF
TRINITY_DN42556_c0_g2	C2H2	TF
TRINITY_DN42556_c0_g3	C2H2	TF
TRINITY_DN42556_c0_g4	C2H2	TF
TRINITY_DN42590_c1_g1	CPP	TF
TRINITY_DN42590_c1_g2	CPP	TF
TRINITY_DN42591_c0_g1	zn-clus	TF
TRINITY_DN42687_c0_g2	C2H2	TF
TRINITY_DN42738_c0_g7	AP2/ERF-ERF	TF
TRINITY_DN42755_c0_g9	MYB-related	TF
TRINITY_DN42815_c1_g5	zn-clus	TF
TRINITY_DN42838_c0_g3	zn-clus	TF
TRINITY_DN42880_c0_g2	C3H	TF
TRINITY_DN42952_c0_g7	C3H	TF
TRINITY_DN43044_c0_g2	bZIP	TF
TRINITY_DN43075_c1_g6	MYB-related	TF
TRINITY_DN43298_c0_g4	DDT	TF
TRINITY_DN43311_c0_g2	C2H2	TF
TRINITY_DN43426_c0_g4	C2C2-GATA	TF
TRINITY_DN43429_c0_g4	C3H	TF
TRINITY_DN43530_c0_g3	C2H2	TF
TRINITY_DN43602_c0_g3	zn-clus	TF
TRINITY_DN43612_c0_g9	MYB	TF
TRINITY_DN43644_c1_g7	C3H	TF
TRINITY_DN43647_c0_g1	zn-clus	TF
TRINITY_DN43665_c1_g3	NF-YC	TF
TRINITY_DN43673_c1_g6	MYB-related	TF
TRINITY_DN43688_c0_g9	C3H	TF
TRINITY_DN43690_c0_g2	MYB	TF
TRINITY_DN43704_c0_g1	C2H2	TF
TRINITY_DN43755_c2_g9	MYB	TF
TRINITY_DN43774_c1_g2	bZIP	TF
TRINITY_DN43800_c0_g5	RWP-RK	TF
TRINITY_DN43862_c0_g2	MYB-related	TF
TRINITY_DN43956_c0_g1	C3H	TF
TRINITY_DN44038_c2_g8	bZIP	TF
TRINITY_DN44098_c0_g2	MYB-related	TF
TRINITY_DN44244_c0_g7	MADS-M-type	TF
TRINITY_DN44344_c0_g4	MYB	TF
TRINITY_DN44355_c1_g3	MYB-related	TF
TRINITY_DN44395_c0_g1	NF-X1	TF
TRINITY_DN44443_c1_g1	E2F-DP	TF
TRINITY_DN44443_c1_g6	C2H2	TF
TRINITY_DN44446_c0_g2	zn-clus	TF
TRINITY_DN44512_c0_g2	C2H2	TF
TRINITY_DN44613_c1_g4	MYB-related	TF
TRINITY_DN44659_c0_g3	AP2/ERF-ERF	TF
TRINITY_DN44679_c0_g6	C3H	TF
TRINITY_DN44690_c0_g1	MYB	TF
TRINITY_DN44690_c0_g5	MYB	TF
TRINITY_DN44751_c0_g5	zn-clus	TF
TRINITY_DN44758_c0_g2	PLATZ	TF
TRINITY_DN44770_c0_g3	zn-clus	TF
TRINITY_DN44796_c0_g1	zn-clus	TF
TRINITY_DN44847_c0_g2	C3H	TF
TRINITY_DN44884_c0_g1	C3H	TF
TRINITY_DN44923_c0_g3	C3H	TF
TRINITY_DN44929_c0_g3	bZIP	TF
TRINITY_DN44930_c0_g8	C2H2	TF
TRINITY_DN44984_c0_g1	C2C2-GATA	TF
TRINITY_DN44989_c0_g4	E2F-DP	TF
TRINITY_DN44998_c0_g2	zn-clus	TF
TRINITY_DN45042_c0_g2	C2C2-GATA	TF
TRINITY_DN45051_c0_g1	MYB-related	TF
TRINITY_DN45079_c0_g5	C2H2	TF
TRINITY_DN45087_c0_g2	zn-clus	TF
TRINITY_DN45117_c0_g2	bZIP	TF
TRINITY_DN45132_c0_g1	C2H2	TF
TRINITY_DN45144_c0_g2	zn-clus	TF
TRINITY_DN45150_c1_g2	MYB	TF
TRINITY_DN45162_c0_g3	AP2/ERF-ERF	TF
TRINITY_DN45184_c0_g1	zn-clus	TF
TRINITY_DN45259_c0_g1	C2H2	TF
TRINITY_DN45433_c1_g2	CSD	TF
TRINITY_DN45435_c0_g12	C2H2	TF
TRINITY_DN45501_c0_g1	DDT	TF
TRINITY_DN45504_c0_g1	C3H	TF
TRINITY_DN45522_c0_g2	zn-clus	TF
TRINITY_DN45644_c0_g3	C3H	TF
TRINITY_DN45655_c0_g2	C2H2	TF
TRINITY_DN45719_c0_g1	zn-clus	TF
TRINITY_DN45758_c0_g1	C2H2	TF
TRINITY_DN45811_c0_g1	C2H2	TF
TRINITY_DN45830_c0_g4	C3H	TF
TRINITY_DN45839_c0_g7	AP2/ERF-ERF	TF
TRINITY_DN45859_c0_g1	RWP-RK	TF
TRINITY_DN45864_c0_g5	C2H2	TF
TRINITY_DN45885_c0_g1	MYB	TF
TRINITY_DN45900_c1_g8	bZIP	TF
TRINITY_DN45944_c0_g3	MYB-related	TF
TRINITY_DN46053_c0_g4	zn-clus	TF
TRINITY_DN46117_c1_g1	C3H	TF
TRINITY_DN46122_c1_g2	C3H	TF
TRINITY_DN46148_c0_g3	MYB-related	TF
TRINITY_DN46337_c0_g1	C2H2	TF
TRINITY_DN46376_c0_g1	HSF	TF
TRINITY_DN46381_c0_g1	zn-clus	TF
TRINITY_DN46397_c0_g1	C2H2	TF
TRINITY_DN46410_c0_g1	zn-clus	TF
TRINITY_DN46422_c0_g1	zn-clus	TF
TRINITY_DN46451_c2_g1	C3H	TF
TRINITY_DN46457_c0_g1	HB-other	TF
TRINITY_DN46515_c1_g2	HSF	TF
TRINITY_DN46526_c1_g1	HB-PHD	TF
TRINITY_DN46549_c1_g2	MYB-related	TF
TRINITY_DN46669_c0_g2	C2H2	TF
TRINITY_DN46706_c1_g1	bZIP	TF
TRINITY_DN46731_c1_g2	NF-YB	TF
TRINITY_DN46751_c0_g6	BSD	TF
TRINITY_DN46835_c0_g2	C3H	TF
TRINITY_DN46837_c0_g1	C3H	TF
TRINITY_DN46884_c0_g3	AP2/ERF-AP2	TF
TRINITY_DN46889_c0_g2	C2H2	TF
TRINITY_DN46889_c0_g4	C2H2	TF
TRINITY_DN46931_c0_g1	C3H	TF
TRINITY_DN46975_c0_g5	bHLH	TF
TRINITY_DN46976_c0_g1	C3H	TF
TRINITY_DN47001_c0_g1	HSF	TF
TRINITY_DN47001_c0_g2	HSF	TF
TRINITY_DN47001_c0_g9	HSF	TF
TRINITY_DN47012_c0_g3	C3H	TF
TRINITY_DN47028_c0_g7	MYB-related	TF
TRINITY_DN47067_c1_g3	CSD	TF
TRINITY_DN47106_c0_g2	C2H2	TF
TRINITY_DN47136_c1_g1	zn-clus	TF
TRINITY_DN47196_c0_g1	C2H2	TF
TRINITY_DN47212_c1_g1	C3H	TF
TRINITY_DN47253_c0_g2	WRKY	TF
TRINITY_DN47332_c0_g6	MYB	TF
TRINITY_DN47347_c0_g2	AP2/ERF-ERF	TF
TRINITY_DN47497_c0_g1	C3H	TF
TRINITY_DN47579_c0_g11	MYB-related	TF
TRINITY_DN47705_c0_g3	C2H2	TF
TRINITY_DN47737_c1_g3	bZIP	TF
TRINITY_DN47750_c0_g3	AP2/ERF-ERF	TF
TRINITY_DN47839_c0_g3	bZIP	TF
TRINITY_DN47840_c0_g1	NF-YB	TF
TRINITY_DN47905_c0_g1	bZIP	TF
TRINITY_DN47978_c0_g3	MYB	TF
TRINITY_DN47983_c0_g4	LIM	TF
TRINITY_DN48045_c0_g4	MYB-related	TF
TRINITY_DN48167_c0_g7	MYB	TF
TRINITY_DN48237_c0_g6	SBP	TF
TRINITY_DN48248_c1_g1	bHLH	TF
TRINITY_DN48321_c0_g6	RWP-RK	TF
TRINITY_DN48325_c0_g4	MYB	TF
TRINITY_DN48433_c0_g5	MYB-related	TF
TRINITY_DN48448_c0_g9	PLATZ	TF
TRINITY_DN48492_c0_g6	MYB	TF
TRINITY_DN48597_c1_g3	C2C2-GATA	TF
TRINITY_DN48624_c1_g5	MYB	TF
TRINITY_DN48706_c0_g1	C3H	TF
TRINITY_DN48724_c0_g2	C3H	TF
TRINITY_DN48724_c0_g5	C3H	TF
TRINITY_DN48724_c0_g6	C3H	TF
TRINITY_DN48758_c1_g2	C3H	TF
TRINITY_DN48866_c0_g2	AP2/ERF-ERF	TF
TRINITY_DN48876_c0_g5	MYB-related	TF
TRINITY_DN48887_c0_g7	MYB-related	TF
TRINITY_DN48896_c1_g4	C2H2	TF
TRINITY_DN48940_c0_g7	HB-other	TF
TRINITY_DN48954_c0_g1	HSF	TF
TRINITY_DN49029_c1_g6	E2F-DP	TF
TRINITY_DN49048_c0_g2	C2H2	TF
TRINITY_DN49085_c0_g6	C2H2	TF
TRINITY_DN49101_c0_g7	HSF	TF
TRINITY_DN49109_c1_g6	AP2/ERF-ERF	TF
TRINITY_DN49176_c0_g5	C3H	TF
TRINITY_DN49180_c0_g6	C2H2	TF
TRINITY_DN49191_c0_g2	RWP-RK	TF
TRINITY_DN49226_c0_g4	C2C2-GATA	TF
TRINITY_DN49317_c0_g4	RWP-RK	TF
TRINITY_DN49336_c0_g1	NF-X1	TF
TRINITY_DN49361_c0_g2	HSF	TF
TRINITY_DN49443_c0_g2	C2H2	TF
TRINITY_DN49499_c0_g4	AP2/ERF-AP2	TF
TRINITY_DN49543_c2_g5	HB-other	TF
TRINITY_DN49543_c2_g6	HB-other	TF
TRINITY_DN49616_c0_g4	C3H	TF
TRINITY_DN49675_c1_g2	SBP	TF
TRINITY_DN49730_c0_g2	C2H2	TF
TRINITY_DN49734_c1_g2	bZIP	TF
TRINITY_DN49734_c1_g4	bZIP	TF
TRINITY_DN49753_c0_g2	HSF	TF
TRINITY_DN49764_c1_g4	C2H2	TF
TRINITY_DN49820_c0_g2	NF-X1	TF
TRINITY_DN49934_c0_g1	NF-YB	TF
TRINITY_DN49934_c0_g6	NF-YB	TF
TRINITY_DN49961_c1_g2	E2F-DP	TF
TRINITY_DN50064_c1_g1	MYB	TF
TRINITY_DN50090_c0_g1	MYB-related	TF
TRINITY_DN50105_c0_g1	HB-other	TF
TRINITY_DN50175_c0_g1	AP2/ERF-ERF	TF
TRINITY_DN50242_c1_g3	C2H2	TF
TRINITY_DN50327_c0_g2	GARP-G2-like	TF
TRINITY_DN50410_c0_g5	C2H2	TF
TRINITY_DN50481_c0_g3	C2H2	TF
TRINITY_DN50568_c1_g2	MYB	TF
TRINITY_DN50568_c1_g4	MYB	TF
TRINITY_DN50647_c0_g2	AP2/ERF-ERF	TF
TRINITY_DN50701_c0_g1	C2H2	TF
TRINITY_DN50782_c0_g4	MYB	TF
TRINITY_DN50810_c0_g4	C2C2-GATA	TF
TRINITY_DN51060_c0_g2	MADS-M-type	TF
TRINITY_DN51103_c0_g5	C2H2	TF
TRINITY_DN51151_c0_g3	MYB	TF
TRINITY_DN51205_c0_g1	HB-other	TF
TRINITY_DN51349_c0_g2	bZIP	TF
TRINITY_DN51503_c1_g7	SRS	TF
TRINITY_DN51547_c0_g3	MYB-related	TF
TRINITY_DN51738_c0_g3	HB-other	TF
TRINITY_DN51780_c1_g2	AP2/ERF-AP2	TF
TRINITY_DN51801_c0_g2	CPP	TF
TRINITY_DN51801_c0_g3	CPP	TF
TRINITY_DN51950_c1_g1	AP2/ERF-ERF	TF
TRINITY_DN51965_c2_g2	MYB-related	TF
TRINITY_DN52032_c0_g4	RWP-RK	TF
TRINITY_DN52202_c0_g2	SBP	TF
TRINITY_DN52295_c2_g1	HB-other	TF
TRINITY_DN52486_c0_g4	CSD	TF
TRINITY_DN52683_c2_g2	C2H2	TF
TRINITY_DN53373_c0_g1	bZIP	TF
TRINITY_DN54039_c0_g1	C2H2	TF
